# Supplementary material for: Transcriptome analysis highlights nuclear control of chloroplast development in the shoot apex
Source: Sci Rep. 2018 Jun 11;8:8881. doi: 10.1038/s41598-018-27305-4 (PMC5995843; doi:10.1038/s41598-018-27305-4)
Supplement: Supplementary file 1 — Dataset 1 [file 41598_2018_27305_MOESM1_ESM.xlsx]

## Sheet: Entire trans. (~35K tr.)
			Transcript description:							Normelized transcript sample count						sample average		Max count
		Gene ID	Name	Gene Annotation from Sol Genomics	gene pos	CZ_01	CZ_02	CZ_03	PZ_04	PZ_05	PZ_06	LP_07	LP_08	LP_09	CZ average	PZ average	LP average	(>6, in grey)
		Solyc00g005000.2	Solyc00g005000.2	Aspartic proteinase nepenthesin I (AHRD V1 **-- A9ZMF9_NEPAL); contains Interpro domain(s) IPR001461 Peptidase A1	SL2.50ch00:16437-18389	0	0	0.85	0	0	0.69	0	0	0	0.28	0.28	0.28	0.85
		Solyc00g005020.1	Solyc00g005020.1	Unknown Protein (AHRD V1)	SL2.50ch00:68062-68964	0	0	0	0	0.74	0	0	0	0	0	0	0.25	0.74
		Solyc00g005040.2	Solyc00g005040.2	Potassium channel (AHRD V1 ***- D0EM91_9ROSI); contains Interpro domain(s) IPR000595 Cyclic nucleotide-binding	SL2.50ch00:550920-551776	0	0	0	0	0	0	0	0	0	0	0	0	0
		Solyc00g005050.2	Solyc00g005050.2	Arabinogalactan protein (AHRD V1 ***- B6SST2_MAIZE)	SL2.50ch00:570344-575454	2.02	8.67	0.85	2.31	2.96	0.69	1.73	1.21	3.28	3.85	3.94	2.04	8.67
		Solyc00g005060.1	Solyc00g005060.1	Unknown Protein (AHRD V1)	SL2.50ch00:723546-724018	0	0	0	0	0	0	0	0	0	0	0	0	0
		Solyc00g005070.1	Solyc00g005070.1	Unknown Protein (AHRD V1)	SL2.50ch00:755100-755543	0	0	0	0	0	0	0	0	0	0	0	0	0
		Solyc00g005080.1	Solyc00g005080.1	Ycf2 (AHRD V1 ***- A6YA23_9MAGN)	SL2.50ch00:791293-792010	0	0	0	0	0	0	0	0	0	0	0	0	0
		Solyc00g005090.1	Solyc00g005090.1	Unknown Protein (AHRD V1)	SL2.50ch00:1061438-1061922	0	0	0	0	0	0	0	0	0	0	0	0	0
		Solyc00g005100.1	Solyc00g005100.1	Unknown Protein (AHRD V1)	SL2.50ch00:1115784-1117912	0	0	0	0	0	0	0	0.6	0	0	0	0	0.6
		Solyc00g005110.1	Solyc00g005110.1	Unknown Protein (AHRD V1)	SL2.50ch00:1124382-1125325	0	0	0	0	0	0	0	0	0	0	0	0	0
		Solyc00g005120.1	Solyc00g005120.1	Unknown Protein (AHRD V1)	SL2.50ch00:1129270-1129655	0.29	0	0	0	0	0	0	0	0	0.1	0	0	0.29
		Solyc00g005130.1	Solyc00g005130.1	Ulp1 protease family C-terminal catalytic domain containing protein (AHRD V1 ***- Q60D46_SOLDE)	SL2.50ch00:1132232-1133349	0	0	0	0	0	0	0	0	0	0	0	0	0
		Solyc00g005140.1	Solyc00g005140.1	Unknown Protein (AHRD V1)	SL2.50ch00:1133437-1134149	0	0	0	0	0	0	0	0	0	0	0	0	0
		Solyc00g005150.1	Solyc00g005150.1	HAT dimerisation domain-containing protein-like (AHRD V1 ***- Q5VNQ7_ORYSJ); contains Interpro domain(s) IPR007021 Protein of unknown function DUF659	SL2.50ch00:1204073-1205542	0	0	0	0	0	0	0	0	0	0	0	0	0
		Solyc00g005160.1	Solyc00g005160.1	Retrovirus-related Pol polyprotein from transposon TNT 1-94 (AHRD V1 -*-- POLX_TOBAC)	SL2.50ch00:1442894-1443587	0	0	0	0	0	0	0	0	0	0	0	0	0
		Solyc00g005170.1	Solyc00g005170.1	Unknown Protein (AHRD V1)	SL2.50ch00:1638812-1639639	0	0	0	0	0	0	0	0	0	0	0	0	0
		Solyc00g005180.1	Solyc00g005180.1	Unknown Protein (AHRD V1)	SL2.50ch00:1735071-1735489	0	0	0	0	0	0	0	0	0	0	0	0	0
		Solyc00g005280.1	Solyc00g005280.1	Unknown Protein (AHRD V1)	SL2.50ch00:2190961-2191663	0	0	0	0	0	0	0	0	0	0	0	0	0
		Solyc00g005420.1	Solyc00g005420.1	Unknown Protein (AHRD V1)	SL2.50ch00:2244285-2245017	0	0	0	0	0	0	0	0	0	0	0	0	0
		Solyc00g005430.1	Solyc00g005430.1	Unknown Protein (AHRD V1)	SL2.50ch00:2358204-2358568	0	0	0	0	0	0	0	0	0	0	0	0	0
		Solyc00g005440.1	Solyc00g005440.1	40S ribosomal protein S9 (AHRD V1 ***- Q6H8J2_CATRO); contains Interpro domain(s) IPR001912 Ribosomal protein S4	SL2.50ch00:2364791-2366085	0.29	2	0	0	0	0	0.86	0.6	0	0.76	0.67	0	2
		Solyc00g005450.1	Solyc00g005450.1	Unknown Protein (AHRD V1)	SL2.50ch00:2466347-2466810	0	0	0	0	0	0	0	0	0	0	0	0	0
		Solyc00g005460.1	Solyc00g005460.1	Unknown Protein (AHRD V1); contains Interpro domain(s) IPR001912 Ribosomal protein S4	SL2.50ch00:2490260-2490699	1.15	0.67	1.7	0	0.74	0	0.86	0.6	1.09	1.17	0.79	0.81	1.7
		Solyc00g005470.1	Solyc00g005470.1	40S ribosomal protein S9 (AHRD V1 *-*- Q6H8J2_CATRO); contains Interpro domain(s) IPR001912 Ribosomal protein S4	SL2.50ch00:2490581-2491555	0	0	0	0	0	0	0	0	0	0	0	0	0
		Solyc00g005480.1	Solyc00g005480.1	Ubiquitin carrier protein (AHRD V1 *-*- A5B6X4_VITVI); contains Interpro domain(s) IPR000608 Ubiquitin-conjugating enzyme, E2	SL2.50ch00:2612588-2614403	0	0	0.85	0	0	0	0	0	0	0.28	0.28	0.28	0.85
		Solyc00g005490.1	Solyc00g005490.1	Unknown Protein (AHRD V1)	SL2.50ch00:2763974-2764656	0	0	0	0	0	0	0	0	0	0	0	0	0
		Solyc00g005840.2	Solyc00g005840.2	Thioredoxin family protein (AHRD V1 ***- D7MCJ1_ARALY); contains Interpro domain(s) IPR015467 Thioredoxin, core	SL2.50ch00:3425232-3431059	0.87	0	0	1.54	4.44	4.14	0.43	0.6	4.37	0.29	0.51	1.99	4.44
		Solyc00g005850.1	Solyc00g005850.1	Unknown Protein (AHRD V1)	SL2.50ch00:3431831-3432598	0	0	0	0	0	0	0	0	0	0	0	0	0
		Solyc00g005860.1	Solyc00g005860.1	Unknown Protein (AHRD V1)	SL2.50ch00:3434263-3434862	0	0	0	0	0	0	0	0	0	0	0	0	0
		Solyc00g005870.1	Solyc00g005870.1	Mutator-like transposase (AHRD V1 *-*- Q94HK4_ORYSA); contains Interpro domain(s) IPR006564 Zinc finger, PMZ-type	SL2.50ch00:3434933-3436360	0	0	0	0	0	0	0	0	0	0	0	0	0
		Solyc00g005880.1	Solyc00g005880.1	Unknown Protein (AHRD V1)	SL2.50ch00:3437745-3439094	0	0	0	0	0	0	0	0	0	0	0	0	0
		Solyc00g005890.2	Solyc00g005890.2	Unknown Protein (AHRD V1)	SL2.50ch00:3564025-3564395	0	0	0	0	0	0	0	0	0	0	0	0	0
		Solyc00g005900.1	Solyc00g005900.1	Oxygen-evolving enhancer protein 1, chloroplastic (AHRD V1 ***- PSBO_SOLTU); contains Interpro domain(s) IPR002628 Photosystem II manganese-stabilizing protein PsbO	SL2.50ch00:3738509-3739491	0	0	0	0	0	0	0	0	0	0	0	0	0
		Solyc00g005980.1	Solyc00g005980.1	Zinc finger CCHC-type (AHRD V1 *--- Q1SKZ9_MEDTR)	SL2.50ch00:3916175-3917160	0	0	0	0	0	0	0	0	0	0	0	0	0
		Solyc00g006010.1	Solyc00g006010.1	Unknown Protein (AHRD V1)	SL2.50ch00:3944223-3945001	0	0	0	0	0	0	0	0	0	0	0	0	0
		Solyc00g006020.1	Solyc00g006020.1	Endonuclease/exonuclease/phosphatase (AHRD V1 ***- A2Q500_MEDTR)	SL2.50ch00:3945103-3945620	0	0	0	0	0	0	0	0	0	0	0	0	0
		Solyc00g006050.1	Solyc00g006050.1	Unknown Protein (AHRD V1); contains Interpro domain(s) IPR001457 NADH:ubiquinone/plastoquinone oxidoreductase, chain 6	SL2.50ch00:3973451-3974470	0	0	0	0	0.74	0	0	0	0	0	0	0.25	0.74
		Solyc00g006090.1	Solyc00g006090.1	Endonuclease/exonuclease/phosphatase (AHRD V1 *--- A2Q500_MEDTR)	SL2.50ch00:4009712-4010900	0	0	0	0	0	0	0.43	0	0	0	0	0	0.43
		Solyc00g006170.1	Solyc00g006170.1	Zinc finger CCHC-type (AHRD V1 **-- Q1SKZ9_MEDTR)	SL2.50ch00:4101282-4102093	0	0	0	0	0	0	0	0	0	0	0	0	0
		Solyc00g006250.1	Solyc00g006250.1	Unknown Protein (AHRD V1)	SL2.50ch00:4147269-4147768	0	0	0	0	0	0	0	0	0	0	0	0	0
		Solyc00g006470.1	Solyc00g006470.1	Unknown Protein (AHRD V1)	SL2.50ch00:4196743-4198743	3.75	2.67	0	1.54	2.22	2.07	0.43	0.6	0	2.14	1.4	1.25	3.75
		Solyc00g006480.1	Solyc00g006480.1	Glucosyltransferase-12 (AHRD V1 *-*- Q8S997_PHAAN); contains Interpro domain(s) IPR002213 UDP-glucuronosyl/UDP-glucosyltransferase	SL2.50ch00:4234303-4235359	0	0	0	0	0	0	0	0	0	0	0	0	0
		Solyc00g006490.2	Solyc00g006490.2	Serine/threonine-protein phosphatase 6 regulatory subunit 3 (AHRD V1 **-- SAPS3_HUMAN); contains Interpro domain(s) IPR007587 SIT4 phosphatase-associated protein	SL2.50ch00:4297199-4316561	2.31	0	3.4	0	4.44	0	3.02	2.41	3.28	1.9	1.13	2.61	4.44
		Solyc00g006500.1	Solyc00g006500.1	Unknown Protein (AHRD V1)	SL2.50ch00:4370857-4371302	0	0	0	0	0	0	0	0	0	0	0	0	0
		Solyc00g006510.1	Solyc00g006510.1	Unknown Protein (AHRD V1)	SL2.50ch00:4372350-4372837	0	0	0	0	0	0	0	0	0	0	0	0	0
		Solyc00g006520.1	Solyc00g006520.1	Unknown Protein (AHRD V1)	SL2.50ch00:4372971-4373777	0	0	0	0	0	0	0	0	0	0	0	0	0
		Solyc00g006530.1	Solyc00g006530.1	Unknown Protein (AHRD V1)	SL2.50ch00:4377105-4378820	0	0	0	0	0	0	0	0	0	0	0	0	0
		Solyc00g006540.1	Solyc00g006540.1	Unknown Protein (AHRD V1)	SL2.50ch00:4378818-4386381	0.58	0	0	0	0	2.07	0	0	0	0.19	0	0	2.07
		Solyc00g006550.1	Solyc00g006550.1	UDP-glucosyltransferase family 1 protein (AHRD V1 ***- C6KI45_CITSI); contains Interpro domain(s) IPR002213 UDP-glucuronosyl/UDP-glucosyltransferase	SL2.50ch00:4528620-4529452	0	0	0	0	0	0	0	0	0	0	0	0	0
		Solyc00g006560.1	Solyc00g006560.1	Glucosyltransferase-12 (AHRD V1 **** Q8S997_PHAAN); contains Interpro domain(s) IPR002213 UDP-glucuronosyl/UDP-glucosyltransferase	SL2.50ch00:4580633-4583293	0	0	0	0	0	0	0	0.6	0	0	0	0	0.6
		Solyc00g006570.1	Solyc00g006570.1	Unknown Protein (AHRD V1)	SL2.50ch00:4844924-4845672	0	0	0	0	0	0	0	0	0	0	0	0	0
		Solyc00g006590.1	Solyc00g006590.1	Unknown Protein (AHRD V1)	SL2.50ch00:5030023-5031081	0	0	0	0	0	0	0	0	0	0	0	0	0
		Solyc00g006600.1	Solyc00g006600.1	HAT family dimerisation domain containing protein (AHRD V1 ***- Q2QPA8_ORYSJ); contains Interpro domain(s) IPR007021 Protein of unknown function DUF659	SL2.50ch00:5203626-5205169	0	0	0	0	0	0	0	0	0	0	0	0	0
		Solyc00g006630.1	Solyc00g006630.1	Unknown Protein (AHRD V1)	SL2.50ch00:5364931-5366123	0	0	0	0	0	0	0	0	0	0	0	0	0
		Solyc00g006650.1	Solyc00g006650.1	Unknown Protein (AHRD V1)	SL2.50ch00:5617411-5617769	0	0	0	0	0	0	0	0	0	0	0	0	0
		Solyc00g006660.1	Solyc00g006660.1	Unknown Protein (AHRD V1)	SL2.50ch00:5630495-5630847	0	0	0	0	0	0	0	0	0	0	0	0	0
		Solyc00g006670.2	Solyc00g006670.2	Unknown Protein (AHRD V1)	SL2.50ch00:5630941-5631415	0	0	0	0	0	0	0	0	0	0	0	0	0
		Solyc00g006680.1	Solyc00g006680.1	Plant senescence-associated protein (Fragment) (AHRD V1 *-*- D7PDP5_9HYPO)	SL2.50ch00:5631469-5632076	0	0	0	0	0	0	0	0	0	0	0	0	0
		Solyc00g006690.2	Solyc00g006690.2	Unknown Protein (AHRD V1)	SL2.50ch00:5655376-5656365	0	0	0	0	0	0	0	0	0	0	0	0	0
		Solyc00g006700.1	Solyc00g006700.1	Unknown Protein (AHRD V1)	SL2.50ch00:5737090-5737439	0	0	0	0	0	0	0	0	0	0	0	0	0
		Solyc00g006800.2	Solyc00g006800.2	Transaldolase (AHRD V1 ***- Q9FVH1_SOLLC); contains Interpro domain(s) IPR014634 Transaldolase, bacterial/plant type	SL2.50ch00:5777117-5780877	5.19	2.67	2.55	3.85	1.48	2.07	10.36	0.6	1.09	3.47	3.02	2.63	10.36
		Solyc00g006810.2	Solyc00g006810.2	Peptidyl-prolyl cis-trans isomerase (AHRD V1 *-*- Q8DJW8_THEEB); contains Interpro domain(s) IPR001179 Peptidyl-prolyl cis-trans isomerase, FKBP-type	SL2.50ch00:5786753-5791611	0	1.33	3.4	0	0	2.76	0	0	2.18	1.58	1.58	1.13	3.4
		Solyc00g006820.2	Solyc00g006820.2	Peptide transporter-like protein (AHRD V1 **-* Q9LYR6_ARATH); contains Interpro domain(s) IPR000109 TGF-beta receptor, type I/II extracellular region	SL2.50ch00:5823068-5826016	0	0	0.85	0	0.74	3.45	0.86	1.81	0	0.28	0.28	0.53	3.45
		Solyc00g006830.2	Solyc00g006830.2	No exine formation-1 (AHRD V1 **-- Q9LYR7_ARATH)	SL2.50ch00:5827677-5838053	0.29	4.67	0	0	2.96	0.69	0.43	0	1.09	1.65	1.56	0.99	4.67
		Solyc00g006840.2	Solyc00g006840.2	Unknown Protein (AHRD V1)	SL2.50ch00:6188893-6189437	0.29	0	0	0.77	0	0.69	0	0	0	0.1	0.26	0.26	0.77
		Solyc00g006850.1	Solyc00g006850.1	Unknown Protein (AHRD V1)	SL2.50ch00:6238954-6240609	0	0	0	0	0	0	0	0	0	0	0	0	0
		Solyc00g006860.1	Solyc00g006860.1	Unknown Protein (AHRD V1)	SL2.50ch00:6279846-6280420	0	0	0	0	0	0	0	0	0	0	0	0	0
		Solyc00g006870.1	Solyc00g006870.1	Unknown Protein (AHRD V1)	SL2.50ch00:6406877-6407271	0	0	0	0	0	0	0	0	0	0	0	0	0
		Solyc00g006880.1	Solyc00g006880.1	Unknown Protein (AHRD V1)	SL2.50ch00:6435741-6437003	0	0	0	0	0	0	0	0	0	0	0	0	0
		Solyc00g006890.1	Solyc00g006890.1	Unknown Protein (AHRD V1)	SL2.50ch00:6448977-6449757	0	0	0	0	0	0	0	0	0	0	0	0	0
		Solyc00g006900.1	Solyc00g006900.1	Unknown Protein (AHRD V1)	SL2.50ch00:6520306-6520991	0	0	0	0	0	0	0	0	0	0	0	0	0
		Solyc00g007000.1	Solyc00g007000.1	Unknown Protein (AHRD V1)	SL2.50ch00:6548459-6548808	0	0	0	0	0	0	0	0	0	0	0	0	0
		Solyc00g007010.2	Solyc00g007010.2	Phosphatidylinositol phosphate (PtdInsP) phosphatase involved in hydrolysis of PtdIns (AHRD V1 **** D6VWZ1_YEAST); contains Interpro domain(s) IPR002013 Synaptojanin, N-terminal	SL2.50ch00:6556370-6569989	1.15	0	0	3.85	0	8.28	0.43	3.02	1.09	0.38	1.28	1.28	8.28
		Solyc00g007020.1	Solyc00g007020.1	Tetratricopeptide repeat protein 5 (AHRD V1 ***- TTC5_BOVIN)	SL2.50ch00:6590197-6591561	0	0	0	0	0	0.69	0	0	0	0	0	0	0.69
		Solyc00g007030.1	Solyc00g007030.1	Glutathione S-transferase (AHRD V1 ***- Q76KW1_PEA); contains Interpro domain(s) IPR004046 Glutathione S-transferase, C-terminal	SL2.50ch00:6622746-6626691	0	0	0	0	0	0	0	0	0	0	0	0	0
		Solyc00g007040.1	Solyc00g007040.1	Glutathione-S-transferase (AHRD V1 ***- B5M1W3_RHEAU); contains Interpro domain(s) IPR004045 Glutathione S-transferase, N-terminal	SL2.50ch00:6638688-6641862	0	0	0	0	0	0	0	0	0	0	0	0	0
		Solyc00g007050.1	Solyc00g007050.1	Unknown Protein (AHRD V1)	SL2.50ch00:6663507-6663865	0	0	0	0	0	0	0	0	0	0	0	0	0
		Solyc00g007060.2	Solyc00g007060.2	Serine/threonine kinase-like protein ABC1063 (AHRD V1 **** Q1KMP8_HORVD); contains Interpro domain(s) IPR002290 Serine/threonine protein kinase	SL2.50ch00:6674608-6680369	0.87	0.67	0	0.77	2.22	0.69	0.43	0.6	1.09	0.51	0.48	1	2.22
		Solyc00g007070.2	Solyc00g007070.2	Heterogeneous nuclear ribonucleoprotein H1 (AHRD V1 **-- Q8C2Q7_MOUSE); contains Interpro domain(s) IPR012677 Nucleotide-binding, alpha-beta plait	SL2.50ch00:6691163-6693677	5.19	6.67	16.16	5.4	5.92	4.83	3.02	9.05	8.74	9.34	9.41	9.16	16.16
		Solyc00g007080.2	Solyc00g007080.2	Unknown Protein (AHRD V1); contains Interpro domain(s) IPR007514 CHD5-like protein	SL2.50ch00:6694751-6699143	0.29	0	0	0.77	0	0	0.86	0	0	0.1	0.26	0.26	0.86
		Solyc00g007090.2	Solyc00g007090.2	Multi-pass transmembrane protein (AHRD V1 *--- Q5CMR0_CRYHO); contains Interpro domain(s) IPR019328 GPI-GlcNAc transferase complex, PIG-H component	SL2.50ch00:6702334-6706342	2.31	0	0	1.54	2.96	0.69	0.43	0	0	0.77	0.51	1.5	2.96
		Solyc00g007100.2	Solyc00g007100.2	Serine/threonine protein kinase (AHRD V1 **** Q2U105_ASPOR); contains Interpro domain(s) IPR002290 Serine/threonine protein kinase	SL2.50ch00:6708538-6712713	0	1.33	2.55	0	0	0.69	0	0	0	1.29	1.29	0.85	2.55
		Solyc00g007110.2	Solyc00g007110.2	Epidermal growth factor receptor substrate 15 (AHRD V1 *--- EPS15_HUMAN); contains Interpro domain(s) IPR011992 EF-Hand type	SL2.50ch00:6717031-6721966	0	0	0	0	0	0	0	0	2.18	0	0	0	2.18
		Solyc00g007120.2	Solyc00g007120.2	Calcium-binding EF hand family protein (AHRD V1 ***- D7KK32_ARALY); contains Interpro domain(s) IPR011992 EF-Hand type	SL2.50ch00:6727955-6738660	0.87	2.67	3.4	0.77	0.74	6.9	0.86	0.6	1.09	2.31	2.28	1.64	6.9
		Solyc00g007130.2	Solyc00g007130.2	Amino acid transporter family protein (AHRD V1 **** D7LI10_ARALY); contains Interpro domain(s) IPR013057 Amino acid transporter, transmembrane	SL2.50ch00:6739203-6740902	0.29	0	0	0	0	0	0	0	0	0.1	0	0	0.29
		Solyc00g007140.1	Solyc00g007140.1	Unknown Protein (AHRD V1)	SL2.50ch00:6749722-6750245	0	0	0	0	0	0	0	0	0	0	0	0	0
		Solyc00g007150.2	Solyc00g007150.2	Unknown Protein (AHRD V1)	SL2.50ch00:6750640-6751329	0.29	0	0	0	0	0	0	0.6	0	0.1	0	0	0.6
		Solyc00g007160.1	Solyc00g007160.1	Transposase (AHRD V1 **-- Q0ZCF0_POPTR)	SL2.50ch00:6759159-6759862	0	0	0	0	0	0	0	0	1.09	0	0	0	1.09
		Solyc00g007170.1	Solyc00g007170.1	Unknown Protein (AHRD V1)	SL2.50ch00:6760470-6761209	0.29	0	0	1.54	0	0	0	0.6	0	0.1	0.51	0.51	1.54
		Solyc00g007180.1	Solyc00g007180.1	Gibberellin 3-beta-hydroxylase (Fragment) (AHRD V1 ***- D9ZZX1_TRIIC); contains Interpro domain(s) IPR005123 Oxoglutarate and iron-dependent oxygenase	SL2.50ch00:6783470-6784981	0	0	0	0	0	0	0	0	0	0	0	0	0
		Solyc00g007190.2	Solyc00g007190.2	Serine/threonine phosphatase family protein (AHRD V1 **** C1E0J1_9CHLO); contains Interpro domain(s) IPR015655 Protein phosphatase 2C	SL2.50ch00:6786816-6792049	0	0	0.85	0	0	0.69	0	0	0	0.28	0.28	0.28	0.85
		Solyc00g007200.2	Solyc00g007200.2	MLO-like protein 3 (AHRD V1 ***- C6EWE6_VITVI); contains Interpro domain(s) IPR004326 Mlo-related protein	SL2.50ch00:6816892-6823617	0.58	0	1.7	0.77	6.66	0	0.86	3.02	1.09	0.76	0.82	3.04	6.66
		Solyc00g007210.1	Solyc00g007210.1	Unknown Protein (AHRD V1)	SL2.50ch00:6837115-6837488	0	0	0	0	0	0	0	0	0	0	0	0	0
		Solyc00g007220.2	Solyc00g007220.2	Ring finger protein (AHRD V1 ***- O49869_HORVU); contains Interpro domain(s) IPR018957 Zinc finger, C3HC4 RING-type	SL2.50ch00:6848265-6849537	0	0	0	0	0	0	0	0	0	0	0	0	0
		Solyc00g007230.1	Solyc00g007230.1	Pol polyprotein (AHRD V1 ***- POL_GALV); contains Interpro domain(s) IPR000477 RNA-directed DNA polymerase (reverse transcriptase)	SL2.50ch00:6858659-6859503	0	0	0	0	0	0	0	0	0	0	0	0	0
		Solyc00g007240.1	Solyc00g007240.1	Retrovirus-related Pol polyprotein from transposon TNT 1-94 (AHRD V1 ***- POLX_TOBAC)	SL2.50ch00:6887938-6888413	0	0	0	0	0	0	0	0	0	0	0	0	0
		Solyc00g007250.1	Solyc00g007250.1	Pol polyprotein (AHRD V1 *-*- POL_RSVSA); contains Interpro domain(s) IPR001584 Integrase, catalytic core	SL2.50ch00:6889550-6890226	0	0	0	0	0	0	0	0	0	0	0	0	0
		Solyc00g007260.2	Solyc00g007260.2	Sentrin-specific protease 7 (AHRD V1 *-*- SENP7_HUMAN); contains Interpro domain(s) IPR003653 Peptidase C48, SUMO/Sentrin/Ubl1	SL2.50ch00:6896013-6900721	8.48	7.67	7.1	4.63	2.96	5.52	2.59	1.21	1.09	7.75	6.47	4.9	8.48
		Solyc00g007270.2	Solyc00g007270.2	Translation initiation factor (AHRD V1 ***- A6ZWQ9_YEAS7); contains Interpro domain(s) IPR002769 Translation initiation factor IF6	SL2.50ch00:6900791-6904901	9.52	7.34	5.96	6.94	16.29	15.86	11.66	9.05	7.65	7.61	6.75	9.73	16.29
		Solyc00g007290.1	Solyc00g007290.1	Ulp1 protease family C-terminal catalytic domain containing protein (AHRD V1 ***- Q60D46_SOLDE); contains Interpro domain(s) IPR003653 Peptidase C48, SUMO/Sentrin/Ubl1	SL2.50ch00:6926058-6927286	0	0	0	0	0	0	0	0	0	0	0	0	0
		Solyc00g007300.2	Solyc00g007300.2	Lrr, resistance protein fragment	SL2.50ch00:6935394-6938269	0.29	0	0	0	0	0.69	0	0	0	0.1	0	0	0.69
		Solyc00g007310.1	Solyc00g007310.1	Unknown Protein (AHRD V1)	SL2.50ch00:6956340-6956734	0	0	0	0	0	0	0	0	0	0	0	0	0
		Solyc00g007320.1	Solyc00g007320.1	Unknown Protein (AHRD V1)	SL2.50ch00:6958572-6959242	0	0	0	0	0	0	0	0	0	0	0	0	0
		Solyc00g007330.1	Solyc00g007330.1	Unknown Protein (AHRD V1)	SL2.50ch00:7004247-7007026	0	0	0	0	0	0	0	0	0	0	0	0	0
		Solyc00g007340.1	Solyc00g007340.1	Unknown Protein (AHRD V1)	SL2.50ch00:7017144-7017712	0	0	0	0	0	0	0	0	0	0	0	0	0
		Solyc00g007350.1	Solyc00g007350.1	Zinc finger CCCH domain-containing protein 30 (AHRD V1 *-*- C3H30_ORYSJ)	SL2.50ch00:7040133-7041774	0	0	0	0	0.74	0	0	0	0	0	0	0.25	0.74
		Solyc00g007450.1	Solyc00g007450.1	Zinc finger CCCH domain-containing protein 30 (AHRD V1 *-*- C3H30_ORYSJ); contains Interpro domain(s) IPR000571 Zinc finger, CCCH-type	SL2.50ch00:7080186-7081255	0	0	0	0	0	0	0	0	0	0	0	0	0
		Solyc00g007550.1	Solyc00g007550.1	Unknown Protein (AHRD V1)	SL2.50ch00:7210621-7211335	0	0	0	0	0	0	0	0	0	0	0	0	0
		Solyc00g007560.1	Solyc00g007560.1	Serine/threonine-protein phosphatase 7 long form homolog (AHRD V1 *--- PPP7L_ARATH); contains Interpro domain(s) IPR019557 Aminotransferase-like, plant mobile domain	SL2.50ch00:7235869-7238518	0	0	0	0	0	0	0	0	0	0	0	0	0
		Solyc00g007570.1	Solyc00g007570.1	Polygalacturonase (AHRD V1 ***- B6TPQ7_MAIZE); contains Interpro domain(s) IPR000743 Glycoside hydrolase, family 28	SL2.50ch00:7238373-7239362	0	0	0	0	0	0	0	0	0	0	0	0	0
		Solyc00g007580.1	Solyc00g007580.1	Mutator-like transposase (AHRD V1 *-*- Q9LTH0_ARATH)	SL2.50ch00:7243424-7244286	0	0	0	0	0	0	0	0	0	0	0	0	0
		Solyc00g007590.1	Solyc00g007590.1	Unknown Protein (AHRD V1)	SL2.50ch00:7245235-7245830	0	0	0	0	0	0	0	0	0	0	0	0	0
		Solyc00g007600.1	Solyc00g007600.1	Meiotic recombination protein DMC1 (AHRD V1 *-*- B4FMC1_MAIZE)	SL2.50ch00:7251337-7253481	0	0	0	0	0	0	0	0	0	0	0	0	0
		Solyc00g007610.1	Solyc00g007610.1	Unknown Protein (AHRD V1)	SL2.50ch00:7350593-7350938	0	0	0	0	0	0	0	0	0	0	0	0	0
		Solyc00g007910.1	Solyc00g007910.1	Unknown Protein (AHRD V1)	SL2.50ch00:7439014-7439774	0	0	0	0	0	0	0	0	0	0	0	0	0
		Solyc00g007920.1	Solyc00g007920.1	Unknown Protein (AHRD V1)	SL2.50ch00:7451007-7451704	0	0	0	0	0	0	0	0	0	0	0	0	0
		Solyc00g007930.1	Solyc00g007930.1	Unknown Protein (AHRD V1)	SL2.50ch00:7480112-7480901	0	0	0	0	0	0	0	0	0	0	0	0	0
		Solyc00g007940.1	Solyc00g007940.1	Unknown Protein (AHRD V1)	SL2.50ch00:7484274-7485857	0	0	0	0	0	0	0	0	0	0	0	0	0
		Solyc00g007950.1	Solyc00g007950.1	Unknown Protein (AHRD V1)	SL2.50ch00:7487361-7487896	0	0	0	0	0	0	0	0	0	0	0	0	0
		Solyc00g007960.1	Solyc00g007960.1	Unknown Protein (AHRD V1)	SL2.50ch00:7495053-7495895	0	0	0	0	0	0	0	0	0	0	0	0	0
		Solyc00g007970.1	Solyc00g007970.1	Unknown Protein (AHRD V1)	SL2.50ch00:7502256-7502818	0	0	0	0	0	0	0	0	0	0	0	0	0
		Solyc00g007980.1	Solyc00g007980.1	Unknown Protein (AHRD V1)	SL2.50ch00:7503281-7503816	0	0	0	0	0	0	0	0	0	0	0	0	0
		Solyc00g007990.1	Solyc00g007990.1	Unknown Protein (AHRD V1)	SL2.50ch00:7517491-7518110	0	0	0	0	0	0	0	0	0	0	0	0	0
		Solyc00g008000.1	Solyc00g008000.1	Unknown Protein (AHRD V1)	SL2.50ch00:7528794-7535366	0	0	0	0	0	0	0	0	0	0	0	0	0
		Solyc00g008010.1	Solyc00g008010.1	Unknown Protein (AHRD V1)	SL2.50ch00:7546644-7547041	0	0	0	0	0	0	0	0	0	0	0	0	0
		Solyc00g008020.1	Solyc00g008020.1	Unknown Protein (AHRD V1)	SL2.50ch00:7551122-7552487	0	0	0	0	0	0	0	0	0	0	0	0	0
		Solyc00g008030.1	Solyc00g008030.1	Unknown Protein (AHRD V1)	SL2.50ch00:7553960-7554537	0	0	0	0	0	0	0	0	0	0	0	0	0
		Solyc00g008040.1	Solyc00g008040.1	Unknown Protein (AHRD V1)	SL2.50ch00:7565456-7566474	0	0	0	0	0	0	0	0	0	0	0	0	0
		Solyc00g008050.1	Solyc00g008050.1	Unknown Protein (AHRD V1)	SL2.50ch00:7615734-7616356	0	0	0	0	0	0	0	0	0	0	0	0	0
		Solyc00g008060.1	Solyc00g008060.1	Unknown Protein (AHRD V1)	SL2.50ch00:7630493-7631597	0	0	0	0	0	0	0	0	0	0	0	0	0
		Solyc00g008070.1	Solyc00g008070.1	Unknown Protein (AHRD V1)	SL2.50ch00:7641721-7642963	0	0	0	0	0	0	0	0	0	0	0	0	0
		Solyc00g008080.1	Solyc00g008080.1	Unknown Protein (AHRD V1)	SL2.50ch00:7643842-7644491	0	0	0	0	0	0	0	0	0	0	0	0	0
		Solyc00g008090.1	Solyc00g008090.1	Unknown Protein (AHRD V1)	SL2.50ch00:7646950-7647461	0	0	0	0	0	0	0	0	0	0	0	0	0
		Solyc00g008100.1	Solyc00g008100.1	Unknown Protein (AHRD V1)	SL2.50ch00:7647522-7648614	0	0	0	0	0	0	0	0	0	0	0	0	0
		Solyc00g008110.1	Solyc00g008110.1	Unknown Protein (AHRD V1)	SL2.50ch00:7657602-7661224	0	0	0.85	0	0	0	0	0	0	0.28	0.28	0.28	0.85
		Solyc00g008120.1	Solyc00g008120.1	Unknown Protein (AHRD V1)	SL2.50ch00:7667013-7667578	0	0	0	0	0	0	0	0	0	0	0	0	0
		Solyc00g008130.1	Solyc00g008130.1	Unknown Protein (AHRD V1)	SL2.50ch00:7679494-7681040	0	0	0	0	0	0	0	0	0	0	0	0	0
		Solyc00g008140.1	Solyc00g008140.1	Unknown Protein (AHRD V1)	SL2.50ch00:7681860-7683200	0	0	0	0	0	0	0	0	0	0	0	0	0
		Solyc00g008150.1	Solyc00g008150.1	Unknown Protein (AHRD V1)	SL2.50ch00:7705851-7706356	0	0	0	0	0	0	0	0	0	0	0	0	0
		Solyc00g008160.1	Solyc00g008160.1	Unknown Protein (AHRD V1)	SL2.50ch00:7720508-7721160	0	0	0	0	0	0	0	0	0	0	0	0	0
		Solyc00g008260.1	Solyc00g008260.1	Unknown Protein (AHRD V1)	SL2.50ch00:7840915-7841396	0	0	0	0	0	0	0	0	0	0	0	0	0
		Solyc00g008270.1	Solyc00g008270.1	Unknown Protein (AHRD V1)	SL2.50ch00:7873062-7873426	0	0	0	0	0	0	0	0	0	0	0	0	0
		Solyc00g008570.2	Solyc00g008570.2	Unknown Protein (AHRD V1)	SL2.50ch00:8347356-8348657	0	0	0	0	0	0	0	0	0	0	0	0	0
		Solyc00g008580.1	Solyc00g008580.1	Unknown Protein (AHRD V1)	SL2.50ch00:8348718-8349124	0	0	0	0	0	0	0	0	0	0	0	0	0
		Solyc00g008680.2	Solyc00g008680.2	Calcium binding protein-like (AHRD V1 *--- Q656S9_ORYSJ); contains Interpro domain(s) IPR011992 EF-Hand type	SL2.50ch00:8473134-8491676	4.62	6	1.7	2.31	5.18	4.14	7.34	2.41	5.46	4.11	3.34	3.06	7.34
		Solyc00g008690.1	Solyc00g008690.1	Unknown Protein (AHRD V1)	SL2.50ch00:8505915-8506387	0	0	0	0	0	0	0	0	0	0	0	0	0
		Solyc00g008800.1	Solyc00g008800.1	Unknown Protein (AHRD V1)	SL2.50ch00:8605676-8606159	0	0	0	0	0	0	0	0	0	0	0	0	0
		Solyc00g008900.1	Solyc00g008900.1	Unknown Protein (AHRD V1)	SL2.50ch00:8619823-8621714	0	0	0	0	0	0	0	0	0	0	0	0	0
		Solyc00g008910.1	Solyc00g008910.1	Unknown Protein (AHRD V1)	SL2.50ch00:8642096-8642445	0	0	0	0	0	0	0	0	0	0	0	0	0
		Solyc00g008920.1	Solyc00g008920.1	Unknown Protein (AHRD V1)	SL2.50ch00:8696238-8696587	0	0	0	0	0	0	0	0	0	0	0	0	0
		Solyc00g009020.2	Solyc00g009020.2	Mitochondrial ATP synthase (AHRD V1 ***- B6TLY8_MAIZE)	SL2.50ch00:8742084-8746774	11.25	4	5.96	10.02	14.81	10.34	6.91	9.05	4.37	7.07	6.66	10.26	14.81
		Solyc00g009030.1	Solyc00g009030.1	Solute carrier family 2, facilitated glucose transporter member 12 (AHRD V1 **** GTR12_BOVIN); contains Interpro domain(s) IPR003663 Sugar/inositol transporter	SL2.50ch00:8746769-8748442	0	0	0	0	0	0	0	0	0	0	0	0	0
		Solyc00g009040.2	Solyc00g009040.2	Polyadenylate-binding protein 2 (AHRD V1 **** B6U4M0_MAIZE); contains Interpro domain(s) IPR006515 Polyadenylate binding protein, human types 1, 2, 3, 4	SL2.50ch00:8760796-8764976	0	0	0	0	0	0	0	0	0	0	0	0	0
		Solyc00g009050.1	Solyc00g009050.1	UPF0544 protein C5orf45 (AHRD V1 ***- CE045_HUMAN)	SL2.50ch00:8766171-8768154	0.29	3.33	0	2.31	0	0	0.43	0	0	1.21	1.88	0.77	3.33
		Solyc00g009060.2	Solyc00g009060.2	Hypoxanthine phosphoribosyltransferase (AHRD V1 ***- B4UWA8_ARAHY); contains Interpro domain(s) IPR005904 Hypoxanthine phosphoribosyl transferase	SL2.50ch00:8772359-8774893	0	1.33	0.85	0.77	0	0.69	0.43	2.41	0	0.73	0.98	0.54	2.41
		Solyc00g009070.1	Solyc00g009070.1	Unknown Protein (AHRD V1)	SL2.50ch00:8774951-8775537	0	0	0	0	0	0	0	0	0	0	0	0	0
		Solyc00g009080.2	Solyc00g009080.2	Unknown Protein (AHRD V1)	SL2.50ch00:8777405-8778382	0.29	0	0	0	1.48	0	1.73	0	2.18	0.1	0	0.49	2.18
		Solyc00g009090.2	Solyc00g009090.2	Receptor like kinase, RLK	SL2.50ch00:8783268-8787035	3.17	1.33	1.7	0.77	1.48	0	0.43	2.41	1.09	2.07	1.27	1.32	3.17
		Solyc00g009100.2	Solyc00g009100.2	30S ribosomal protein S1-like (AHRD V1 ***- Q5ZC75_ORYSJ); contains Interpro domain(s) IPR003029 Ribosomal protein S1, RNA binding domain	SL2.50ch00:8793213-8800152	0.29	0.67	0.85	3.08	0	1.38	0	0.6	1.09	0.6	1.53	1.31	3.08
		Solyc00g009110.2	Solyc00g009110.2	Inositol-1 4 5-trisphosphate 5-Phosphatase-like protein (AHRD V1 *-*- Q9M1W5_ARATH); contains Interpro domain(s) IPR000300 Inositol polyphosphate related phosphatase	SL2.50ch00:8818874-8827474	0	0.67	0	0	1.48	0	0.86	0	1.09	0.22	0.22	0.49	1.48
		Solyc00g009120.2	Solyc00g009120.2	Short-chain dehydrogenase/reductase family protein (AHRD V1 ***- D7LXC9_ARALY); contains Interpro domain(s) IPR002198 Short-chain dehydrogenase/reductase SDR	SL2.50ch00:8831059-8833137	0.29	0	0	0	0	0	0	0	0	0.1	0	0	0.29
		Solyc00g009130.2	Solyc00g009130.2	Dehydrogenase/reductase SDR family member 12 (AHRD V1 ***- C0HAG0_SALSA); contains Interpro domain(s) IPR002198 Short-chain dehydrogenase/reductase SDR	SL2.50ch00:8833477-8836044	0	0	0	0	0	0	0	0	0	0	0	0	0
		Solyc00g009140.2	Solyc00g009140.2	Short-chain dehydrogenase/reductase SDR (AHRD V1 ***- A4A816_9GAMM); contains Interpro domain(s) IPR002198 Short-chain dehydrogenase/reductase SDR	SL2.50ch00:8835428-8838055	0	0.67	0	0.77	0.74	0	0	0	0	0.22	0.48	0.5	0.77
		Solyc00g009240.1	Solyc00g009240.1	Unknown Protein (AHRD V1)	SL2.50ch00:8899554-8900122	0	0	0	0	0	0	0	0	0	0	0	0	0
		Solyc00g009440.1	Solyc00g009440.1	Unknown Protein (AHRD V1)	SL2.50ch00:9130583-9130965	0	0	0	0	0	0	0	0	0	0	0	0	0
		Solyc00g009540.1	Solyc00g009540.1	Helicase-like protein (AHRD V1 ***- Q5NAA4_ORYSJ); contains Interpro domain(s) IPR010285 Protein of unknown function DUF889, eukaryote	SL2.50ch00:9155902-9156896	0.29	0	0	0	0	0	0	0	0	0.1	0	0	0.29
		Solyc00g009650.1	Solyc00g009650.1	Unknown Protein (AHRD V1)	SL2.50ch00:9262089-9262606	0	0	0	0	0	0	0	0	0	0	0	0	0
		Solyc00g009660.1	Solyc00g009660.1	Unknown Protein (AHRD V1)	SL2.50ch00:9300143-9300513	0	0	0	0	0	0	0	0	0	0	0	0	0
		Solyc00g009760.2	Solyc00g009760.2	Cytochrome P450 monooxygenase (Fragment) (AHRD V1 *-*- Q6T4Q1_PYRCO)	SL2.50ch00:9352304-9353434	0	0	0	0	0	0	0	0	0	0	0	0	0
		Solyc00g009770.1	Solyc00g009770.1	Unknown Protein (AHRD V1)	SL2.50ch00:9354441-9354877	0	0	0	0	0	0	0	0	0	0	0	0	0
		Solyc00g009780.1	Solyc00g009780.1	Unknown Protein (AHRD V1)	SL2.50ch00:9356751-9357169	0	0	0	0	0	0	0	0	0	0	0	0	0
		Solyc00g009790.1	Solyc00g009790.1	Unknown Protein (AHRD V1)	SL2.50ch00:9362307-9363089	0	0	0	0	0	0	0	0	0	0	0	0	0
		Solyc00g009800.1	Solyc00g009800.1	Unknown Protein (AHRD V1)	SL2.50ch00:9383463-9383881	0	0	0	0	0	0	0	0	0	0	0	0	0
		Solyc00g010100.1	Solyc00g010100.1	Unknown Protein (AHRD V1)	SL2.50ch00:9586160-9586551	0	0	0	0	0	0	0	0.6	0	0	0	0	0.6
		Solyc00g010110.1	Solyc00g010110.1	Unknown Protein (AHRD V1)	SL2.50ch00:9587180-9587637	0	0	0	0	0	0	0	0	0	0	0	0	0
		Solyc00g010210.1	Solyc00g010210.1	Polyprotein (AHRD V1 ***- Q94HW2_ARATH)	SL2.50ch00:9666294-9667459	0	0	0	0	0	0.69	0	0	0	0	0	0	0.69
		Solyc00g010410.1	Solyc00g010410.1	Unknown Protein (AHRD V1)	SL2.50ch00:9722257-9722612	0	0	0	0	0	0	0	0	0	0	0	0	0
		Solyc00g010420.1	Solyc00g010420.1	Unknown Protein (AHRD V1)	SL2.50ch00:9768646-9769016	0	0	0	0	0	0	0	0	0	0	0	0	0
		Solyc00g010520.1	Solyc00g010520.1	Unknown Protein (AHRD V1)	SL2.50ch00:9783367-9783779	0	0	0	0	0	0	0	0	0	0	0	0	0
		Solyc00g010530.1	Solyc00g010530.1	Unknown Protein (AHRD V1)	SL2.50ch00:9800690-9801066	0	0	0	0	0	0	0	0	0	0	0	0	0
		Solyc00g010540.1	Solyc00g010540.1	Pol polyprotein (AHRD V1 ***- POL_BAEVM); contains Interpro domain(s) IPR000477 RNA-directed DNA polymerase (reverse transcriptase)	SL2.50ch00:9815348-9816573	0	0	0	0	0	0	0	0	0	0	0	0	0
		Solyc00g010550.1	Solyc00g010550.1	Unknown Protein (AHRD V1)	SL2.50ch00:9833115-9833829	4.04	0.67	4.25	3.85	0.74	0.69	0.86	0.6	1.09	2.99	2.92	2.95	4.25
		Solyc00g010750.1	Solyc00g010750.1	Guanylate binding protein 2 (AHRD V1 ***- B2XWS2_PIG); contains Interpro domain(s) IPR015894 Guanylate-binding protein, N-terminal	SL2.50ch00:9896676-9898680	0	0	0	0	0	0	0	0	0	0	0	0	0
		Solyc00g010760.1	Solyc00g010760.1	Helicase-like protein (AHRD V1 *-*- Q9LW42_ARATH); contains Interpro domain(s) IPR010285 Protein of unknown function DUF889, eukaryote	SL2.50ch00:9900728-9901791	0	0	0	0	0	0	0	0	0	0	0	0	0
		Solyc00g010770.1	Solyc00g010770.1	Unknown Protein (AHRD V1)	SL2.50ch00:9914484-9916862	0	0	0	0	0	0	0	0	0	0	0	0	0
		Solyc00g010780.1	Solyc00g010780.1	Unknown Protein (AHRD V1)	SL2.50ch00:9920643-9921001	0	0	0	0	0	0	0	0	0	0	0	0	0
		Solyc00g010790.1	Solyc00g010790.1	Unknown Protein (AHRD V1)	SL2.50ch00:9930769-9931139	0	0	0	0	0	0	0	0	0	0	0	0	0
		Solyc00g010810.1	Solyc00g010810.1	Unknown Protein (AHRD V1)	SL2.50ch00:9940134-9940678	0	0	0	0	0	0	0	0	0	0	0	0	0
		Solyc00g010930.1	Solyc00g010930.1	Unknown Protein (AHRD V1)	SL2.50ch00:9968175-9968533	0	0	0	0	0	0	0	0	0	0	0	0	0
		Solyc00g011130.1	Solyc00g011130.1	Unknown Protein (AHRD V1)	SL2.50ch00:10075542-10075897	0	0	0	0	0	0	0	0	0	0	0	0	0
		Solyc00g011140.1	Solyc00g011140.1	Unknown Protein (AHRD V1)	SL2.50ch00:10076515-10076879	0	0	0	0	0	0	0	0	0	0	0	0	0
		Solyc00g011150.1	Solyc00g011150.1	Unknown Protein (AHRD V1)	SL2.50ch00:10076898-10077304	0	0	0	0	0	0	0	0	0	0	0	0	0
		Solyc00g011160.1	Solyc00g011160.1	Unknown Protein (AHRD V1)	SL2.50ch00:10077406-10077895	0	0	0	0	0	0	0	0	0	0	0	0	0
		Solyc00g011170.1	Solyc00g011170.1	Unknown Protein (AHRD V1)	SL2.50ch00:10078065-10078483	0	0	0	0	0	0	0	0	0	0	0	0	0
		Solyc00g011180.1	Solyc00g011180.1	Unknown Protein (AHRD V1)	SL2.50ch00:10103169-10103518	0	0	0	0	0	0	0	0	0	0	0	0	0
		Solyc00g011310.1	Solyc00g011310.1	Unknown Protein (AHRD V1)	SL2.50ch00:10129908-10131298	0	0	0	0	0	0	0	0	0	0	0	0	0
		Solyc00g011550.1	Solyc00g011550.1	B3 domain-containing protein At1g49475 (AHRD V1 *-*- Y1475_ARATH); contains Interpro domain(s) IPR003340 Transcriptional factor B3	SL2.50ch00:10230860-10231753	0	0	0	0	0	0	0	0	0	0	0	0	0
		Solyc00g011560.1	Solyc00g011560.1	E3 ubiquitin-protein ligase SINA-like 10 (AHRD V1 *-*- SIL10_ARATH); contains Interpro domain(s) IPR004162 Seven in absentia protein	SL2.50ch00:10236164-10238928	0	0	0	0	0	0	0	0	0	0	0	0	0
		Solyc00g011660.1	Solyc00g011660.1	B3 domain-containing protein At1g49475 (AHRD V1 *-*- Y1475_ARATH); contains Interpro domain(s) IPR003340 Transcriptional factor B3	SL2.50ch00:10257994-10259484	0	0	0	0	0.74	0	0	0.6	0	0	0	0.25	0.74
		Solyc00g011670.1	Solyc00g011670.1	Unknown Protein (AHRD V1)	SL2.50ch00:10264563-10264945	0	0	0	0	0	0	0	0	0	0	0	0	0
		Solyc00g011870.1	Solyc00g011870.1	Phosphatase 1G (AHRD V1 ***- B5X3X4_SALSA); contains Interpro domain(s) IPR015655 Protein phosphatase 2C	SL2.50ch00:10322812-10327816	0	0	0	0	0	0	0	0	0	0	0	0	0
		Solyc00g011880.2	Solyc00g011880.2	AIG2-like protein (AHRD V1 ***- B4FVZ7_MAIZE); contains Interpro domain(s) IPR009288 AIG2-like	SL2.50ch00:10330624-10333754	1.15	0	0	0.77	0	0	0	1.21	0	0.38	0.26	0.26	1.21
		Solyc00g011890.2	Solyc00g011890.2	Galactokinase like protein (AHRD V1 **** O23461_ARATH); contains Interpro domain(s) IPR012369 Galactokinase, glycosyltransferase	SL2.50ch00:10333716-10350566	0.29	2.67	0	1.54	0.74	0	0.43	0.6	6.55	0.99	1.4	0.76	6.55
		Solyc00g012090.1	Solyc00g012090.1	Unknown Protein (AHRD V1)	SL2.50ch00:10406138-10406487	0	0	0	0	0	0	0	0	0	0	0	0	0
		Solyc00g012310.1	Solyc00g012310.1	Retrovirus-related Pol polyprotein from type-1 retrotransposable element R2 (Fragment) (AHRD V1 **-- PO21_NASVI); contains Interpro domain(s) IPR015706 RNA-directed DNA polymerase (reverse transcriptase), related	SL2.50ch00:10454296-10455623	0	0	0	0	0	0	0	0	0	0	0	0	0
		Solyc00g012430.1	Solyc00g012430.1	Unknown Protein (AHRD V1)	SL2.50ch00:10499321-10499697	0	0	0	0	0	0	0	0	0	0	0	0	0
		Solyc00g012440.1	Solyc00g012440.1	TO54-2 (Fragment) (AHRD V1 ***- Q3LVL5_TAROF)	SL2.50ch00:10511541-10512121	0	0	0	0	0	0	0	0	0	0	0	0	0
		Solyc00g012540.1	Solyc00g012540.1	Zinc finger CCCH domain-containing protein 6 (AHRD V1 ***- C3H6_ARATH)	SL2.50ch00:10522403-10524334	0	0	0	0	0	0	0	0	0	0	0	0	0
		Solyc00g012640.1	Solyc00g012640.1	DNA (cytosine-5)-methyltransferase DRM2 (AHRD V1 **** DRM2_ARATH); contains Interpro domain(s) IPR009060 UBA-like	SL2.50ch00:10544230-10549445	0	0	1.7	0	0.74	0	0	0	0	0.57	0.57	0.81	1.7
		Solyc00g012650.1	Solyc00g012650.1	Unknown Protein (AHRD V1)	SL2.50ch00:10554112-10554689	0	0	0	0	0	0	0	0	0	0	0	0	0
		Solyc00g012660.1	Solyc00g012660.1	F-box domain containing protein (AHRD V1 ***- B6UBC8_MAIZE); contains Interpro domain(s) IPR001810 Cyclin-like F-box	SL2.50ch00:10554942-10556635	0	0	0	0	0	0	0	0	0	0	0	0	0
		Solyc00g012670.1	Solyc00g012670.1	Unknown Protein (AHRD V1)	SL2.50ch00:10559704-10561995	0	0	0	0.77	0	0.69	0	0	1.09	0	0.26	0.26	1.09
		Solyc00g012680.1	Solyc00g012680.1	D111/G-patch Zinc finger C2H2-type (AHRD V1 ***- Q2HRQ8_MEDTR)	SL2.50ch00:10564070-10568192	0.29	0	0.85	0	0	0.69	0	0.6	0	0.38	0.28	0.28	0.85
		Solyc00g012690.1	Solyc00g012690.1	Ovarian tumour otubain (AHRD V1 ***- Q1SL15_MEDTR); contains Interpro domain(s) IPR018289 MULE transposase, conserved domain	SL2.50ch00:10568291-10570578	0.29	0	0	0	0	0	0	0	0	0.1	0	0	0.29
		Solyc00g012700.1	Solyc00g012700.1	Ovarian tumour otubain (AHRD V1 ***- Q1SL15_MEDTR); contains Interpro domain(s) IPR004330 Transcription factor, FAR1-related	SL2.50ch00:10572726-10573750	0	0	2.55	0.77	0	1.38	0.86	0.6	0	0.85	1.11	1.11	2.55
		Solyc00g012800.1	Solyc00g012800.1	Unknown Protein (AHRD V1)	SL2.50ch00:10604147-10604502	0	0	0	0	0	0	0	0	0	0	0	0	0
		Solyc00g012900.1	Solyc00g012900.1	Unknown Protein (AHRD V1)	SL2.50ch00:10609547-10609908	0	0	0	0	0	0	0	0	0	0	0	0	0
		Solyc00g013000.1	Solyc00g013000.1	Unknown Protein (AHRD V1)	SL2.50ch00:10645910-10646244	0	0	0	0	0	0	0	0	0	0	0	0	0
		Solyc00g013100.1	Solyc00g013100.1	Unknown Protein (AHRD V1)	SL2.50ch00:10664455-10664891	0	0	0	0	0	0	0	0	0	0	0	0	0
		Solyc00g013110.1	Solyc00g013110.1	Unknown Protein (AHRD V1)	SL2.50ch00:10665373-10665839	0	0	0	0	0	0	0	0	0	0	0	0	0
		Solyc00g013120.2	Solyc00g013120.2	Uncharacterized mitochondrial protein AtMg01330 (AHRD V1 *-*- M1330_ARATH)	SL2.50ch00:10672077-10673169	0	0	0	0	0	0	0	0	0	0	0	0	0
		Solyc00g013130.2	Solyc00g013130.2	NADH-quinone oxidoreductase subunit N (AHRD V1 ***- Q7CZK9_AGRT5); contains Interpro domain(s) IPR001750 NADH:ubiquinone/plastoquinone oxidoreductase	SL2.50ch00:10673086-10677092	0.29	0	0	0	0	0	0	0	1.09	0.1	0	0	1.09
		Solyc00g013140.1	Solyc00g013140.1	NADH dehydrogenase subunit 5 (Fragment) (AHRD V1 ***- A1XJP5_SIMCH); contains Interpro domain(s) IPR003945 NADH-plastoquinone oxidoreductase, chain 5	SL2.50ch00:10682331-10684357	0.29	0.67	0	0	0	0	0	0.6	0	0.32	0.22	0	0.67
		Solyc00g013150.1	Solyc00g013150.1	Unknown Protein (AHRD V1)	SL2.50ch00:10685404-10685897	0	0	0	0	0	3.45	0	0	0	0	0	0	3.45
		Solyc00g013160.1	Solyc00g013160.1	Unknown Protein (AHRD V1)	SL2.50ch00:10687803-10688564	0	0	0	0	0	0	0	0	0	0	0	0	0
		Solyc00g013170.1	Solyc00g013170.1	Unknown Protein (AHRD V1)	SL2.50ch00:10689137-10689546	0	0	0	0	0	0	0	0	0	0	0	0	0
		Solyc00g013180.1	Solyc00g013180.1	NADH-ubiquinone oxidoreductase chain 4 (AHRD V1 ***- Q5M9Z8_TOBAC); contains Interpro domain(s) IPR001750 NADH:ubiquinone/plastoquinone oxidoreductase	SL2.50ch00:10689676-10691222	2.02	2.67	1.7	0.77	5.18	0	1.3	1.21	1.09	2.13	1.71	2.55	5.18
		Solyc00g013190.1	Solyc00g013190.1	Unknown Protein (AHRD V1)	SL2.50ch00:10692050-10692603	0	0	0	0	0	0	0	0	0	0	0	0	0
		Solyc00g013320.1	Solyc00g013320.1	Unknown Protein (AHRD V1)	SL2.50ch00:10715394-10715788	0	0	0	0	0	0	0	0	0	0	0	0	0
		Solyc00g013330.1	Solyc00g013330.1	Unknown Protein (AHRD V1)	SL2.50ch00:10720049-10720959	0	0	0	0	0	0	0	0	0	0	0	0	0
		Solyc00g013770.1	Solyc00g013770.1	Unknown Protein (AHRD V1)	SL2.50ch00:10829702-10830375	0	0	0	0	0	0	0	0	0	0	0	0	0
		Solyc00g014170.1	Solyc00g014170.1	Unknown Protein (AHRD V1)	SL2.50ch00:10915484-10915968	0	0	0	0	0	0	0	0	0	0	0	0	0
		Solyc00g014180.1	Solyc00g014180.1	Unknown Protein (AHRD V1)	SL2.50ch00:10918360-10919781	0	0	0	0	0.74	0	0	0	0	0	0	0.25	0.74
		Solyc00g014190.1	Solyc00g014190.1	Unknown Protein (AHRD V1)	SL2.50ch00:10934339-10934754	0	0	0	0	0	0	0	0	0	0	0	0	0
		Solyc00g014290.1	Solyc00g014290.1	Unknown Protein (AHRD V1)	SL2.50ch00:10956700-10957446	0	0	0	0	0	0	0	0	0	0	0	0	0
		Solyc00g014390.1	Solyc00g014390.1	F-box family protein (AHRD V1 ***- D7L456_ARALY)	SL2.50ch00:10970829-10971295	0	0	0	0	0	0	0	0	0	0	0	0	0
		Solyc00g014790.2	Solyc00g014790.2	Unknown Protein (AHRD V1)	SL2.50ch00:11057662-11060377	0	0	0	0	0	0	0	0	0	0	0	0	0
		Solyc00g014800.1	Solyc00g014800.1	Zinc-finger protein 1 (AHRD V1 *-*- D7KX25_ARALY); contains Interpro domain(s) IPR007087 Zinc finger, C2H2-type	SL2.50ch00:11059981-11060672	0	0	0	0	0	0	0	0	0	0	0	0	0
		Solyc00g014810.1	Solyc00g014810.1	Unknown Protein (AHRD V1)	SL2.50ch00:11062276-11062640	0	0	0	0	0	0	0	0	0	0	0	0	0
		Solyc00g014820.2	Solyc00g014820.2	Unknown Protein (AHRD V1)	SL2.50ch00:11062991-11064106	0	0	0	0	0	0	0	0	0	0	0	0	0
		Solyc00g014830.2	Solyc00g014830.2	NADH-quinone oxidoreductase subunit D (AHRD V1 ***- C4YU74_9RICK); contains Interpro domain(s) IPR010219 NADH dehydrogenase I, D subunit	SL2.50ch00:11066821-11072504	0	0	0	0	0	0	0	0	0	0	0	0	0
		Solyc00g014840.1	Solyc00g014840.1	Unknown Protein (AHRD V1)	SL2.50ch00:11072542-11073083	0	0	0	0	0	0	0	0	0	0	0	0	0
		Solyc00g014850.1	Solyc00g014850.1	ORF86 (AHRD V1 ***- B6VJY4_VITVI)	SL2.50ch00:11073559-11074070	0	0	0	0	0	0	0	0	0	0	0	0	0
		Solyc00g014860.1	Solyc00g014860.1	Unknown Protein (AHRD V1)	SL2.50ch00:11074483-11074992	0	0	0	0	0	0	0	0	0	0	0	0	0
		Solyc00g014960.1	Solyc00g014960.1	F-box family protein (AHRD V1 *-*- B9HCS6_POPTR); contains Interpro domain(s) IPR017451 F-box associated type 1	SL2.50ch00:11078497-11082983	0	0	0	0	0	0	0	0.6	0	0	0	0	0.6
		Solyc00g014970.1	Solyc00g014970.1	Helicase-like protein (AHRD V1 ***- Q9LTU4_ARATH); contains Interpro domain(s) IPR010285 Protein of unknown function DUF889, eukaryote	SL2.50ch00:11084161-11086694	0	0	0	0	0	0	0	0	0	0	0	0	0
		Solyc00g014980.1	Solyc00g014980.1	Dihydroflavonol-4-reductase (Fragment) (AHRD V1 *--- DFRA_MEDSA); contains Interpro domain(s) IPR017451 F-box associated type 1	SL2.50ch00:11087048-11093679	0.29	0.67	0	0.77	0	0.69	0.86	0	0	0.32	0.48	0.26	0.86
		Solyc00g014990.1	Solyc00g014990.1	Unknown Protein (AHRD V1); contains Interpro domain(s) IPR007749 Protein of unknown function DUF677	SL2.50ch00:11095774-11096732	0	0	0	0	0	0	0	0	0	0	0	0	0
		Solyc00g015000.1	Solyc00g015000.1	DNA (Cytosine-5-)-methyltransferase 3 (AHRD V1 ***- B3DGP2_DANRE)	SL2.50ch00:11098527-11099218	0	0	0	0	0	0	0	0	0	0	0	0	0
		Solyc00g015600.1	Solyc00g015600.1	Unknown Protein (AHRD V1)	SL2.50ch00:11211863-11212218	0.29	0.67	0	0	0	0	0	0	0	0.32	0.22	0	0.67
		Solyc00g015610.1	Solyc00g015610.1	Unknown Protein (AHRD V1)	SL2.50ch00:11213131-11216811	0	0	0	0	0	0	0	0	0	0	0	0	0
		Solyc00g015720.1	Solyc00g015720.1	Glycosyltransferase-like protein (AHRD V1 **-- D8QTD2_SELML); contains Interpro domain(s) IPR006740 Protein of unknown function DUF604	SL2.50ch00:11222172-11225169	2.02	1.33	22.97	0.77	0.74	14.48	0	2.41	2.18	8.77	8.36	8.16	22.97
		Solyc00g015730.1	Solyc00g015730.1	RAMOSA1 C2H2 zinc-finger transcription factor (AHRD V1 ***- Q3ZDP6_TRIDA); contains Interpro domain(s) IPR007087 Zinc finger, C2H2-type	SL2.50ch00:11227755-11228242	0	0	0	0	0	0	0	0	0	0	0	0	0
		Solyc00g015740.1	Solyc00g015740.1	Reductase 2 (AHRD V1 ***- Q6TY50_HYDMC); contains Interpro domain(s) IPR018170 Aldo/keto reductase, conserved site	SL2.50ch00:11231304-11233376	0.29	0	0	1.54	1.48	0	0	0	0	0.1	0.51	1.01	1.54
		Solyc00g015750.1	Solyc00g015750.1	Reductase 2 (AHRD V1 ***- Q6TY50_HYDMC); contains Interpro domain(s) IPR018170 Aldo/keto reductase, conserved site	SL2.50ch00:11234322-11236293	0.29	0	0	0	0	0.69	1.3	0	0	0.1	0	0	1.3
		Solyc00g015760.1	Solyc00g015760.1	CHP-rich zinc finger protein-like (AHRD V1 *-*- Q8H5Y9_ORYSJ); contains Interpro domain(s) IPR011424 C1-like	SL2.50ch00:11236677-11237737	0	0.67	0.85	0.77	0	0	0	0	1.09	0.51	0.76	0.54	1.09
		Solyc00g015770.1	Solyc00g015770.1	Aldo-keto reductase (AHRD V1 ***- Q84TF0_ARATH); contains Interpro domain(s) IPR020471 Aldo/keto reductase subgroup	SL2.50ch00:11238273-11239924	0	0	0	0	0	0	0	0	0	0	0	0	0
		Solyc00g016470.1	Solyc00g016470.1	Unknown Protein (AHRD V1)	SL2.50ch00:11349092-11349751	0	0	0	0	0	0	0	0	0	0	0	0	0
		Solyc00g016480.1	Solyc00g016480.1	HAT family dimerisation domain containing protein (AHRD V1 **-- Q53M48_ORYSJ)	SL2.50ch00:11351258-11352196	0	0	0	0	0	0	0	0	0	0	0	0	0
		Solyc00g016490.1	Solyc00g016490.1	F-box family protein (AHRD V1 *-*- B9HCS6_POPTR); contains Interpro domain(s) IPR001810 Cyclin-like F-box	SL2.50ch00:11354542-11355921	0	0	0	0	0	0	0	0	0	0	0	0	0
		Solyc00g016590.1	Solyc00g016590.1	Unknown Protein (AHRD V1)	SL2.50ch00:11376116-11377589	0	0	0	0	0	0	0	0	0	0	0	0	0
		Solyc00g016790.1	Solyc00g016790.1	Unknown Protein (AHRD V1)	SL2.50ch00:11400162-11400523	0	0	0	0	0	0	0	0	0	0	0	0	0
		Solyc00g016890.1	Solyc00g016890.1	Unknown Protein (AHRD V1)	SL2.50ch00:11415030-11417810	0	0	0	0	0	0	0	0	0	0	0	0	0
		Solyc00g016900.1	Solyc00g016900.1	Unknown Protein (AHRD V1)	SL2.50ch00:11417932-11421928	0	0	0	0	0	0	0	0	0	0	0	0	0
		Solyc00g016910.1	Solyc00g016910.1	Unknown Protein (AHRD V1)	SL2.50ch00:11422050-11425478	0	0	0	0	0	1.38	0	0	0	0	0	0	1.38
		Solyc00g017210.1	Solyc00g017210.1	Actin (AHRD V1 ***- P93775_STRAF); contains Interpro domain(s) IPR004000 Actin/actin-like	SL2.50ch00:11462474-11464775	0	0.67	0	0	0	0	0	0	0	0.22	0.22	0	0.67
		Solyc00g017220.1	Solyc00g017220.1	Phantastica transcription factor (Fragment) (AHRD V1 **-* Q7XBQ4_AQUFO)	SL2.50ch00:11464922-11466695	0.29	0	0	0	0.74	0	0.43	0	0	0.1	0	0.25	0.74
		Solyc00g017230.1	Solyc00g017230.1	Expansin (AHRD V1 ***- A4GWU6_LITCN); contains Interpro domain(s) IPR007112 Expansin 45, endoglucanase-like IPR007117 Pollen allergen/expansin, C-terminal	SL2.50ch00:11471362-11473299	0	0	0	0	0	0	0	0	0	0	0	0	0
		Solyc00g017530.1	Solyc00g017530.1	Gag-Pol polyprotein (AHRD V1 ***- B8YLY3_MEDTR)	SL2.50ch00:11506270-11506634	0	0	0	0	0	0	0	0	0	0	0	0	0
		Solyc00g017540.1	Solyc00g017540.1	Signal recognition particle 72 kDa protein homolog (AHRD V1 *-*- SRP72_DICDI)	SL2.50ch00:11514244-11514822	0	0	0	0	0	0	0	0	0	0	0	0	0
		Solyc00g017550.1	Solyc00g017550.1	Signal recognition particle 72 kDa protein homolog (AHRD V1 *-*- SRP72_DICDI)	SL2.50ch00:11518109-11518687	0	0	0	0	0	0	0	0	0	0	0	0	0
		Solyc00g017750.1	Solyc00g017750.1	Unknown Protein (AHRD V1)	SL2.50ch00:11534094-11534612	0	0	0	0	0	0	0	0	0	0	0	0	0
		Solyc00g017760.1	Solyc00g017760.1	Unknown Protein (AHRD V1)	SL2.50ch00:11538635-11539050	0	0	0	0	0	0	0	0	0	0	0	0	0
		Solyc00g017860.1	Solyc00g017860.1	Pyridine nucleotide-disulfide oxidoreductase (AHRD V1 **-- D7VUZ3_9FLAO); contains Interpro domain(s) IPR004792 HI0933-like protein	SL2.50ch00:11548464-11548918	0	0	0	0	0.74	0	0	0	0	0	0	0.25	0.74
		Solyc00g017870.1	Solyc00g017870.1	TonB family protein (AHRD V1 *-*- C6X0J8_FLAB3)	SL2.50ch00:11550700-11551806	0	0	0	0	0	0	0	0	0	0	0	0	0
		Solyc00g017880.1	Solyc00g017880.1	DNA mismatch repair protein mutS (AHRD V1 ***- D7VUY4_9FLAO); contains Interpro domain(s) IPR005748 DNA mismatch repair protein MutS, type 1	SL2.50ch00:11551896-11556238	0	0	1.7	0	0	0	0	0.6	0	0.57	0.57	0.57	1.7
		Solyc00g017890.1	Solyc00g017890.1	Conserved predicted inner membrane protein (AHRD V1 **-- C8UPW0_ECO1A); contains Interpro domain(s) IPR007913 Uncharacterised protein family UPF0187	SL2.50ch00:11556431-11557428	0	0	0	0	0	0	0	0	1.09	0	0	0	1.09
		Solyc00g017900.1	Solyc00g017900.1	tRNA/rRNA methyltransferase (AHRD V1 ***- Q650S4_BACFR); contains Interpro domain(s) IPR001537 tRNA/rRNA methyltransferase, SpoU	SL2.50ch00:11557393-11558018	0	0	0	0.77	0	0	0.43	0	0	0	0.26	0.26	0.77
		Solyc00g017910.1	Solyc00g017910.1	ATP-NAD/AcoX kinase (AHRD V1 ***- B4D8Y7_9BACT); contains Interpro domain(s) IPR016064 ATP-NAD kinase, PpnK-type	SL2.50ch00:11558004-11559730	0	0	0	0	0	0	0	0	0	0	0	0	0
		Solyc00g017920.1	Solyc00g017920.1	Fructose-bisphosphate aldolase (AHRD V1 ***- D7VUX3_9FLAO); contains Interpro domain(s) IPR006411 Fructose-bisphosphate aldolase, class II, yeast/E. coli subtype	SL2.50ch00:11559601-11560871	0	0	0	0	0	0	0	0	0	0	0	0	0
		Solyc00g017930.1	Solyc00g017930.1	Acetyl-coenzyme A carboxylase carboxyl transferase subunit beta (AHRD V1 *-*- D0IT46_HELP1); contains Interpro domain(s) IPR000438 Acetyl-CoA carboxylase carboxyl transferase, beta subunit	SL2.50ch00:11561334-11562476	0	0	0	0	0	0	0	0	0	0	0	0	0
		Solyc00g018760.1	Solyc00g018760.1	Unknown Protein (AHRD V1)	SL2.50ch00:11662147-11662904	0	0	0	0	0	0	0	0	0	0	0	0	0
		Solyc00g018770.1	Solyc00g018770.1	F-box family protein (AHRD V1 *-*- D7L456_ARALY); contains Interpro domain(s) IPR006527 F-box associated	SL2.50ch00:11667034-11672087	0.29	0	0	0	0.74	0	0	0	0	0.1	0	0.25	0.74
		Solyc00g018970.1	Solyc00g018970.1	Unknown Protein (AHRD V1)	SL2.50ch00:11691010-11691362	0	0	0	0	0	0	0	0	0	0	0	0	0
		Solyc00g019610.1	Solyc00g019610.1	Unknown Protein (AHRD V1)	SL2.50ch00:11761605-11764728	0.29	0	0	0.77	0	0	0	0	0	0.1	0.26	0.26	0.77
		Solyc00g019620.1	Solyc00g019620.1	PDZ domain containing protein (Fragment) (AHRD V1 *--- A8PIU5_BRUMA); contains Interpro domain(s) IPR001478 PDZ/DHR/GLGF	SL2.50ch00:11769444-11772801	0	0	0	0	0	0	0	0	0	0	0	0	0
		Solyc00g019630.1	Solyc00g019630.1	Unknown Protein (AHRD V1)	SL2.50ch00:11773022-11773638	0	0	0	0	0	0	0	0	0	0	0	0	0
		Solyc00g019730.1	Solyc00g019730.1	Cytochrome c oxidase subunit 3 (AHRD V1 ***- Q5M9V7_TOBAC); contains Interpro domain(s) IPR000298 Cytochrome c oxidase, subunit III	SL2.50ch00:11782343-11782983	0	0	0	0	0	0	0	0	0	0	0	0	0
		Solyc00g019740.1	Solyc00g019740.1	ATPase subunit 8 (AHRD V1 ***- B6VJW7_VITVI); contains Interpro domain(s) IPR003319 ATPase, F0 complex, subunit 8, mitochondrial, plant	SL2.50ch00:11783415-11784085	0	0	0	0	0	0	0	0	0	0	0	0	0
		Solyc00g019750.1	Solyc00g019750.1	Unknown Protein (AHRD V1)	SL2.50ch00:11785010-11785419	0.29	0	0	0	0	1.38	0	0	0	0.1	0	0	1.38
		Solyc00g019950.1	Solyc00g019950.1	NADH-quinone oxidoreductase subunit C (AHRD V1 ***- NUOC_MAGSA); contains Interpro domain(s) IPR001268 NADH:ubiquinone oxidoreductase, 30 kDa subunit	SL2.50ch00:11799218-11799990	0	0	0	0	0	0	0	0	0	0	0	0	0
		Solyc00g019960.1	Solyc00g019960.1	Unknown Protein (AHRD V1)	SL2.50ch00:11800090-11800520	0	0	0	0	0	0	0	0	0	0	0	0	0
		Solyc00g019970.2	Solyc00g019970.2	Unknown Protein (AHRD V1)	SL2.50ch00:11800292-11801483	0	0	0	0	0	0	0	0	0	0	0	0	0
		Solyc00g019980.2	Solyc00g019980.2	Unknown Protein (AHRD V1)	SL2.50ch00:11803308-11804737	0	0	0	0	0	0	1.3	0	0	0	0	0	1.3
		Solyc00g019990.1	Solyc00g019990.1	Unknown Protein (AHRD V1)	SL2.50ch00:11804753-11805168	0	0	0	0	0	0	0	0	0	0	0	0	0
		Solyc00g020000.1	Solyc00g020000.1	Unknown Protein (AHRD V1)	SL2.50ch00:11806347-11806720	0	0	0	0	0	0	0	0	0	0	0	0	0
		Solyc00g020010.1	Solyc00g020010.1	Unknown Protein (AHRD V1)	SL2.50ch00:11806587-11807014	0.58	0	0	0	0	0	0	0	0	0.19	0	0	0.58
		Solyc00g020020.2	Solyc00g020020.2	Unknown Protein (AHRD V1)	SL2.50ch00:11807384-11808667	0	0	0	0	0	0	0	0	0	0	0	0	0
		Solyc00g020030.1	Solyc00g020030.1	Unknown Protein (AHRD V1)	SL2.50ch00:11808123-11808523	0	0	0	0	0	0	0	0	0	0	0	0	0
		Solyc00g020040.1	Solyc00g020040.1	Cytochrome c biogenesis (Fragment) (AHRD V1 ***- A4KXV6_9ROSI); contains Interpro domain(s) IPR003544 Cytochrome c-type biogenesis protein CcmB	SL2.50ch00:11809684-11810504	0	0	0	0	0	0	0	0	0	0	0	0	0
		Solyc00g020440.1	Solyc00g020440.1	Unknown Protein (AHRD V1)	SL2.50ch00:11851653-11852047	0	0	0	0	0	0	0	0	0	0	0	0	0
		Solyc00g020540.1	Solyc00g020540.1	Aminotransferase-like protein (AHRD V1 *-*- Q6EQM2_ORYSJ); contains Interpro domain(s) IPR019557 Aminotransferase-like, plant mobile domain	SL2.50ch00:11859518-11862113	0	0	0	0	0.74	0	0	0	1.09	0	0	0.25	1.09
		Solyc00g020840.2	Solyc00g020840.2	Ferric reductase (AHRD V1 ***- B5KGU9_MALXI); contains Interpro domain(s) IPR013130 Ferric reductase-like transmembrane component, N-terminal	SL2.50ch00:11901056-11902603	0	0	0	0	0	0	0	0	0	0	0	0	0
		Solyc00g020940.1	Solyc00g020940.1	Cyclin-L1 (AHRD V1 *-*- D6RKQ3_COPC7); contains Interpro domain(s) IPR015429 Transcription regulator cyclin	SL2.50ch00:11902425-11904140	0	0	0	0	0	0	0	0	0	0	0	0	0
		Solyc00g020950.1	Solyc00g020950.1	Unknown Protein (AHRD V1)	SL2.50ch00:11904048-11904751	0	0	0	0	0	0	0	0	0	0	0	0	0
		Solyc00g020960.1	Solyc00g020960.1	Unknown Protein (AHRD V1)	SL2.50ch00:11905008-11908262	0	0	0	0	0	0	0	0	0	0	0	0	0
		Solyc00g020970.1	Solyc00g020970.1	RING finger protein 13 (AHRD V1 *-*- RNF13_CHICK); contains Interpro domain(s) IPR018957 Zinc finger, C3HC4 RING-type	SL2.50ch00:11908079-11909944	0	0	0	0	0	0	0	0	0	0	0	0	0
		Solyc00g020980.1	Solyc00g020980.1	Unknown Protein (AHRD V1)	SL2.50ch00:11910259-11910671	0	0	0	0	0	0	0	0	0	0	0	0	0
		Solyc00g020990.1	Solyc00g020990.1	ADP-ribosylation factor-like 8B (AHRD V1 *-*- C5IWT9_SHEEP); contains Interpro domain(s) IPR006689 ARF/SAR superfamily	SL2.50ch00:11911661-11913312	0	0	0	0	0	0	0	0	0	0	0	0	0
		Solyc00g021490.1	Solyc00g021490.1	Unknown Protein (AHRD V1)	SL2.50ch00:11955809-11956722	0	0	0	0	0	0	0	0	0	0	0	0	0
		Solyc00g021500.1	Solyc00g021500.1	DNA alkylation repair enzyme (AHRD V1 ***- D7VV55_9FLAO); contains Interpro domain(s) IPR014825 DNA alkylation repair enzyme	SL2.50ch00:11957882-11958696	0	0	0	0	0	0	0	0	0	0	0	0	0
		Solyc00g021510.1	Solyc00g021510.1	Sodium/hydrogen exchanger (AHRD V1 ***- A6EBA6_9SPHI); contains Interpro domain(s) IPR006153 Cation/H+ exchanger	SL2.50ch00:11958920-11959809	0	0	0	0	0	0	0	0	0	0	0	0	0
		Solyc00g021520.1	Solyc00g021520.1	GTP-binding protein HflX (AHRD V1 ***- D7VV52_9FLAO); contains Interpro domain(s) IPR016496 GTP-binding protein, HflX	SL2.50ch00:11959738-11961794	0	0	0	0	0	0	0	0	0	0	0	0	0
		Solyc00g021530.1	Solyc00g021530.1	Calcineurin-like phosphoesterase (AHRD V1 **-- Q1Z3M3_PHOPR); contains Interpro domain(s) IPR004843 Metallophosphoesterase	SL2.50ch00:11962022-11965061	0	0	0	0	0	0	0.43	0	1.09	0	0	0	1.09
		Solyc00g021630.1	Solyc00g021630.1	NADH-ubiquinone oxidoreductase chain 6 (Fragment) (AHRD V1 ***- Q2PZB4_BRAOB); contains Interpro domain(s) IPR001457 NADH:ubiquinone/plastoquinone oxidoreductase, chain 6	SL2.50ch00:11968448-11969301	0	0	0	0	0	0	0	0	0	0	0	0	0
		Solyc00g021640.2	Solyc00g021640.2	Ribosomal protein S4 (AHRD V1 ***- D5I3A5_CITLA); contains Interpro domain(s) IPR002942 RNA-binding S4	SL2.50ch00:11969793-11972180	0.87	0	0	0	0	0	0	0	0	0.29	0	0	0.87
		Solyc00g021650.1	Solyc00g021650.1	Unknown Protein (AHRD V1)	SL2.50ch00:11973280-11973710	0	0	0	0	0	0	0	0	0	0	0	0	0
		Solyc00g021660.1	Solyc00g021660.1	Neutral invertase-like protein (Fragment) (AHRD V1 ***- Q75UP5_IPOBA); contains Interpro domain(s) IPR006937 Plant neutral invertase	SL2.50ch00:11974228-11975748	0	0	0	0	0	0	0	0	0	0	0	0	0
		Solyc00g022070.1	Solyc00g022070.1	Unknown Protein (AHRD V1)	SL2.50ch00:12007281-12007718	0	0	0	0	0	0	0	0	0	0	0	0	0
		Solyc00g022080.1	Solyc00g022080.1	Unknown Protein (AHRD V1)	SL2.50ch00:12008818-12009230	0	0	0	0	0	0	0	0	0	0	0	0	0
		Solyc00g022090.1	Solyc00g022090.1	Unknown Protein (AHRD V1)	SL2.50ch00:12011693-12012246	0	0	0	0	0	0	0	0	0	0	0	0	0
		Solyc00g022100.1	Solyc00g022100.1	Ribosomal protein L10 (Fragment) (AHRD V1 ***- D1KY68_SARPR)	SL2.50ch00:12012252-12012931	0	0	0.85	0	0	0	0	0	0	0.28	0.28	0.28	0.85
		Solyc00g022110.2	Solyc00g022110.2	Ribosomal protein L2 (AHRD V1 ***- Q5M9S7_TOBAC); contains Interpro domain(s) IPR002171 Ribosomal protein L2	SL2.50ch00:12012709-12016317	0.29	0	0	0	0	1.38	0.86	0	3.28	0.1	0	0	3.28
		Solyc00g022920.1	Solyc00g022920.1	Phosphoribosylaminoimidazole carboxylase like protein (AHRD V1 ***- Q84TI2_ARATH); contains Interpro domain(s) IPR013817 Pre-ATP-grasp fold	SL2.50ch00:12091664-12092919	0	0	0	0	0	0	0	0	0	0	0	0	0
		Solyc00g023020.1	Solyc00g023020.1	Phosphoribosylaminoimidazole carboxylase ATPase subunit (AHRD V1 ***- A9WGJ1_CHLAA); contains Interpro domain(s) IPR005875 Phosphoribosylaminoimidazole carboxylase, ATPase subunit	SL2.50ch00:12094244-12095513	0	0	0	0	0	0.69	0	0	0	0	0	0	0.69
		Solyc00g023030.1	Solyc00g023030.1	CER1-like protein (AHRD V1 ***- O80938_ARATH)	SL2.50ch00:12095837-12096792	0	0	0	0	0	0	0	0	0	0	0	0	0
		Solyc00g023040.1	Solyc00g023040.1	CER1-like protein (AHRD V1 **-- O80938_ARATH); contains Interpro domain(s) IPR006694 Fatty acid hydroxylase	SL2.50ch00:12096897-12098611	0	0	0	0	0	0.69	0	0	0	0	0	0	0.69
		Solyc00g023050.1	Solyc00g023050.1	CER1-like protein (AHRD V1 **-- O80938_ARATH); contains Interpro domain(s) IPR006694 Fatty acid hydroxylase	SL2.50ch00:12099716-12100480	0	0	0	0	0	0	0	0	0	0	0	0	0
		Solyc00g023250.1	Solyc00g023250.1	Short-chain dehydrogenase/reductase family protein (AHRD V1 ***- D7LJU7_ARALY); contains Interpro domain(s) IPR002347 Glucose/ribitol dehydrogenase	SL2.50ch00:12110308-12112746	0	0	0	1.54	0	0.69	0	0	1.09	0	0.51	0.51	1.54
		Solyc00g023260.1	Solyc00g023260.1	ADP-ribosylation factor GTPase activating protein 1 (AHRD V1 *-*- Q0V8A7_BOVIN); contains Interpro domain(s) IPR001164 Arf GTPase activating protein	SL2.50ch00:12114266-12116352	0.29	0	0	0	0	0.69	0	0	0	0.1	0	0	0.69
		Solyc00g023270.1	Solyc00g023270.1	Origin recognition complex subunit 2 (AHRD V1 *-*- Q9XFD6_ORYSJ); contains Interpro domain(s) IPR007220 Origin recognition complex subunit 2	SL2.50ch00:12116546-12119147	0	0	0	0	0	0.69	0	0	0	0	0	0	0.69
		Solyc00g023470.1	Solyc00g023470.1	Pectinesterase (AHRD V1 **** D8SCR0_SELML); contains Interpro domain(s) IPR000070 Pectinesterase, catalytic	SL2.50ch00:12129957-12131286	0	0	0	0	0	0	0	0	0	0	0	0	0
		Solyc00g023570.1	Solyc00g023570.1	Unknown Protein (AHRD V1)	SL2.50ch00:12137827-12138356	0	0	0	0	0	0	0	0	0	0	0	0	0
		Solyc00g023580.1	Solyc00g023580.1	Unknown Protein (AHRD V1)	SL2.50ch00:12138597-12139054	0	0	0	0	0	0	0	0	0	0	0	0	0
		Solyc00g023590.2	Solyc00g023590.2	Unknown Protein (AHRD V1)	SL2.50ch00:12141025-12143924	0	0	1.7	0	0	0	0	0	0	0.57	0.57	0.57	1.7
		Solyc00g023600.1	Solyc00g023600.1	Unknown Protein (AHRD V1)	SL2.50ch00:12145018-12145484	0	0	0	0	0	0	0	0	0	0	0	0	0
		Solyc00g023700.2	Solyc00g023700.2	Unknown Protein (AHRD V1)	SL2.50ch00:12150776-12151949	0	0	0	0	0	0	0	0	0	0	0	0	0
		Solyc00g023710.1	Solyc00g023710.1	Unknown Protein (AHRD V1)	SL2.50ch00:12152437-12153338	0	0	0	0	0	0	0	0	0	0	0	0	0
		Solyc00g024010.1	Solyc00g024010.1	FeS assembly SUF system protein (AHRD V1 ***- D7VV18_9FLAO); contains Interpro domain(s) IPR002744 Protein of unknown function DUF59	SL2.50ch00:12173183-12173709	0	0	0	0	0	0	0	0	0	0	0	0	0
		Solyc00g024020.1	Solyc00g024020.1	Hydroxymethylglutaryl-CoA lyase (AHRD V1 ***- D7VV16_9FLAO); contains Interpro domain(s) IPR000891 Pyruvate carboxyltransferase	SL2.50ch00:12173771-12174819	0	0	0	0	0	0	0	0	0	0	0	0	0
		Solyc00g024030.1	Solyc00g024030.1	Peptidase T (AHRD V1 ***- C6WZN7_FLAB3); contains Interpro domain(s) IPR010161 Peptidase M20B, tripeptide aminopeptidase	SL2.50ch00:12175007-12176454	0	0	0	0	0	0	0	0	0	0	0	0	0
		Solyc00g024040.1	Solyc00g024040.1	Thiamine-monophosphate kinase (AHRD V1 ***- C6X363_FLAB3); contains Interpro domain(s) IPR006283 Thiamine-monophosphate kinase	SL2.50ch00:12176439-12178161	0	0	0	0	0	0	0	0	0	0	0	0	0
		Solyc00g024050.1	Solyc00g024050.1	Pyridine nucleotide-disulphide oxidoreductase (AHRD V1 **-- C9Q087_9BACT); contains Interpro domain(s) IPR001327 Pyridine nucleotide-disulphide oxidoreductase, NAD-binding region	SL2.50ch00:12178871-12179709	0	0	0	0	0	0	0	0	0	0	0	0	0
		Solyc00g024150.2	Solyc00g024150.2	Pterin-4-alpha-carbinolamine dehydratase (AHRD V1 *-** B6T9C1_MAIZE); contains Interpro domain(s) IPR001533 Transcriptional coactivator/pterin dehydratase	SL2.50ch00:12180218-12183079	2.88	1.33	0	0	1.48	2.07	3.45	3.62	4.37	1.4	0.44	0.49	4.37
		Solyc00g024160.1	Solyc00g024160.1	ATP binding protein (AHRD V1 **-- D7MPZ5_ARALY); contains Interpro domain(s) IPR001841 Zinc finger, RING-type	SL2.50ch00:12182946-12184149	0.29	0	0	0	0	0	0	0	0	0.1	0	0	0.29
		Solyc00g024170.1	Solyc00g024170.1	Unknown Protein (AHRD V1)	SL2.50ch00:12187034-12187672	0	0	0	0	0	0	0	0	0	0	0	0	0
		Solyc00g024370.1	Solyc00g024370.1	Unknown Protein (AHRD V1)	SL2.50ch00:12196103-12201709	0	0	0	0	0	0	0	0	0	0	0	0	0
		Solyc00g024570.1	Solyc00g024570.1	F-box family protein (AHRD V1 ***- B9I3S8_POPTR); contains Interpro domain(s) IPR001810 Cyclin-like F-box	SL2.50ch00:12215233-12217395	0	0	0	0	0	0	0	0	0	0	0	0	0
		Solyc00g024670.1	Solyc00g024670.1	Beta-1-3-galactosyl-o-glycosyl-glycoprotein (AHRD V1 **-* B6Z261_WHEAT); contains Interpro domain(s) IPR003406 Glycosyl transferase, family 14	SL2.50ch00:12222064-12224121	0	0	0	0	0	0	0	0	0	0	0	0	0
		Solyc00g024680.1	Solyc00g024680.1	Dof zinc finger protein (AHRD V1 ***- Q9M4G1_SOLTU); contains Interpro domain(s) IPR003851 Zinc finger, Dof-type	SL2.50ch00:12225497-12226324	0	0	0	0	0	0	0	1.21	0	0	0	0	1.21
		Solyc00g024690.1	Solyc00g024690.1	Dof zinc finger protein DOF2.4 (AHRD V1 ***- DOF24_ARATH)	SL2.50ch00:12226222-12226640	0	0	0	0	0	0	0	0	0	0	0	0	0
		Solyc00g025290.1	Solyc00g025290.1	Hypothetical protein (nad5 intron) (AHRD V1 **-- Q7M2D8_WHEAT)	SL2.50ch00:12269558-12270243	0	0	0	0	0	0	0	0	0	0	0	0	0
		Solyc00g025300.1	Solyc00g025300.1	Unknown Protein (AHRD V1)	SL2.50ch00:12270567-12270928	0	0	0	0	0	0	0	0	0	0	0	0	0
		Solyc00g025400.2	Solyc00g025400.2	Unknown Protein (AHRD V1)	SL2.50ch00:12277662-12279315	0	0	0	0	0	0	0	0	0	0	0	0	0
		Solyc00g025500.1	Solyc00g025500.1	Transcriptional regulator GntR-family (AHRD V1 ***- A9I3B6_BORPD); contains Interpro domain(s) IPR011711 GntR, C-terminal	SL2.50ch00:12281902-12283461	0	0	0	0	0	0	0	0	0	0	0	0	0
		Solyc00g025510.1	Solyc00g025510.1	D-isomer specific 2-hydroxyacid dehydrogenase NAD-binding (AHRD V1 ***- Q218F6_RHOPB); contains Interpro domain(s) IPR006140 D-isomer specific 2-hydroxyacid dehydrogenase, NAD-binding	SL2.50ch00:12284991-12285397	0	0	0	0	0	0	0	0	0	0	0	0	0
		Solyc00g025520.1	Solyc00g025520.1	Unknown Protein (AHRD V1)	SL2.50ch00:12285042-12285433	0	0	0	0	0	0	0	0	0	0	0	0	0
		Solyc00g025530.1	Solyc00g025530.1	Class II aldolase/adducin family protein (AHRD V1 ***- A5W490_PSEP1); contains Interpro domain(s) IPR001303 Class II aldolase/adducin, N-terminal	SL2.50ch00:12285601-12286583	0	0	0	0	0	0	0	0	0	0	0	0	0
		Solyc00g025540.1	Solyc00g025540.1	Transcriptional regulator LysR family (AHRD V1 ***- A7IJH0_XANP2); contains Interpro domain(s) IPR005119 LysR, substrate-binding	SL2.50ch00:12286487-12287874	0	0	0	0	0	0	0	0	0	0	0	0	0
		Solyc00g025650.1	Solyc00g025650.1	Gag/pol polyprotein (AHRD V1 *--- Q9C5V1_ARATH); contains Interpro domain(s) IPR001878 Zinc finger, CCHC-type	SL2.50ch00:12289922-12291744	0	0	0	0	0	0	0	0	0	0	0	0	0
		Solyc00g025660.1	Solyc00g025660.1	Unknown Protein (AHRD V1)	SL2.50ch00:12295746-12297088	0	0	0	0	0	0	0	0	0	0	0	0	0
		Solyc00g026160.2	Solyc00g026160.2	Ferric reductase oxidase (AHRD V1 **** D6RVS5_HORVU); contains Interpro domain(s) IPR013121 Ferric reductase, NAD binding	SL2.50ch00:12327999-12332163	0	0.67	0	0	0	0	0.43	0	0	0.22	0.22	0	0.67
		Solyc00g026860.1	Solyc00g026860.1	Glutamate 5-kinase (AHRD V1 ***- D8NNP5_RALSO); contains Interpro domain(s) IPR011529 Glutamate 5-kinase, pro-B	SL2.50ch00:12371892-12373490	0	0	0	0	0	0	0	0	0	0	0	0	0
		Solyc00g026870.1	Solyc00g026870.1	GTPase obg (AHRD V1 *-*- C5AAG0_BURGB); contains Interpro domain(s) IPR006169 GTP1/OBG subdomain	SL2.50ch00:12373348-12375156	0	0	0	0	0	0	0	0	0	0	0	0	0
		Solyc00g026880.1	Solyc00g026880.1	50S ribosomal protein L21 (AHRD V1 ***- B5SIE7_RALSO); contains Interpro domain(s) IPR001787 Ribosomal protein L21	SL2.50ch00:12375008-12375520	0	0	0	0	0	0	0	0	0	0	0	0	0
		Solyc00g026890.1	Solyc00g026890.1	Unknown Protein (AHRD V1)	SL2.50ch00:12375888-12376492	0	0	0	0	0	0	0	0	0	0	0	0	0
		Solyc00g026900.1	Solyc00g026900.1	Unknown Protein (AHRD V1)	SL2.50ch00:12376494-12377056	0	0	0	0	0	0	0	0	0	0	0	0	0
		Solyc00g027120.1	Solyc00g027120.1	Mutator-like transposase (AHRD V1 ***- Q9SI31_ARATH); contains Interpro domain(s) IPR006564 Zinc finger, PMZ-type	SL2.50ch00:12386738-12387909	0	0	0	0	0	0	0	0	0	0	0	0	0
		Solyc00g027130.1	Solyc00g027130.1	Sentrin-specific protease 2 (AHRD V1 *-*- SENP2_HUMAN); contains Interpro domain(s) IPR003653 Peptidase C48, SUMO/Sentrin/Ubl1	SL2.50ch00:12388478-12390122	0	0	0	0	0	0	0	0	0	0	0	0	0
		Solyc00g027140.1	Solyc00g027140.1	Ulp1 protease family C-terminal catalytic domain containing protein (AHRD V1 *-*- Q60D46_SOLDE)	SL2.50ch00:12389965-12393585	0	0	0	0	0	0	0	0	0	0	0	0	0
		Solyc00g027640.1	Solyc00g027640.1	C17orf39 homolog (AHRD V1 **-- C0HB91_SALSA); contains Interpro domain(s) IPR018618 Vacuolar import and degradation protein Vid24	SL2.50ch00:12422817-12423870	0	0	0	0	0	0	0	0	0	0	0	0	0
		Solyc00g027650.1	Solyc00g027650.1	FHY1-3 (AHRD V1 ***- Q8S4Q6_ARATH)	SL2.50ch00:12424474-12425682	0	0	0	0	0	0	0	0	0	0	0	0	0
		Solyc00g027660.1	Solyc00g027660.1	WD-40 repeat family protein (AHRD V1 ***- D7LKF0_ARALY)	SL2.50ch00:12426636-12427588	0	0	0	0	0	0	0	0	0	0	0	0	0
		Solyc00g027670.1	Solyc00g027670.1	WD-40 repeat family protein (AHRD V1 ***- D7LKF0_ARALY); contains Interpro domain(s) IPR017986 WD40 repeat, region	SL2.50ch00:12427925-12429641	0	0	0	0	0	0	0	0	0	0	0	0	0
		Solyc00g027770.2	Solyc00g027770.2	Pectinesterase (AHRD V1 **** B9SVI9_RICCO); contains Interpro domain(s) IPR000070 Pectinesterase, catalytic	SL2.50ch00:12431213-12437169	1.15	0.67	0.85	0.77	0	0	1.73	0	5.46	0.89	0.76	0.54	5.46
		Solyc00g027870.1	Solyc00g027870.1	Unknown Protein (AHRD V1)	SL2.50ch00:12439260-12441082	0	0	0	0	0	0	0	0	0	0	0	0	0
		Solyc00g027970.1	Solyc00g027970.1	Abhydrolase domain-containing protein FAM108B1 (AHRD V1 **-- C0HAS5_SALSA); contains Interpro domain(s) IPR000073 Alpha/beta hydrolase fold-1	SL2.50ch00:12444152-12445916	0	0	0	0	0	0	0	0	0	0	0	0	0
		Solyc00g027980.1	Solyc00g027980.1	Esterase/lipase/thioesterase (AHRD V1 *--- B4F8T0_MAIZE)	SL2.50ch00:12446200-12446966	0	0	0	0	0	0	0	0	0	0	0	0	0
		Solyc00g027990.1	Solyc00g027990.1	Cellulose synthase-like protein (AHRD V1 ***- B9IPJ4_POPTR); contains Interpro domain(s) IPR005150 Cellulose synthase	SL2.50ch00:12449693-12451229	0	0	0	0	0	0	0	0.6	0	0	0	0	0.6
		Solyc00g028090.1	Solyc00g028090.1	Type VI secretion-associated protein family (AHRD V1 ***- B5FD91_VIBFM)	SL2.50ch00:12450932-12451986	0	0	0	0	0	0	0	0	0	0	0	0	0
		Solyc00g028100.1	Solyc00g028100.1	Unknown Protein (AHRD V1)	SL2.50ch00:12453143-12453504	0	0	0	0	0	0	0	0	0	0	0	0	0
		Solyc00g028110.1	Solyc00g028110.1	Rhs element Vgr protein (AHRD V1 **-- A6V8B8_PSEA7); contains Interpro domain(s) IPR017847 Rhs element Vgr protein, subgroup	SL2.50ch00:12453753-12454777	0	0	0	0	0	0	0	0	0	0	0	0	0
		Solyc00g028120.1	Solyc00g028120.1	Rhs element Vgr protein (AHRD V1 *--- A6V856_PSEA7); contains Interpro domain(s) IPR018712 Protein of unknown function DUF2235	SL2.50ch00:12455497-12458211	0	0	0	0	0	0	0	0	0	0	0	0	0
		Solyc00g028420.1	Solyc00g028420.1	Unknown Protein (AHRD V1)	SL2.50ch00:12476008-12476992	0	0	0	0	0	0	0	0	0	0	0	0	0
		Solyc00g028520.1	Solyc00g028520.1	Unknown Protein (AHRD V1)	SL2.50ch00:12478737-12479684	0	0	0	0	0	0	0	0	0	0	0	0	0
		Solyc00g028530.1	Solyc00g028530.1	Unknown Protein (AHRD V1)	SL2.50ch00:12480768-12481825	0	0	0	0	0	0	0	0	0	0	0	0	0
		Solyc00g028540.1	Solyc00g028540.1	CoA ligase (AHRD V1 ***- D3A3G3_NEISU); contains Interpro domain(s) IPR000873 AMP-dependent synthetase and ligase	SL2.50ch00:12481868-12482862	0	0	0	0	0	0	0	0	0	0	0	0	0
		Solyc00g028550.1	Solyc00g028550.1	Transcriptional regulator MarR-family (AHRD V1 *-*- Q1LIK8_RALME); contains Interpro domain(s) IPR000835 Bacterial regulatory protein, MarR	SL2.50ch00:12482743-12484594	0	0	0	0	0	0	0	0	0	0	0	0	0
		Solyc00g028560.1	Solyc00g028560.1	Extra-cytoplasmic Solute Receptor protein (AHRD V1 **-- Q1LIK9_RALME); contains Interpro domain(s) IPR005064 Bordetella uptake gene	SL2.50ch00:12484469-12485670	0	0	0	0	0	0	0	0	0	0	0	0	0
		Solyc00g028760.1	Solyc00g028760.1	Unknown Protein (AHRD V1)	SL2.50ch00:12493443-12494248	0	0	0	0	0	0	0.43	0	0	0	0	0	0.43
		Solyc00g028960.1	Solyc00g028960.1	Glutaredoxin family protein (AHRD V1 ***- D7KCA5_ARALY); contains Interpro domain(s) IPR011905 Glutaredoxin-like, plant II	SL2.50ch00:12511235-12511746	0	0	0	0	0	0	0	0	0	0	0	0	0
		Solyc00g029060.1	Solyc00g029060.1	Unknown Protein (AHRD V1)	SL2.50ch00:12512851-12513424	0	0	0	0	0	0	0	0	0	0	0	0	0
		Solyc00g029070.1	Solyc00g029070.1	Unknown Protein (AHRD V1)	SL2.50ch00:12513710-12514326	0	0	0	0	0	0	0	0	0	0	0	0	0
		Solyc00g029080.1	Solyc00g029080.1	DNA replication helicase Dna2 (AHRD V1 ***- C5JTK6_AJEDS); contains Interpro domain(s) IPR014808 DNA replication factor Dna2	SL2.50ch00:12515075-12519299	0	0	0	0	0	0	0	0	0	0	0	0	0
		Solyc00g029090.1	Solyc00g029090.1	Unknown Protein (AHRD V1)	SL2.50ch00:12519118-12519563	0	0	0	0	0	0	0	0	0	0	0	0	0
		Solyc00g029190.2	Solyc00g029190.2	S-adenosyl-L-methionine salicylic acid carboxyl methyltransferase (AHRD V1 **** A7XZE9_9MAGN); contains Interpro domain(s) IPR005299 SAM dependent carboxyl methyltransferase	SL2.50ch00:12520345-12522743	0	0.67	0.85	0	0	0	0	0	0	0.51	0.51	0.28	0.85
		Solyc00g029290.1	Solyc00g029290.1	High mobility group protein (AHRD V1 *-*- A8HXE1_CHLRE); contains Interpro domain(s) IPR000910 High mobility group, HMG1/HMG2	SL2.50ch00:12526228-12529769	0	0	0	0	0	0	0	0	0	0	0	0	0
		Solyc00g029300.1	Solyc00g029300.1	Vacuolar sorting-associated protein (AHRD V1 *-*- C0NCK1_AJECG)	SL2.50ch00:12530295-12533189	0	0	0	0	0	0	0	0	0	0	0	0	0
		Solyc00g029500.1	Solyc00g029500.1	Unknown Protein (AHRD V1)	SL2.50ch00:12543539-12543927	0	0	0	0	0	0	0	0	0	0	0	0	0
		Solyc00g029800.1	Solyc00g029800.1	Unknown Protein (AHRD V1); contains Interpro domain(s) IPR013699 Signal recognition particle, SRP72 subunit, RNA-binding	SL2.50ch00:12564289-12565762	0	0	0	0	0	0	0	0	0	0	0	0	0
		Solyc00g030000.1	Solyc00g030000.1	Cellulose synthase-4 (AHRD V1 **** Q9LLI6_MAIZE); contains Interpro domain(s) IPR005150 Cellulose synthase	SL2.50ch00:12573398-12578147	0	0	1.7	1.54	0	0	0	0.6	2.18	0.57	1.08	1.08	2.18
		Solyc00g030100.1	Solyc00g030100.1	Unknown Protein (AHRD V1)	SL2.50ch00:12579504-12579877	0	0	0	0	0	0	0	0	0	0	0	0	0
		Solyc00g030110.1	Solyc00g030110.1	Unknown Protein (AHRD V1)	SL2.50ch00:12585453-12586981	0	0	0	0	0	0	0	0	0	0	0	0	0
		Solyc00g030210.1	Solyc00g030210.1	Ribosomal RNA small subunit methyltransferase H (AHRD V1 *--- RSMH_RALME); contains Interpro domain(s) IPR001460 Penicillin-binding protein, transpeptidase	SL2.50ch00:12587233-12592096	0	0	0	0	0	0	0	0	0	0	0	0	0
		Solyc00g030510.2	Solyc00g030510.2	Polygalacturonase (AHRD V1 ***- Q9MBC0_SALGI); contains Interpro domain(s) IPR000743 Glycoside hydrolase, family 28	SL2.50ch00:12605204-12607815	0	0	0	0	0	2.07	0	0	0	0	0	0	2.07
		Solyc00g030520.2	Solyc00g030520.2	Endoplasmic reticulum-Golgi intermediate compartment protein 3 (Predicted) (AHRD V1 *-*- B1MTM4_CALMO); contains Interpro domain(s) IPR012936 Protein of unknown function DUF1692	SL2.50ch00:12609373-12612502	0.29	0.67	0	0.77	0	0.69	0.86	0	0	0.32	0.48	0.26	0.86
		Solyc00g030820.1	Solyc00g030820.1	Unknown Protein (AHRD V1)	SL2.50ch00:12629471-12630814	0	0	0	0	0	0	0	0	0	0	0	0	0
		Solyc00g031020.1	Solyc00g031020.1	Unknown Protein (AHRD V1)	SL2.50ch00:12636599-12637637	0	0	0	0	0	0	0	0	0	0	0	0	0
		Solyc00g031030.1	Solyc00g031030.1	2OG-Fe(II) oxygenase (AHRD V1 **-- B1J9S1_PSEPW); contains Interpro domain(s) IPR005123 Oxoglutarate and iron-dependent oxygenase	SL2.50ch00:12638811-12639976	0	0	0	0	0	0	0	0	0	0	0	0	0
		Solyc00g031040.1	Solyc00g031040.1	Adenosine deaminase (AHRD V1 ***- D7I5V8_PSESS); contains Interpro domain(s) IPR006330 Adenosine deaminase	SL2.50ch00:12639859-12641013	0	0	0	0	0	0	0	0	0	0	0	0	0
		Solyc00g031050.1	Solyc00g031050.1	Major facilitator family transporter (AHRD V1 **-- Q3JLL5_BURP1); contains Interpro domain(s) IPR016196 Major facilitator superfamily, general substrate transporter	SL2.50ch00:12640731-12642313	0	0	0	0	0	0	0	0	0	0	0	0	0
		Solyc00g031060.1	Solyc00g031060.1	Unknown Protein (AHRD V1)	SL2.50ch00:12642360-12643036	0	0	0	0	0	0	0	0	0	0	0	0	0
		Solyc00g031360.1	Solyc00g031360.1	D-serine dehydratase (AHRD V1 ***- A3LDF4_PSEAE); contains Interpro domain(s) IPR011780 D-serine ammonia-lyase	SL2.50ch00:12655331-12655998	0	0	0	0	0	0	0	0	0	0	0	0	0
		Solyc00g031370.1	Solyc00g031370.1	Transcriptional regulator (AHRD V1 ***- A3NNQ2_BURP6); contains Interpro domain(s) IPR005119 LysR, substrate-binding	SL2.50ch00:12656092-12657829	0	0	0	0	0	0	0	0	0	0	0	0	0
		Solyc00g031380.1	Solyc00g031380.1	Unknown Protein (AHRD V1)	SL2.50ch00:12657604-12658576	0	0	0	0	0	0	0	0	0	0	0	0	0
		Solyc00g031390.1	Solyc00g031390.1	Unknown Protein (AHRD V1)	SL2.50ch00:12658420-12662564	0.29	0	0	0	0	0	0	0	0	0.1	0	0	0.29
		Solyc00g031490.1	Solyc00g031490.1	Unknown Protein (AHRD V1)	SL2.50ch00:12662647-12664203	0	0	0	0	0	0	0	0	0	0	0	0	0
		Solyc00g031500.1	Solyc00g031500.1	Unknown Protein (AHRD V1)	SL2.50ch00:12664557-12667765	0	0	0	0	0	0	0	0	0	0	0	0	0
		Solyc00g031700.1	Solyc00g031700.1	Aldo/keto reductase (AHRD V1 ***- Q1LHH6_RALME); contains Interpro domain(s) IPR001395 Aldo/keto reductase	SL2.50ch00:12674418-12675565	0	0	0	0	0	0	0	0	0	0	0	0	0
		Solyc00g031710.1	Solyc00g031710.1	Unknown Protein (AHRD V1)	SL2.50ch00:12676653-12677551	0	0	0	0	0	0	0	0	0	0	0	0	0
		Solyc00g031720.1	Solyc00g031720.1	Copper-translocating P-type ATPase (AHRD V1 ***- B8LAF8_9GAMM); contains Interpro domain(s) IPR006121 Heavy metal transport/detoxification protein	SL2.50ch00:12677661-12678266	0	0	0	0	0	0	0	0	0	0	0	0	0
		Solyc00g031730.1	Solyc00g031730.1	Copper-exporting P-type ATPase A (AHRD V1 ***- C2PZP9_BACCE); contains Interpro domain(s) IPR001757 ATPase, P-type, K/Mg/Cd/Cu/Zn/Na/Ca/Na/H-transporter	SL2.50ch00:12679569-12680599	0	0	0	0	0	0	0	0	0	0	0	0	0
		Solyc00g032030.1	Solyc00g032030.1	E3 ubiquitin-protein ligase SINA-like 10 (AHRD V1 **** SIL10_ARATH); contains Interpro domain(s) IPR004162 Seven in absentia protein	SL2.50ch00:12692737-12693463	0	0	0	0	0	0	0	0	0	0	0	0	0
		Solyc00g032230.1	Solyc00g032230.1	Unknown Protein (AHRD V1)	SL2.50ch00:12707774-12708147	0	0	0	0	0	0	0	0	0	0	0	0	0
		Solyc00g032940.1	Solyc00g032940.1	Ulp1 protease family C-terminal catalytic domain containing protein (AHRD V1 ***- Q60D46_SOLDE)	SL2.50ch00:12749406-12750007	0	0	0	0	0	0	0	0	0	0	0	0	0
		Solyc00g033460.2	Solyc00g033460.2	S-adenosyl-L-methionine salicylic acid carboxyl methyltransferase 1 (AHRD V1 ***- B5TVE1_TOBAC); contains Interpro domain(s) IPR005299 SAM dependent carboxyl methyltransferase	SL2.50ch00:12782589-12784536	0	0.67	0	0	0	0.69	0	0.6	0	0.22	0.22	0	0.69
		Solyc00g033860.1	Solyc00g033860.1	Ketohexokinase (AHRD V1 ***- B2WC01_PYRTR)	SL2.50ch00:12802386-12804035	0	0	0	0	0	0	0	0	0	0	0	0	0
		Solyc00g033870.1	Solyc00g033870.1	Predicted CDS Pa_1_1990 (AHRD V1 ***- B2A9W2_PODAN)	SL2.50ch00:12803877-12804730	0	0	0	0	0	0	0	0	0	0	0	0	0
		Solyc00g033880.1	Solyc00g033880.1	Oxidoreductase NAD-binding domain-containing protein 1 (AHRD V1 ***- OXND1_MOUSE)	SL2.50ch00:12805404-12806669	0	0	0	0	0	0	0	0	0	0	0	0	0
		Solyc00g033890.1	Solyc00g033890.1	Unknown Protein (AHRD V1)	SL2.50ch00:12807312-12808207	0	0	0	0	0	0	0	0	0	0	0	0	0
		Solyc00g033990.1	Solyc00g033990.1	Acetyltransferase (AHRD V1 ***- B5GJR9_9ACTO); contains Interpro domain(s) IPR000182 GCN5-related N-acetyltransferase	SL2.50ch00:12808388-12809286	0	0	0	0	0	0	0	0	0	0	0	0	0
		Solyc00g034000.1	Solyc00g034000.1	Permease of the major facilitator superfamily (AHRD V1 **-- Q2TW75_ASPOR); contains Interpro domain(s) IPR016196 Major facilitator superfamily, general substrate transporter	SL2.50ch00:12811264-12812994	0	0	0	0	0	0	0	0	0	0	0	0	0
		Solyc00g034010.1	Solyc00g034010.1	Unknown Protein (AHRD V1)	SL2.50ch00:12814002-12814639	0	0	0	0	0	0	0	0	0	0	0	0	0
		Solyc00g034810.1	Solyc00g034810.1	Calcineurin B-like calcium binding protein (AHRD V1 **** B2ZYT8_VICFA); contains Interpro domain(s) IPR015757 Calcineurin B protein	SL2.50ch00:12856497-12858684	0	0	0	0	0	0	0	0	0	0	0	0	0
		Solyc00g035010.1	Solyc00g035010.1	C2H2 finger domain-containing protein (AHRD V1 *--- C6HL38_AJECH)	SL2.50ch00:12867677-12870538	0	0	0	0	0	0	0	0	0	0	0	0	0
		Solyc00g035020.1	Solyc00g035020.1	Unknown Protein (AHRD V1)	SL2.50ch00:12870965-12873162	0	0	0	0	0	0	0	0	0	0	0	0	0
		Solyc00g036320.1	Solyc00g036320.1	ARID/BRIGHT DNA binding domain containing protein (AHRD V1 ***- B2CZF7_LOTJA); contains Interpro domain(s) IPR001606 AT-rich interaction region	SL2.50ch00:12945621-12946418	0	0	0	0	0	0	0	0	0	0	0	0	0
		Solyc00g036520.1	Solyc00g036520.1	Unknown Protein (AHRD V1)	SL2.50ch00:12954464-12955221	0	0	0	0	0	0	0	0	0	0	0	0	0
		Solyc00g036530.1	Solyc00g036530.1	Unknown Protein (AHRD V1)	SL2.50ch00:12956984-12957339	0	0	0	0	0	0	0	0	0	0	0	0	0
		Solyc00g036540.1	Solyc00g036540.1	50S ribosomal protein L2 chloroplastic (AHRD V1 *-*- A6YA71_9MAGN); contains Interpro domain(s) IPR002171 Ribosomal protein L2	SL2.50ch00:12958654-12959135	0	0	0	0	0	0	0	0	0	0	0	0	0
		Solyc00g036740.1	Solyc00g036740.1	Unknown Protein (AHRD V1)	SL2.50ch00:12964848-12965847	0	0	0	0	0	0	0.43	0	0	0	0	0	0.43
		Solyc00g036750.1	Solyc00g036750.1	Unknown Protein (AHRD V1)	SL2.50ch00:12966557-12968177	0	0	0	0	0	0	0	0	0	0	0	0	0
		Solyc00g036760.1	Solyc00g036760.1	Proprotein convertase subtilisin/kexin type 5 (AHRD V1 **-- Q0P4Q8_XENTR); contains Interpro domain(s) IPR015500 Peptidase S8, subtilisin-related	SL2.50ch00:12969308-12970470	0	0	0	0	0	0	0	0	0	0	0	0	0
		Solyc00g036960.1	Solyc00g036960.1	Unknown Protein (AHRD V1)	SL2.50ch00:12980585-12981408	0	0	0	0	0	0	0	0	0	0	0	0	0
		Solyc00g038390.1	Solyc00g038390.1	Unknown Protein (AHRD V1)	SL2.50ch00:13049893-13050618	0	0	0	0	0	0	0	0	0	0	0	0	0
		Solyc00g039290.1	Solyc00g039290.1	Zinc-binding protein (AHRD V1 *-*- Q948W7_PEA); contains Interpro domain(s) IPR006734 Protein of unknown function DUF597	SL2.50ch00:13102738-13106542	0	0	0	0.77	0	0	0	0	0	0	0.26	0.26	0.77
		Solyc00g039990.2	Solyc00g039990.2	TRNA nucleotidyltransferase (AHRD V1 ***- Q42867_LUPAL)	SL2.50ch00:13139567-13141518	0.29	0.67	0	0	0	0	0	0	1.09	0.32	0.22	0	1.09
		Solyc00g040290.1	Solyc00g040290.1	Transferase family protein (AHRD V1 **-* D7KID7_ARALY); contains Interpro domain(s) IPR003480 Transferase	SL2.50ch00:13154600-13157523	0	0	0	0	0	0	0	0	0	0	0	0	0
		Solyc00g040390.1	Solyc00g040390.1	Hydroxycinnamoyl CoA quinate transferase (AHRD V1 **-* D6BK25_CYNSC); contains Interpro domain(s) IPR003480 Transferase	SL2.50ch00:13157641-13160562	0.29	0	0	0	0	0	0	0	0	0.1	0	0	0.29
		Solyc00g040490.1	Solyc00g040490.1	Unknown Protein (AHRD V1)	SL2.50ch00:13164389-13164957	0	0	0	0	0	0	0	0	0	0	0	0	0
		Solyc00g041090.1	Solyc00g041090.1	Vacuolar-processing enzyme (AHRD V1 ***- B9RBP3_RICCO); contains Interpro domain(s) IPR001096 Peptidase C13, legumain	SL2.50ch00:13196058-13197004	0	0	0	0.77	0	0	0	0	0	0	0.26	0.26	0.77
		Solyc00g041190.1	Solyc00g041190.1	Acyl carrier protein (AHRD V1 ***- A5V2E4_SPHWW); contains Interpro domain(s) IPR003231 Acyl carrier protein (ACP)	SL2.50ch00:13200804-13201240	0	0	0	0	0	0	0	0	0	0	0	0	0
		Solyc00g041200.1	Solyc00g041200.1	Unknown Protein (AHRD V1)	SL2.50ch00:13201323-13201876	0	0	0	0	0	0	0	0	0	0	0	0	0
		Solyc00g041210.1	Solyc00g041210.1	Tetratricopeptide TPR_2 repeat protein (AHRD V1 *-*- A7IHP8_XANP2)	SL2.50ch00:13202781-13203961	0	0	0	0	0	0	0	0	0	0	0	0	0
		Solyc00g041220.1	Solyc00g041220.1	UvrABC system protein B (AHRD V1 *-*- Q1GWH4_SPHAL); contains Interpro domain(s) IPR006935 Restriction endonuclease, type I, R subunit/Type III, Res subunit	SL2.50ch00:13205171-13206229	0	0	0	0	0	0	0	0	0	0	0	0	0
		Solyc00g042120.1	Solyc00g042120.1	Methyl-accepting chemotaxis sensory transducer (AHRD V1 ***- B1MA17_METRJ); contains Interpro domain(s) IPR003660 HAMP linker domain	SL2.50ch00:13248693-13249726	0	0	0	0	0	0	0	0	0	0	0	0	0
		Solyc00g042130.1	Solyc00g042130.1	ATP synthase subunit alpha (AHRD V1 ***- D4Z4I4_SPHJU); contains Interpro domain(s) IPR005294 ATPase, F1 complex, alpha subunit	SL2.50ch00:13249935-13252307	0	0	0	0	0	0	0	0	0	0	0	0	0
		Solyc00g042140.1	Solyc00g042140.1	ATP synthase subunit beta (AHRD V1 *-*- D4Z4I7_SPHJU); contains Interpro domain(s) IPR005722 ATPase, F1 complex, beta subunit	SL2.50ch00:13252884-13254325	0	0	0	0	0	0	0	0	0	0	0	0	0
		Solyc00g042640.1	Solyc00g042640.1	Helicase-like protein (AHRD V1 *-*- Q9AYF0_ORYSJ); contains Interpro domain(s) IPR010285 Protein of unknown function DUF889, eukaryote	SL2.50ch00:13275810-13279656	0	0	0	0	0	0	0	0	0	0	0	0	0
		Solyc00g042840.1	Solyc00g042840.1	F-box domain containing protein (AHRD V1 ***- Q2QXK7_ORYSJ); contains Interpro domain(s) IPR005174 Protein of unknown function DUF295	SL2.50ch00:13287075-13288411	0	0	0	0	0	0	0	0	0	0	0	0	0
		Solyc00g042850.1	Solyc00g042850.1	GDSL esterase/lipase 7 (AHRD V1 ***- GLIP7_ARATH); contains Interpro domain(s) IPR001087 Lipase, GDSL	SL2.50ch00:13289610-13291384	0	0	0	0	0	0	0	0	0	0	0	0	0
		Solyc00g044350.2	Solyc00g044350.2	EPIDERMAL PATTERNING FACTOR-like protein 1 (AHRD V1 ***- EPFL1_ARATH)	SL2.50ch00:13365005-13365885	2.6	7.34	4.25	5.4	7.4	4.14	1.73	0	1.09	4.73	5.66	5.68	7.4
		Solyc00g044550.1	Solyc00g044550.1	Unknown Protein (AHRD V1)	SL2.50ch00:13376775-13377148	0	0	0	0	0	0	0	0	0	0	0	0	0
		Solyc00g044750.1	Solyc00g044750.1	U1 small nuclear ribonucleoprotein A (AHRD V1 *--- SNRPA_DROME); contains Interpro domain(s) IPR012677 Nucleotide-binding, alpha-beta plait	SL2.50ch00:13386649-13389725	0	0	0	0	0	0	0	0	0	0	0	0	0
		Solyc00g045570.1	Solyc00g045570.1	Unknown Protein (AHRD V1)	SL2.50ch00:13425019-13426488	0	0	0	0	0	0	0	0	0	0	0	0	0
		Solyc00g046570.1	Solyc00g046570.1	Unknown Protein (AHRD V1)	SL2.50ch00:13473970-13475687	0	0	0	0	0	0	0	0	0	0	0	0	0
		Solyc00g046580.1	Solyc00g046580.1	Serine/threonine-protein phosphatase 7 long form homolog (AHRD V1 **-- PPP7L_ARATH); contains Interpro domain(s) IPR019557 Aminotransferase-like, plant mobile domain	SL2.50ch00:13475697-13477406	0	0	0	0	0	0	0	0	0	0	0	0	0
		Solyc00g046980.1	Solyc00g046980.1	Unknown Protein (AHRD V1)	SL2.50ch00:13493367-13494592	0	0	0	0	0	0	0	0	0	0	0	0	0
		Solyc00g047180.1	Solyc00g047180.1	Unknown Protein (AHRD V1)	SL2.50ch00:13504496-13504953	0	0	0	0	0	0	0	0	0	0	0	0	0
		Solyc00g047190.1	Solyc00g047190.1	Unknown Protein (AHRD V1)	SL2.50ch00:13506070-13506587	0	0	0	0	0	0	0	0	0	0	0	0	0
		Solyc00g047200.1	Solyc00g047200.1	Cytochrome b (AHRD V1 ***- Q95871_TOBAC); contains Interpro domain(s) IPR016175 Cytochrome b/b6	SL2.50ch00:13507946-13508379	0	0	0	0	0	0	0	0	0	0	0	0	0
		Solyc00g047700.2	Solyc00g047700.2	Unknown Protein (AHRD V1)	SL2.50ch00:13531787-13532747	0	0.67	0	0	0	0	0.86	0	0	0.22	0.22	0	0.86
		Solyc00g047810.1	Solyc00g047810.1	Unknown Protein (AHRD V1)	SL2.50ch00:13537952-13538514	0	0	0	0	0	0	0	0	0	0	0	0	0
		Solyc00g048410.1	Solyc00g048410.1	Unknown Protein (AHRD V1)	SL2.50ch00:13565201-13567318	0	0	0	0	0	0	0	0	0	0	0	0	0
		Solyc00g048510.2	Solyc00g048510.2	Phloem lectin (AHRD V1 ***- Q8LK67_9ROSI)	SL2.50ch00:13569740-13570764	0	0	0	0	0	0	0	0	0	0	0	0	0
		Solyc00g049210.1	Solyc00g049210.1	Cytochrome c-type biogenesis protein CcmF (AHRD V1 *-*- Q1ZIX1_9GAMM); contains Interpro domain(s) IPR003569 Cytochrome c-type biogenesis protein CcbS	SL2.50ch00:13605345-13607314	0	0	0	0.77	0	0	0	0	0	0	0.26	0.26	0.77
		Solyc00g049220.1	Solyc00g049220.1	Unknown Protein (AHRD V1)	SL2.50ch00:13607371-13607777	0	0	0	0	0	0	0	0	0	0	0	0	0
		Solyc00g049520.2	Solyc00g049520.2	Unknown Protein (AHRD V1)	SL2.50ch00:13620835-13622311	0.87	0	0.85	0	0	0.69	0.86	0	0	0.57	0.28	0.28	0.87
		Solyc00g049620.1	Solyc00g049620.1	Unknown Protein (AHRD V1)	SL2.50ch00:13623496-13624998	0	0	0	0	0	0	0	0	0	0	0	0	0
		Solyc00g049920.1	Solyc00g049920.1	3-oxoacyl-reductase (AHRD V1 **-- B1BY37_CLOPE); contains Interpro domain(s) IPR002347 Glucose/ribitol dehydrogenase	SL2.50ch00:13642720-13643957	0	0	0	0	0	0	0	0	0	0	0	0	0
		Solyc00g050020.1	Solyc00g050020.1	Ribonuclease II (AHRD V1 ***- Q46XB5_RALEJ); contains Interpro domain(s) IPR001900 Ribonuclease II and R	SL2.50ch00:13643895-13645006	0	0	0	0	0	0	0	0	0	0	0	0	0
		Solyc00g050030.1	Solyc00g050030.1	Shikimate 5-dehydrogenase (AHRD V1 *-*- B1YSX4_BURA4); contains Interpro domain(s) IPR011342 Quinate/shikimate 5-dehydrogenase	SL2.50ch00:13645454-13648035	0	0	0	0	0	0	0	0	0	0	0	0	0
		Solyc00g050130.1	Solyc00g050130.1	UDP-glucose glucosyltransferase (AHRD V1 **** D2KTV5_LOTJA); contains Interpro domain(s) IPR002213 UDP-glucuronosyl/UDP-glucosyltransferase	SL2.50ch00:13649255-13650837	0.29	0	0	0	0	0	0	0	0	0.1	0	0	0.29
		Solyc00g050430.2	Solyc00g050430.2	BHLH transcription factor (AHRD V1 *-*- A9YWR2_MEDTR); contains Interpro domain(s) IPR011598 Helix-loop-helix DNA-binding	SL2.50ch00:13663836-13666365	0.58	0	0.85	2.31	0	1.38	5.61	1.81	2.18	0.48	1.05	1.05	5.61
		Solyc00g052430.2	Solyc00g052430.2	Cytochrome c biogenesis FC (AHRD V1 ***- D5I3C4_CITLA)	SL2.50ch00:13763880-13766993	0	0	0	0	0	0	0	0	0	0	0	0	0
		Solyc00g052530.2	Solyc00g052530.2	Unknown Protein (AHRD V1)	SL2.50ch00:13766745-13768146	0	0	0	0	0	0	0	0	0	0	0	0	0
		Solyc00g052540.1	Solyc00g052540.1	Unknown Protein (AHRD V1)	SL2.50ch00:13768460-13769331	1.15	0	0	0	0	1.38	0	0	0	0.38	0	0	1.38
		Solyc00g052940.2	Solyc00g052940.2	Nodulin-like protein (AHRD V1 **-- B6TIX8_MAIZE); contains Interpro domain(s) IPR000620 Protein of unknown function DUF6, transmembrane	SL2.50ch00:13784066-13787465	0	0.67	0	0	0	0	0	1.21	0	0.22	0.22	0	1.21
		Solyc00g053440.2	Solyc00g053440.2	Transmembrane BAX inhibitor motif-containing protein 4 (AHRD V1 **-- B6T5N6_MAIZE); contains Interpro domain(s) IPR006214 Uncharacterised protein family UPF0005	SL2.50ch00:13810919-13811794	0	0	0	0	0	0	0	0	0	0	0	0	0
		Solyc00g053740.1	Solyc00g053740.1	ARID/BRIGHT DNA-binding domain-containing protein (AHRD V1 ***- D7KTU4_ARALY); contains Interpro domain(s) IPR008978 HSP20-like chaperone	SL2.50ch00:13824977-13825869	0	0	0	0	0	0	0	0	0	0	0	0	0
		Solyc00g055940.1	Solyc00g055940.1	Secreted repeat protein (AHRD V1 **-- B6JF22_OLICO); contains Interpro domain(s) IPR014558 Uncharacterised conserved lipoprotein	SL2.50ch00:13926320-13926903	0	0	0	0	0	0	0	0	0	0	0	0	0
		Solyc00g055950.1	Solyc00g055950.1	Response regulator receiver Transcriptional regulatory protein (AHRD V1 ***- B8CKL9_SHEPW); contains Interpro domain(s) IPR001789 Signal transduction response regulator, receiver region IPR011879 Signal transduction response regulator, phosphate regulon transcriptional regulatory protein phoB	SL2.50ch00:13927055-13927944	0	0	0	0	0	0	0	0	0	0	0	0	0
		Solyc00g055960.1	Solyc00g055960.1	Sensor histidine kinase PhoR (AHRD V1 ***- Q4K3L6_PSEF5); contains Interpro domain(s) IPR014310 Signal transduction histidine kinase, phosphate regulon sensor PhoR	SL2.50ch00:13927819-13929305	0	0	0	0	0	0	0	0	0	0	0	0	0
		Solyc00g055970.1	Solyc00g055970.1	Unknown Protein (AHRD V1)	SL2.50ch00:13928963-13929504	0	0	0	0	0	0	0	0	0	0	0	0	0
		Solyc00g055980.1	Solyc00g055980.1	Unknown Protein (AHRD V1)	SL2.50ch00:13929931-13931035	0	0	0	0	0	0	0	0	0	0	0	0	0
		Solyc00g056180.1	Solyc00g056180.1	Unknown Protein (AHRD V1)	SL2.50ch00:13938936-13939327	0	0	0	0	0	0	0	0	0	0	0	0	0
		Solyc00g056680.1	Solyc00g056680.1	Lipase-like protein (AHRD V1 ***- Q949E1_ORYSA); contains Interpro domain(s) IPR002921 Lipase, class 3	SL2.50ch00:13961934-13963747	0	0	0	0	0	0	0	0	0	0	0	0	0
		Solyc00g057280.1	Solyc00g057280.1	B3 domain-containing protein Os02g0598200 (AHRD V1 ***- Y2982_ORYSJ); contains Interpro domain(s) IPR003340 Transcriptional factor B3	SL2.50ch00:13989706-13990536	0	0	0	0.77	0	0	0	0	0	0	0.26	0.26	0.77
		Solyc00g057880.2	Solyc00g057880.2	Unknown Protein (AHRD V1)	SL2.50ch00:14015674-14017886	0	0	0	0	0	0.69	0	0	0	0	0	0	0.69
		Solyc00g058280.1	Solyc00g058280.1	Unknown Protein (AHRD V1)	SL2.50ch00:14036544-14037773	0	0	0	0	0	0	0	0	0	0	0	0	0
		Solyc00g058480.1	Solyc00g058480.1	Paired amphipathic helix protein Sin3-like 1 (AHRD V1 *-*- SNL1_ARATH); contains Interpro domain(s) IPR003822 Paired amphipathic helix	SL2.50ch00:14042318-14043535	0	0	0	0	0	0	0	0	0	0	0	0	0
		Solyc00g058490.1	Solyc00g058490.1	Ulp1 protease family C-terminal catalytic domain containing protein (AHRD V1 ***- Q60D46_SOLDE); contains Interpro domain(s) IPR003653 Peptidase C48, SUMO/Sentrin/Ubl1	SL2.50ch00:14046622-14049196	0	0	0	0	0	0	0	0	0	0	0	0	0
		Solyc00g058890.1	Solyc00g058890.1	Unknown Protein (AHRD V1)	SL2.50ch00:14060827-14061437	0	0	0	0	0	0	0	0	0	0	0	0	0
		Solyc00g058900.1	Solyc00g058900.1	GDSL esterase/lipase At2g31540 (AHRD V1 ***- GDL43_ARATH); contains Interpro domain(s) IPR001087 Lipase, GDSL	SL2.50ch00:14062270-14064603	0	0	0	0	0	0	0	0	0	0	0	0	0
		Solyc00g059100.2	Solyc00g059100.2	WD-repeat protein-like (AHRD V1 **-- Q9FNN2_ARATH); contains Interpro domain(s) IPR020472 G-protein beta WD-40 repeat, region	SL2.50ch00:14071111-14075040	0	0.67	0	1.54	1.48	0	0	0	0	0.22	0.74	1.01	1.54
		Solyc00g059500.1	Solyc00g059500.1	CDP-alcohol phosphatidyltransferase (AHRD V1 **-- D3BS60_POLPA)	SL2.50ch00:14090456-14092188	0.29	0	0	0	0	0	0	0	0	0.1	0	0	0.29
		Solyc00g060700.1	Solyc00g060700.1	Mg chelatase subunit ChlI (AHRD V1 *-*- C7M8Q6_CAPOD); contains Interpro domain(s) IPR019781 WD40 repeat, subgroup	SL2.50ch00:14143107-14146173	0	0	0	0	0	0	0	0	0	0	0	0	0
		Solyc00g060710.1	Solyc00g060710.1	Mg chelatase subunit ChlI (AHRD V1 ***- A5FI01_FLAJ1); contains Interpro domain(s) IPR000523 Magnesium chelatase, ChlI subunit	SL2.50ch00:14146402-14147015	0	0	0	0	0	0	0	0	0	0	0	0	0
		Solyc00g060810.2	Solyc00g060810.2	Major latex-like protein (AHRD V1 **-- B5THI3_PANGI); contains Interpro domain(s) IPR000916 Bet v I allergen	SL2.50ch00:14149028-14151711	0.58	0	0.85	0	0.74	0.69	0.43	0.6	3.28	0.48	0.28	0.53	3.28
		Solyc00g062710.1	Solyc00g062710.1	Unknown Protein (AHRD V1)	SL2.50ch00:14234648-14235153	0	0	0	0	0	0	0	0	0	0	0	0	0
		Solyc00g063110.2	Solyc00g063110.2	Non-specific lipid-transfer protein (AHRD V1 ***- B9HZI0_POPTR); contains Interpro domain(s) IPR013770 Plant lipid transfer protein and hydrophobic protein, helical	SL2.50ch00:14253814-14255544	0	0	0	0	0	0	0	0.6	0	0	0	0	0.6
		Solyc00g063510.1	Solyc00g063510.1	Fasciculation and elongation protein zeta-2 (AHRD V1 *--- D3PIR9_9MAXI); contains Interpro domain(s) IPR011680 FEZ-like	SL2.50ch00:14269440-14273200	0	0	0	0	0	0	0	0	0	0	0	0	0
		Solyc00g065510.1	Solyc00g065510.1	Palmitoyltransferase swf1 (AHRD V1 *-*- B2W9G8_PYRTR)	SL2.50ch00:14361976-14363481	0	0	0	0	0	0	0	0	0	0	0	0	0
		Solyc00g065610.1	Solyc00g065610.1	Unknown Protein (AHRD V1)	SL2.50ch00:14363134-14363849	0	0	0	0	0	0	0	0	0	0	0	0	0
		Solyc00g065620.1	Solyc00g065620.1	Unknown Protein (AHRD V1)	SL2.50ch00:14363763-14364427	0	0	0	0	0	0	0	0	0	0	0	0	0
		Solyc00g065630.1	Solyc00g065630.1	Pre-mRNA-processing protein 45 (AHRD V1 **-- C8V6Z5_EMENI); contains Interpro domain(s) IPR017862 SKI-interacting protein, SKIP	SL2.50ch00:14364906-14366692	0	0	0	0	0	0	0	0	0	0	0	0	0
		Solyc00g065930.1	Solyc00g065930.1	Peptidase family S46 dipeptidyl-peptidase 7 (AHRD V1 ***- A5FMW8_FLAJ1); contains Interpro domain(s) IPR019500 Peptidase S46	SL2.50ch00:14375791-14378097	0	0	0	0	0	0	0	0	1.09	0	0	0	1.09
		Solyc00g065940.1	Solyc00g065940.1	Unknown Protein (AHRD V1)	SL2.50ch00:14379303-14379805	0	0	0	0	0	0	0	0	0	0	0	0	0
		Solyc00g066140.1	Solyc00g066140.1	YdiU protein (AHRD V1 ***- C5W4G9_ECOBB); contains Interpro domain(s) IPR003846 Uncharacterised protein family UPF0061	SL2.50ch00:14385432-14387174	0	0	0	0	0	0	0	0	0	0	0	0	0
		Solyc00g066150.1	Solyc00g066150.1	Penicillin-binding protein 1A (AHRD V1 ***- D7VV94_9FLAO); contains Interpro domain(s) IPR001460 Penicillin-binding protein, transpeptidase	SL2.50ch00:14387648-14388954	0	0	0	0	0	0	0	0	0	0	0	0	0
		Solyc00g066350.1	Solyc00g066350.1	Serine/threonine-protein phosphatase 7 long form homolog (AHRD V1 **-- PPP7L_ARATH); contains Interpro domain(s) IPR019557 Aminotransferase-like, plant mobile domain	SL2.50ch00:14393558-14394066	0	0	0	0	0	0	0	0	0	0	0	0	0
		Solyc00g066360.1	Solyc00g066360.1	Serine/threonine-protein phosphatase 7 long form homolog (AHRD V1 **-- PPP7L_ARATH); contains Interpro domain(s) IPR019557 Aminotransferase-like, plant mobile domain	SL2.50ch00:14393998-14395279	0	0	0	0	0	0	0	0	0	0	0	0	0
		Solyc00g066370.1	Solyc00g066370.1	Unknown Protein (AHRD V1)	SL2.50ch00:14396306-14396682	0	0	0	0	0	0	0	0	0	0	0	0	0
		Solyc00g067470.1	Solyc00g067470.1	Unknown Protein (AHRD V1)	SL2.50ch00:14445230-14445594	0.29	0	0	0	0.74	0	0	0	2.18	0.1	0	0.25	2.18
		Solyc00g068970.2	Solyc00g068970.2	Cytochrome P450 like_TBP (AHRD V1 ***- O04892_TOBAC)	SL2.50ch00:14507127-14508646	0	0	0	0	0	0	0	0	0	0	0	0	0
		Solyc00g068980.1	Solyc00g068980.1	Unknown Protein (AHRD V1)	SL2.50ch00:14508914-14509278	0	0	0	0	0	0	0	0	0	0	0	0	0
		Solyc00g069680.1	Solyc00g069680.1	Unknown Protein (AHRD V1)	SL2.50ch00:14537458-14538308	0	0	0	0	0	0	0	0	0	0	0	0	0
		Solyc00g069880.2	Solyc00g069880.2	Unknown Protein (AHRD V1)	SL2.50ch00:14546579-14550215	0	0	0	0	0	0	0	0	0	0	0	0	0
		Solyc00g070680.1	Solyc00g070680.1	Unknown Protein (AHRD V1)	SL2.50ch00:14580779-14582507	0	0	0	0	0	0	0	0	0	0	0	0	0
		Solyc00g071180.2	Solyc00g071180.2	Cysteine proteinase inhibitor (AHRD V1 *-** Q2VY67_9ERIC); contains Interpro domain(s) IPR000010 Proteinase inhibitor I25, cystatin	SL2.50ch00:14601807-14605548	0	0	0	0	0	0	0.43	0	0	0	0	0	0.43
		Solyc00g071580.1	Solyc00g071580.1	Unknown Protein (AHRD V1)	SL2.50ch00:14619223-14620651	0	0	0	0	0	0	0	0	0	0	0	0	0
		Solyc00g071590.1	Solyc00g071590.1	TBC1 domain family member 3 (AHRD V1 **-- B6K3A1_SCHJY); contains Interpro domain(s) IPR000195 RabGAP/TBC	SL2.50ch00:14621737-14622314	0	0	0	0	0	0	0	0	0	0	0	0	0
		Solyc00g071600.1	Solyc00g071600.1	GTPase activating protein (AHRD V1 ***- A8N3R7_COPC7)	SL2.50ch00:14622221-14623259	0	0	0	0	0	0	0	0	0	0	0	0	0
		Solyc00g072100.2	Solyc00g072100.2	LTRGag-pol-polymerase 3 (AHRD V1 *-*- B2BXJ4_ARALY)	SL2.50ch00:14643122-14644371	0	0	0	0.77	0	0	0	1.21	1.09	0	0.26	0.26	1.21
		Solyc00g072400.2	Solyc00g072400.2	Peroxidase 1 (AHRD V1 ***- A0SWU6_SESRO); contains Interpro domain(s) IPR002016 Haem peroxidase, plant/fungal/bacterial	SL2.50ch00:14655861-14657444	0	0	0.85	0	0	0	0	0	0	0.28	0.28	0.28	0.85
		Solyc00g072800.2	Solyc00g072800.2	Unknown Protein (AHRD V1)	SL2.50ch00:14671969-14673534	0	0	0	0	0	0	0	0	0	0	0	0	0
		Solyc00g073200.1	Solyc00g073200.1	Transposon protein-like (AHRD V1 *-*- Q9FN97_ARATH)	SL2.50ch00:14687866-14690306	0	0	0	0	0.74	0	0	0	0	0	0	0.25	0.74
		Solyc00g073900.1	Solyc00g073900.1	Unknown Protein (AHRD V1)	SL2.50ch00:14717246-14718944	0	0	0	0	0	0	0	0	0	0	0	0	0
		Solyc00g073910.1	Solyc00g073910.1	Unknown Protein (AHRD V1)	SL2.50ch00:14720328-14721087	0	0	0	0	0	0	0	0	0	0	0	0	0
		Solyc00g074210.1	Solyc00g074210.1	Mitochondrial import inner membrane translocase subunit TIM16 (AHRD V1 ***- B6UGA4_MAIZE); contains Interpro domain(s) IPR005341 Protein Transporter, Pam16	SL2.50ch00:14730923-14732312	0	0	0	0	0	0	0	0	0	0	0	0	0
		Solyc00g074810.1	Solyc00g074810.1	DNA processing protein DprA (AHRD V1 ***- D7IDX5_9BACE); contains Interpro domain(s) IPR003488 DNA recombination-mediator protein A	SL2.50ch00:14755426-14756735	0	0	0	0	0	0	0	0	0	0	0	0	0
		Solyc00g074820.1	Solyc00g074820.1	Unknown Protein (AHRD V1)	SL2.50ch00:14757919-14759045	0	0	0	0	0	0	0	0	0	0	0	0	0
		Solyc00g074830.1	Solyc00g074830.1	FeS assembly protein SufD (AHRD V1 ***- D7VV70_9FLAO); contains Interpro domain(s) IPR000825 SUF system FeS cluster assembly, SufBD	SL2.50ch00:14758799-14759651	0	0	0	0	0	0	0	0	0	0	0	0	0
		Solyc00g075030.2	Solyc00g075030.2	Gag polyprotein (AHRD V1 *-*- GAG_FIVPE); contains Interpro domain(s) IPR001878 Zinc finger, CCHC-type	SL2.50ch00:14763820-14765303	0	0	0	0	0	0	0	0	0	0	0	0	0
		Solyc00g075040.1	Solyc00g075040.1	Transposon Ty1-A Gag-Pol polyprotein (AHRD V1 ***- YA11B_YEAST); contains Interpro domain(s) IPR013103 Reverse transcriptase, RNA-dependent DNA polymerase	SL2.50ch00:14765645-14767871	0	0	0	0	0	0	0	0	0	0	0	0	0
		Solyc00g075440.1	Solyc00g075440.1	Unknown Protein (AHRD V1)	SL2.50ch00:14780933-14782088	0	0	0	0	0	0	0	0	0	0	0	0	0
		Solyc00g075450.2	Solyc00g075450.2	Unknown Protein (AHRD V1)	SL2.50ch00:14783985-14785509	0	0	0	0	0	0	0	0	0	0	0	0	0
		Solyc00g076250.1	Solyc00g076250.1	Unknown Protein (AHRD V1)	SL2.50ch00:14817127-14818129	0	0	0	0	0	0	0	0	0	0	0	0	0
		Solyc00g079050.1	Solyc00g079050.1	Unknown Protein (AHRD V1)	SL2.50ch00:14933100-14933682	0	0	0	0	0	0	0	0	0	0	0	0	0
		Solyc00g080550.1	Solyc00g080550.1	Unknown Protein (AHRD V1)	SL2.50ch00:14992831-14993180	0	0	0	0	0	0	0	0	0	0	0	0	0
		Solyc00g080750.2	Solyc00g080750.2	Unknown Protein (AHRD V1)	SL2.50ch00:15001001-15002917	0	0	0	0	0	0	0.43	0.6	0	0	0	0	0.6
		Solyc00g082150.2	Solyc00g082150.2	Kinesin light chain (AHRD V1 **-- B6SKU4_MAIZE); contains Interpro domain(s) IPR011990 Tetratricopeptide-like helical	SL2.50ch00:15059436-15061824	3.46	4	1.7	10.02	1.48	13.79	5.61	3.02	12.02	3.05	5.24	4.4	13.79
		Solyc00g082550.1	Solyc00g082550.1	Unknown Protein (AHRD V1)	SL2.50ch00:15075527-15076236	0	0	0	0	0	0	0	0	0	0	0	0	0
		Solyc00g084650.1	Solyc00g084650.1	Unknown Protein (AHRD V1)	SL2.50ch00:15158645-15159799	0	0	0	0	0	0	0	0	0	0	0	0	0
		Solyc00g084750.2	Solyc00g084750.2	Pentatricopeptide repeat-containing protein (AHRD V1 ***- D7LPW5_ARALY); contains Interpro domain(s) IPR002885 Pentatricopeptide repeat	SL2.50ch00:15162539-15164113	0	0	0	0	0	0	0	0	0	0	0	0	0
		Solyc00g084760.1	Solyc00g084760.1	RNase H family protein (AHRD V1 ***- Q0KIQ6_SOLDE)	SL2.50ch00:15164271-15165243	0	0	0	0	0	0	0	0	0	0	0	0	0
		Solyc00g084770.1	Solyc00g084770.1	Transposase (AHRD V1 **-- A8WBZ6_CRIPE)	SL2.50ch00:15165837-15166333	0	0	0	0	0	0	0	0	0	0	0	0	0
		Solyc00g084870.2	Solyc00g084870.2	TCP family transcription factor (AHRD V1 *-** A6MCZ2_9ORYZ); contains Interpro domain(s) IPR005333 Transcription factor, TCP	SL2.50ch00:15169488-15170804	0	0	0	0	0	0	0.43	0	0	0	0	0	0.43
		Solyc00g085070.2	Solyc00g085070.2	Squalene monooxygenase (AHRD V1 ***- Q506K3_DATIN); contains Interpro domain(s) IPR013698 Squalene epoxidase	SL2.50ch00:15174712-15178624	1.15	3.33	1.7	0.77	2.22	3.45	0	0.6	4.37	2.06	1.93	1.56	4.37
		Solyc00g085370.1	Solyc00g085370.1	Unknown Protein (AHRD V1)	SL2.50ch00:15189931-15190490	0	0	0	0	0	0	0	0	0	0	0	0	0
		Solyc00g085770.1	Solyc00g085770.1	Unknown Protein (AHRD V1)	SL2.50ch00:15203292-15203683	0	0	0	0	0.74	2.07	1.3	0	0	0	0	0.25	2.07
		Solyc00g085780.1	Solyc00g085780.1	Unknown Protein (AHRD V1)	SL2.50ch00:15205207-15205625	0	0	0	0	0	0	0	0	0	0	0	0	0
		Solyc00g088080.1	Solyc00g088080.1	Adenine phosphoribosyltransferase (AHRD V1 ***- D7VV81_9FLAO); contains Interpro domain(s) IPR005764 Adenine phosphoribosyl transferase	SL2.50ch00:15293761-15294497	0	0	0	0	0.74	0	0	0	0	0	0	0.25	0.74
		Solyc00g088090.1	Solyc00g088090.1	Conserved hypothetical membrane protein (AHRD V1 *--- A9F4Z8_SORC5)	SL2.50ch00:15294417-15297598	0	0	0	0	0	0	0	0.6	0	0	0	0	0.6
		Solyc00g088190.1	Solyc00g088190.1	Phosphoribosylaminoimidazole carboxylase ATPase subunit (AHRD V1 ***- Q3K4E6_PSEPF); contains Interpro domain(s) IPR003135 ATP-grasp fold, ATP-dependent carboxylate-amine ligase-type	SL2.50ch00:15297884-15298857	0	0	0	0	0	0	0	0	0	0	0	0	0
		Solyc00g088200.1	Solyc00g088200.1	Unknown Protein (AHRD V1)	SL2.50ch00:15299642-15301127	0	0	0	0	0	0	0	0	0	0	0	0	0
		Solyc00g088210.1	Solyc00g088210.1	Major facilitator superfamily transporter (AHRD V1 ***- D8MMZ0_9ENTR); contains Interpro domain(s) IPR016196 Major facilitator superfamily, general substrate transporter	SL2.50ch00:15301282-15301883	0	0	0	0	0	0	0	0	0	0	0	0	0
		Solyc00g090110.1	Solyc00g090110.1	UDP-3-O- (AHRD V1 ***- C6BEH6_RALP1); contains Interpro domain(s) IPR004463 UDP-3-O-acyl N-acetylglucosamine deacetylase	SL2.50ch00:15372536-15373653	0	0	0	0	0	0	0	0	0	0	0	0	0
		Solyc00g090120.1	Solyc00g090120.1	Unknown Protein (AHRD V1); contains Interpro domain(s) IPR007922 Protein of unknown function DUF721	SL2.50ch00:15373372-15374202	0	0	0	0	0	0	0	0	0	0	0	0	0
		Solyc00g090130.1	Solyc00g090130.1	Protein translocase subunit secA (AHRD V1 ***- C6BEH3_RALP1); contains Interpro domain(s) IPR011115 SecA DEAD-like	SL2.50ch00:15375083-15376392	0	0	0	0	0	0	0.43	0	0	0	0	0	0.43
		Solyc00g090430.2	Solyc00g090430.2	Os08g0100600 protein (Fragment) (AHRD V1 *-*- Q0J8P7_ORYSJ); contains Interpro domain(s) IPR008507 Protein of unknown function DUF789	SL2.50ch00:15385846-15387836	0	0	0	0	0	0	0	0	0	0	0	0	0
		Solyc00g090630.1	Solyc00g090630.1	Membrane transporter (AHRD V1 *-*- B2WG67_PYRTR); contains Interpro domain(s) IPR016196 Major facilitator superfamily, general substrate transporter	SL2.50ch00:15391678-15392527	0	0	0	0	0	0	0	0	0	0	0	0	0
		Solyc00g090640.1	Solyc00g090640.1	Membrane transporter (AHRD V1 *-*- B2WG67_PYRTR)	SL2.50ch00:15392640-15393307	0	0	0	0	0	0	0	0	0	0	0	0	0
		Solyc00g090650.1	Solyc00g090650.1	Membrane transporter (AHRD V1 *-*- B2WG67_PYRTR)	SL2.50ch00:15393150-15394960	0	0	0	0	0	0	0	0	0	0	0	0	0
		Solyc00g090660.1	Solyc00g090660.1	Unknown Protein (AHRD V1)	SL2.50ch00:15394883-15395274	0	0	0	0	0	0	0	0	0	0	0	0	0
		Solyc00g090860.1	Solyc00g090860.1	Nitrate transporter (AHRD V1 ***- O04431_NICPL); contains Interpro domain(s) IPR016196 Major facilitator superfamily, general substrate transporter	SL2.50ch00:15399465-15400108	0	0	0	0	0	0	0	0	0	0	0	0	0
		Solyc00g090870.2	Solyc00g090870.2	5-AMP-activated protein kinase subunit beta-1 (AHRD V1 *-*- C1BJ92_OSMMO); contains Interpro domain(s) IPR006828 5-AMP-activated protein kinase, beta subunit, complex-interacting region	SL2.50ch00:15402067-15403043	0.29	4	0	0	0	1.38	1.3	1.81	2.18	1.43	1.33	0	4
		Solyc00g091170.2	Solyc00g091170.2	ATP binding protein (AHRD V1 ***- B6TPV9_MAIZE)	SL2.50ch00:15411866-15415025	0.58	0	0	0	0	0	0	0	0	0.19	0	0	0.58
		Solyc00g092870.1	Solyc00g092870.1	Unknown Protein (AHRD V1)	SL2.50ch00:15477218-15477645	0	0	0	0	0	0	0	0	0	0	0	0	0
		Solyc00g092880.1	Solyc00g092880.1	Unknown Protein (AHRD V1)	SL2.50ch00:15477406-15477812	0	0	0	0	0	0	0	0	0	0	0	0	0
		Solyc00g092890.1	Solyc00g092890.1	Unknown Protein (AHRD V1)	SL2.50ch00:15477732-15478285	0	0	0	0	0	0	0	0	0	0	0	0	0
		Solyc00g092900.1	Solyc00g092900.1	Unknown Protein (AHRD V1)	SL2.50ch00:15479719-15481179	0	0	0	0	0	0	0	0	0	0	0	0	0
		Solyc00g093000.1	Solyc00g093000.1	Unknown Protein (AHRD V1)	SL2.50ch00:15483518-15483898	0	0	0	0	0	0	0	0	0	0	0	0	0
		Solyc00g093100.1	Solyc00g093100.1	Multidrug and toxin extrusion protein 2 (AHRD V1 **-- S47A2_MOUSE); contains Interpro domain(s) IPR015521 MATE family transporter related protein	SL2.50ch00:15485467-15486341	0	0	0	0	0	0	0	0	0	0	0	0	0
		Solyc00g093300.1	Solyc00g093300.1	Transposase (Fragment) (AHRD V1 *-*- A8BTK4_VITVI); contains Interpro domain(s) IPR006564 Zinc finger, PMZ-type	SL2.50ch00:15492661-15493932	0	0	0	0	0	0	0	0	0	0	0	0	0
		Solyc00g093310.1	Solyc00g093310.1	Unknown Protein (AHRD V1)	SL2.50ch00:15494398-15496381	0	0	0	0	0	0	0	0	0	0	0	0	0
		Solyc00g094010.1	Solyc00g094010.1	Virulence VirF2 protein (AHRD V1 **-- Q2K2J5_RHIEC)	SL2.50ch00:15519382-15520642	0	0	0	0	0	0	0	0	0	0	0	0	0
		Solyc00g094020.1	Solyc00g094020.1	Replication protein C (AHRD V1 *-*- B9K4F1_AGRVS); contains Interpro domain(s) IPR005090 Replication protein C	SL2.50ch00:15521355-15524994	0	0	0	0	0.74	1.38	0	0	0	0	0	0.25	1.38
		Solyc00g094520.1	Solyc00g094520.1	Unknown Protein (AHRD V1)	SL2.50ch00:15538902-15539287	0	0	0	0	0	0	0	0	0	0	0	0	0
		Solyc00g094530.1	Solyc00g094530.1	NADH-ubiquinone oxidoreductase chain 1 (AHRD V1 ***- Q5M9U6_TOBAC); contains Interpro domain(s) IPR001694 NADH:ubiquinone oxidoreductase, subunit 1	SL2.50ch00:15539727-15540316	0	0	0	0	0	0	0	0	0	0	0	0	0
		Solyc00g094540.1	Solyc00g094540.1	Unknown Protein (AHRD V1)	SL2.50ch00:15540511-15541040	0	0	0	0	0	0	0	0	0	0	0	0	0
		Solyc00g094550.1	Solyc00g094550.1	Unknown Protein (AHRD V1)	SL2.50ch00:15541569-15542002	0	0	0	0	0	0	0	0	0	0	0	0	0
		Solyc00g094850.1	Solyc00g094850.1	Unknown Protein (AHRD V1)	SL2.50ch00:15550404-15553450	0	0	0	0	0	0	0	0	0	0	0	0	0
		Solyc00g095450.1	Solyc00g095450.1	Ankyrin repeat-containing protein (AHRD V1 *-*- C5FVI0_NANOT); contains Interpro domain(s) IPR002110 Ankyrin	SL2.50ch00:15573292-15574412	0	0	0	0	0	0	0	0	0	0	0	0	0
		Solyc00g095460.1	Solyc00g095460.1	Isoflavone reductase family protein (AHRD V1 ***- B0YDY6_ASPFC); contains Interpro domain(s) IPR016040 NAD(P)-binding domain	SL2.50ch00:15575516-15576720	0	0	0	0	0	0	0	0	0	0	0	0	0
		Solyc00g095760.1	Solyc00g095760.1	1-aminocyclopropane-1-carboxylate synthase (AHRD V1 ***- Q96580_SOLLC); contains Interpro domain(s) IPR004839 Aminotransferase, class I and II	SL2.50ch00:15588207-15589408	0	0	0	0	0	0	0	0	0	0	0	0	0
		Solyc00g095860.1	Solyc00g095860.1	1-aminocyclopropane-1-carboxylate synthase (AHRD V1 ***- Q96579_SOLLC); contains Interpro domain(s) IPR004839 Aminotransferase, class I and II	SL2.50ch00:15591027-15591898	0	0	0	0	0	0	0	0	0	0	0	0	0
		Solyc00g096060.1	Solyc00g096060.1	Ectonucleoside triphosphate diphosphohydrolase 6 (AHRD V1 **-- Q6YHK4_CAVPO); contains Interpro domain(s) IPR000407 Nucleoside phosphatase GDA1/CD39	SL2.50ch00:15597257-15599369	0	0	0	0	0	0	0	0	0	0	0	0	0
		Solyc00g096460.1	Solyc00g096460.1	AT4G08310 protein (Fragment) (AHRD V1 ***- B9DFL6_ARATH)	SL2.50ch00:15612136-15614834	0	0	0	0	0	0	0	0	0	0	0	0	0
		Solyc00g097260.1	Solyc00g097260.1	Unknown Protein (AHRD V1)	SL2.50ch00:15643578-15644176	0	0	0	0	0	0	0	0	0	0	0	0	0
		Solyc00g097760.1	Solyc00g097760.1	Ulp1 protease family C-terminal catalytic domain containing protein (AHRD V1 *-*- Q60D46_SOLDE)	SL2.50ch00:15661625-15663781	0	0	0	0.77	0	0	0	0	0	0	0.26	0.26	0.77
		Solyc00g097960.1	Solyc00g097960.1	Unknown Protein (AHRD V1)	SL2.50ch00:15669311-15671528	0.87	0	0	0	0	0	0.43	0.6	1.09	0.29	0	0	1.09
		Solyc00g098560.2	Solyc00g098560.2	GDSL esterase/lipase At5g03980 (AHRD V1 **** GDL74_ARATH); contains Interpro domain(s) IPR001087 Lipase, GDSL	SL2.50ch00:15691035-15692444	0.58	0.67	1.7	0.77	0	0	1.3	0	0	0.98	1.05	0.82	1.7
		Solyc00g099160.1	Solyc00g099160.1	Unknown Protein (AHRD V1)	SL2.50ch00:15714022-15714572	0	0	0	0	0	0	0	0	0	0	0	0	0
		Solyc00g099460.1	Solyc00g099460.1	Unknown Protein (AHRD V1)	SL2.50ch00:15724252-15726504	0	0	0	0	0	0	0	0	0	0	0	0	0
		Solyc00g099470.1	Solyc00g099470.1	Predicted CDS Pa_2_8820 (AHRD V1 *-*- B2B6U4_PODAN)	SL2.50ch00:15726894-15728143	0	0	0	0	0	0	0	0	0	0	0	0	0
		Solyc00g099570.1	Solyc00g099570.1	Oligoendopeptidase F homolog (AHRD V1 ***- Q2W3E3_MAGSA)	SL2.50ch00:15728245-15729293	0	0	0	0	0	0	0	0	0	0	0	0	0
		Solyc00g099580.1	Solyc00g099580.1	Gamma-glutamyltranspeptidase (AHRD V1 ***- D4Z6K6_SPHJU); contains Interpro domain(s) IPR000101 Gamma-glutamyltranspeptidase	SL2.50ch00:15730551-15732746	0	0	0.85	0	0	0	0	0.6	0	0.28	0.28	0.28	0.85
		Solyc00g099880.1	Solyc00g099880.1	Unknown Protein (AHRD V1)	SL2.50ch00:15742303-15743297	0	0	0	0	0	0	0	0	0	0	0	0	0
		Solyc00g100880.2	Solyc00g100880.2	GTP binding protein (AHRD V1 **-- B6TE93_MAIZE); contains Interpro domain(s) IPR007612 Protein of unknown function DUF567	SL2.50ch00:15777138-15778482	0.29	4	0.85	3.08	2.22	0	0.43	0	0	1.71	2.64	2.05	4
		Solyc00g101700.1	Solyc00g101700.1	Protein kinase (AHRD V1 ***- C4Q4E0_SCHMA); contains Interpro domain(s) IPR002290 Serine/threonine protein kinase	SL2.50ch00:15802898-15805394	0	0	0	0	0	0	0	0	0	0	0	0	0
		Solyc00g102000.1	Solyc00g102000.1	Unknown Protein (AHRD V1)	SL2.50ch00:15817007-15817401	0	0	0	0	0	0	0	0	0	0	0	0	0
		Solyc00g102400.2	Solyc00g102400.2	Cc-nbs-lrr, resistance protein	SL2.50ch00:15829191-15832486	0	0	0	0	0	0	0	0	0	0	0	0	0
		Solyc00g104200.1	Solyc00g104200.1	Nucleoid occlusion protein (AHRD V1 *--- NOC_BACLD); contains Interpro domain(s) IPR004437 ParB-like partition protein	SL2.50ch00:15895483-15896929	0	0	0	0	0	0	0	0	0	0	0	0	0
		Solyc00g104210.1	Solyc00g104210.1	Possible replication protein A (AHRD V1 ***- Q1N8B2_9SPHN)	SL2.50ch00:15898315-15898985	0	0	0	0	0	0	0	0	0	0	0	0	0
		Solyc00g104310.1	Solyc00g104310.1	Unknown Protein (AHRD V1)	SL2.50ch00:15899280-15900311	0	0	0	0	0	0	0	0	0	0	0	0	0
		Solyc00g104320.1	Solyc00g104320.1	Unknown Protein (AHRD V1)	SL2.50ch00:15900242-15900705	0	0	0	0	0	0	0	0	0	0	0	0	0
		Solyc00g104330.1	Solyc00g104330.1	Unknown Protein (AHRD V1)	SL2.50ch00:15901600-15902496	0	0	0	0	0	0	0	0	0	0	0	0	0
		Solyc00g104630.1	Solyc00g104630.1	D-xylulose kinase (AHRD V1 **-- D8I0Q8_AMYMU); contains Interpro domain(s) IPR000577 Carbohydrate kinase, FGGY	SL2.50ch00:15912891-15913900	0	0	0	0	0	0	0	0	0	0	0	0	0
		Solyc00g104730.1	Solyc00g104730.1	Endopolygalacturonase (Fragment) (AHRD V1 ***- B5UA15_9PEZI); contains Interpro domain(s) IPR000743 Glycoside hydrolase, family 28	SL2.50ch00:15914418-15915268	0	0	0	0	0	0	0	0	0	0	0	0	0
		Solyc00g104740.1	Solyc00g104740.1	Essential cytoplasmic protein Ctr86 (AHRD V1 *--- C5JLT4_AJEDS)	SL2.50ch00:15916622-15917567	0	0	0	0	0	0	0	0	0	0	0	0	0
		Solyc00g104940.1	Solyc00g104940.1	Bax inhibitor-1 like (AHRD V1 ***- Q8LAY4_ARATH)	SL2.50ch00:15921038-15922811	0.29	0	0	0	0	0	0	0	0	0.1	0	0	0.29
		Solyc00g105340.1	Solyc00g105340.1	Genomic DNA chromosome 5 P1 clone MRD20 (AHRD V1 *-*- Q9FH72_ARATH); contains Interpro domain(s) IPR001878 Zinc finger, CCHC-type	SL2.50ch00:15935582-15936904	0	0	0	0	0	0	0	0	0	0	0	0	0
		Solyc00g105350.1	Solyc00g105350.1	Mutator-like transposase-like (AHRD V1 *--- Q9FH11_ARATH); contains Interpro domain(s) IPR004332 Transposase, MuDR, plant	SL2.50ch00:15937271-15939210	0	0	0	0	0	0	0	0	0	0	0	0	0
		Solyc00g105750.1	Solyc00g105750.1	Mutator-like transposase (AHRD V1 *--- Q94HK4_ORYSA); contains Interpro domain(s) IPR004332 Transposase, MuDR, plant	SL2.50ch00:15950858-15953990	0	0	0	0	0	0	0	0	0	0	0	0	0
		Solyc00g106650.1	Solyc00g106650.1	BZIP transcription factor family protein expressed (AHRD V1 *--- Q2R8T2_ORYSJ)	SL2.50ch00:15986458-15986882	0	0	0	0	0	0	0	0	0	0	0	0	0
		Solyc00g107050.1	Solyc00g107050.1	Nuclear transcription factor Y subunit C-1 (AHRD V1 *-*- B6SWV5_MAIZE); contains Interpro domain(s) IPR003958 Transcription factor CBF/NF-Y/archaeal histone	SL2.50ch00:15997853-15998487	0	0	0	0	0	0	0	0	0	0	0	0	0
		Solyc00g107550.1	Solyc00g107550.1	Unknown Protein (AHRD V1)	SL2.50ch00:16017689-16018089	0	0	0	0	0	0	0	0	0	0	0	0	0
		Solyc00g108550.1	Solyc00g108550.1	Unknown Protein (AHRD V1)	SL2.50ch00:16054783-16056017	0	0	0	0	0	0	0	0	0	0	0	0	0
		Solyc00g109450.1	Solyc00g109450.1	Unknown Protein (AHRD V1)	SL2.50ch00:16087115-16087464	0	0	0	0	0	0	0	0	0	0	0	0	0
		Solyc00g109850.1	Solyc00g109850.1	Unknown Protein (AHRD V1)	SL2.50ch00:16098519-16099912	0	0	0	0	0	0	0	0	0	0	0	0	0
		Solyc00g109860.1	Solyc00g109860.1	Unknown Protein (AHRD V1)	SL2.50ch00:16101436-16102409	0	0	0	0	0	0	0	0	0	0	0	0	0
		Solyc00g110060.1	Solyc00g110060.1	Unknown Protein (AHRD V1)	SL2.50ch00:16105748-16106187	0	0	0	0	0	0	0	0	0	0	0	0	0
		Solyc00g110070.1	Solyc00g110070.1	C2H2 finger domain-containing protein (AHRD V1 ***- C5JWJ2_AJEDS); contains Interpro domain(s) IPR007087 Zinc finger, C2H2-type	SL2.50ch00:16106260-16109089	0	0	0	0	0	0	0	0	0	0	0	0	0
		Solyc00g110370.1	Solyc00g110370.1	Unknown Protein (AHRD V1); contains Interpro domain(s) IPR012287 Homeodomain-related	SL2.50ch00:16119408-16119952	0	0	0	0	0	0	0	0	0	0	0	0	0
		Solyc00g110870.2	Solyc00g110870.2	Receptor like kinase, RLK	SL2.50ch00:16134284-16136848	0	0	0	0	0	0	0	0	0	0	0	0	0
		Solyc00g111170.1	Solyc00g111170.1	Unknown Protein (AHRD V1); contains Interpro domain(s) IPR013699 Signal recognition particle, SRP72 subunit, RNA-binding	SL2.50ch00:16145842-16148503	0	0	0	0	0	0	0.43	0	0	0	0	0	0.43
		Solyc00g111270.1	Solyc00g111270.1	Unknown Protein (AHRD V1)	SL2.50ch00:16152165-16153548	0	0	0	0	0	0	0	0	0	0	0	0	0
		Solyc00g111370.1	Solyc00g111370.1	Unknown Protein (AHRD V1)	SL2.50ch00:16154982-16155945	0	0	0	0	0	0	0	0	0	0	0	0	0
		Solyc00g111770.1	Solyc00g111770.1	Unknown Protein (AHRD V1)	SL2.50ch00:16166880-16167391	0	0	0	0	0	0	0	0	0	0	0	0	0
		Solyc00g111780.1	Solyc00g111780.1	Unknown Protein (AHRD V1)	SL2.50ch00:16169740-16170146	0	0	0	0	0	0	0	0	0	0	0	0	0
		Solyc00g112180.1	Solyc00g112180.1	Unknown Protein (AHRD V1)	SL2.50ch00:16182488-16182840	0	0	0	0	0	0	0	0	0	0	0	0	0
		Solyc00g112190.2	Solyc00g112190.2	Unknown Protein (AHRD V1)	SL2.50ch00:16182468-16183977	0	0	0	0	0	0	0	0	0	0	0	0	0
		Solyc00g112490.1	Solyc00g112490.1	Hemagglutinin-related autotransporter protein (AHRD V1 **-- B5SEL8_RALSO); contains Interpro domain(s) IPR008009 Putative Ig	SL2.50ch00:16191329-16192743	0	0	0	0	0	0	0	0	0	0	0	0	0
		Solyc00g112500.1	Solyc00g112500.1	Outer membrane autotransporter barrel domain protein (AHRD V1 *-*- B2U759_RALPJ); contains Interpro domain(s) IPR005546 Autotransporter beta-domain	SL2.50ch00:16193603-16194944	0	0	0	0	0	0	0	0	0	0	0	0	0
		Solyc00g112600.1	Solyc00g112600.1	Sugar transport protein 2 (AHRD V1 **-- D7KH13_ARALY); contains Interpro domain(s) IPR005828 General substrate transporter	SL2.50ch00:16197300-16197652	0	0	0	0	0	0	0	0	0	0	0	0	0
		Solyc00g112700.1	Solyc00g112700.1	Unknown Protein (AHRD V1)	SL2.50ch00:16198486-16199628	0	0	0	0	0	0	0	0	0	0	0	0	0
		Solyc00g112710.1	Solyc00g112710.1	Unknown Protein (AHRD V1)	SL2.50ch00:16201522-16201979	0	0	0	0	0	0	0	0	0	0	0	0	0
		Solyc00g112810.1	Solyc00g112810.1	V-type H(+)-translocating pyrophosphatase (AHRD V1 ***- Q1GRI8_SPHAL); contains Interpro domain(s) IPR004131 Inorganic H+ pyrophosphatase	SL2.50ch00:16202063-16203201	0	0	0	0	0	0	0	0	0	0	0	0	0
		Solyc00g112820.1	Solyc00g112820.1	Unknown Protein (AHRD V1)	SL2.50ch00:16204513-16204919	0	0	0	0	0	0	0	0	0	0	0	0	0
		Solyc00g112830.1	Solyc00g112830.1	Short-chain dehydrogenase/reductase SDR (AHRD V1 ***- Q1GWK3_SPHAL); contains Interpro domain(s) IPR002347 Glucose/ribitol dehydrogenase	SL2.50ch00:16204571-16205570	0	0	0	0	0	0	0	0	0	0	0	0	0
		Solyc00g112930.2	Solyc00g112930.2	Alpha-N-acetylglucosaminidase (AHRD V1 ***- Q9ZR45_TOBAC); contains Interpro domain(s) IPR007781 Alpha-N-acetylglucosaminidase	SL2.50ch00:16205497-16207501	0	0	0	0	0	0	0	0	0	0	0	0	0
		Solyc00g113230.1	Solyc00g113230.1	Unknown Protein (AHRD V1)	SL2.50ch00:16216038-16216489	0	0	0	0	0	0	0	0	0	0	0	0	0
		Solyc00g113330.1	Solyc00g113330.1	Unknown Protein (AHRD V1)	SL2.50ch00:16219570-16220021	0	0	0	0	0	0	0	0	0	0	0	0	0
		Solyc00g113730.1	Solyc00g113730.1	Type VI secretion lipoprotein VC_A0113 family (AHRD V1 ***- C6M5G3_NEISI); contains Interpro domain(s) IPR017734 Type VI secretion system, lipoprotein VCA0113	SL2.50ch00:16233655-16234358	0	0	0	0	0	0	0	0	0	0	0	0	0
		Solyc00g113740.1	Solyc00g113740.1	Unknown Protein (AHRD V1)	SL2.50ch00:16234283-16234644	0	0	0	0	0	0	0	0	0	0	0	0	0
		Solyc00g113750.1	Solyc00g113750.1	ImcF domain protein (AHRD V1 ***- B1FM48_9BURK); contains Interpro domain(s) IPR010623 Protein of unknown function DUF1215	SL2.50ch00:16236139-16237414	0	0	0	0	0	0	0	0	0	0	0	0	0
		Solyc00g114550.1	Solyc00g114550.1	At1g32160/F3C3_6 (AHRD V1 ***- Q9FVR1_ARATH); contains Interpro domain(s) IPR008479 Protein of unknown function DUF760	SL2.50ch00:16262073-16262998	0	0	0	0	0	0	0	0	0	0	0	0	0
		Solyc00g116150.1	Solyc00g116150.1	Unknown Protein (AHRD V1)	SL2.50ch00:16320821-16321620	0	0	0	0	0	0	0	0	0	0	0	0	0
		Solyc00g117450.2	Solyc00g117450.2	Short internode related sequence 5 (AHRD V1 **-- D2KC76_BRARP); contains Interpro domain(s) IPR006510 Zinc finger, Lateral Root Primordium type 1	SL2.50ch00:16363442-16364389	0	0	0	0	0	0	0	0	0	0	0	0	0
		Solyc00g117650.1	Solyc00g117650.1	RabGAP/TBC domain-containing protein (AHRD V1 *-*- D7LD25_ARALY)	SL2.50ch00:16373005-16373450	0	0	0	0	0	0	0	0	0	0	0	0	0
		Solyc00g118680.2	Solyc00g118680.2	Unknown Protein (AHRD V1)	SL2.50ch00:16397933-16400064	0	0	0	0	0	0	0	0	0	0	0	0	0
		Solyc00g118690.1	Solyc00g118690.1	NADH-ubiquinone oxidoreductase chain 1 (AHRD V1 ***- Q5MA12_TOBAC); contains Interpro domain(s) IPR001694 NADH:ubiquinone oxidoreductase, subunit 1	SL2.50ch00:16399967-16400427	0	0	0	0	0	0	0	0	0	0	0	0	0
		Solyc00g120120.1	Solyc00g120120.1	Unknown Protein (AHRD V1)	SL2.50ch00:16439521-16440143	0	0	0	0	0	0	0	0	0	0	0	0	0
		Solyc00g120820.1	Solyc00g120820.1	L-fucose H+ symporter permease (AHRD V1 ***- D7W1Q0_9FLAO); contains Interpro domain(s) IPR016196 Major facilitator superfamily, general substrate transporter	SL2.50ch00:16463560-16464341	0	0	0	0	0	0	0	0	0	0	0	0	0
		Solyc00g120830.1	Solyc00g120830.1	Xylose isomerase domain protein TIM barrel (AHRD V1 ***- A5FCK9_FLAJ1); contains Interpro domain(s) IPR012307 Xylose isomerase-type TIM barrel	SL2.50ch00:16465375-16466423	0	0	0	0	0	0	0	0	0	0	0	0	0
		Solyc00g120930.1	Solyc00g120930.1	Calmodulin (AHRD V1 ***- B6UHC3_MAIZE); contains Interpro domain(s) IPR003299 Flagellar calcium-binding protein (calflagin)	SL2.50ch00:16469582-16470453	0	0.67	0	0	0	0	0	0	1.09	0.22	0.22	0	1.09
		Solyc00g121230.1	Solyc00g121230.1	Cation/multidrug efflux system mebrane-fusion component (AHRD V1 *-*- Q0K5F0_RALEH)	SL2.50ch00:16477029-16480355	0	0	0	0	0	0	0	0	0	0	0	0	0
		Solyc00g121730.1	Solyc00g121730.1	&aposchromo&apos domain containing protein (AHRD V1 *--- Q6L3Q3_SOLDE); contains Interpro domain(s) IPR005162 Retrotransposon gag protein	SL2.50ch00:16494160-16496275	0	0	0	0	0	0	0	0	0	0	0	0	0
		Solyc00g122530.1	Solyc00g122530.1	Calcium/proton antiporter (AHRD V1 ***- D5V937_MORCR); contains Interpro domain(s) IPR004837 Sodium/calcium exchanger membrane region	SL2.50ch00:16522253-16522815	0	0	0	0	0	0	0	0	0	0	0	0	0
		Solyc00g123030.1	Solyc00g123030.1	Unknown Protein (AHRD V1)	SL2.50ch00:16538743-16539819	0	0	0	0	0	0	0	0	0	0	0	0	0
		Solyc00g123040.1	Solyc00g123040.1	Unknown Protein (AHRD V1)	SL2.50ch00:16541124-16542188	0	0	0	0	0	0	0	0	0	0	0	0	0
		Solyc00g123240.1	Solyc00g123240.1	Unknown Protein (AHRD V1)	SL2.50ch00:16547869-16548312	0	0	0	0	0	0	0	0	0	0	0	0	0
		Solyc00g124840.1	Solyc00g124840.1	P2 family phage major capsid protein (AHRD V1 ***- A4PE30_9CAUD); contains Interpro domain(s) IPR006441 Phage major capsid protein, P2	SL2.50ch00:16599365-16599990	0	0	0	0	0	0	0	0	0	0	0	0	0
		Solyc00g124850.1	Solyc00g124850.1	Phage capsid scaffolding protein (AHRD V1 -**- A4PE29_9CAUD); contains Interpro domain(s) IPR009228 Phage capsid scaffolding	SL2.50ch00:16599839-16600332	0	0	0	0	0	0	0	0	0	0	0	0	0
		Solyc00g124860.1	Solyc00g124860.1	Terminase ATPase subunit (AHRD V1 ***- B5F2Y1_SALA4); contains Interpro domain(s) IPR004921 Terminase-like	SL2.50ch00:16601982-16603042	0	0	0	0	0	0	0	0	0	0	0	0	0
		Solyc00g125260.1	Solyc00g125260.1	CoA-binding domain protein (AHRD V1 *-*- C5D1E0_VARPS)	SL2.50ch00:16613223-16614416	0	0	0	0	0	0	0	0	0	0	0	0	0
		Solyc00g125270.1	Solyc00g125270.1	Intracellular protease PfpI family (AHRD V1 *--- D2M9T3_RHOPA); contains Interpro domain(s) IPR002818 ThiJ/PfpI	SL2.50ch00:16615439-16616525	0	0	0	0	0	0	0	0	0	0	0	0	0
		Solyc00g125580.1	Solyc00g125580.1	Ulp1 protease family C-terminal catalytic domain containing protein (AHRD V1 ***- Q60D46_SOLDE); contains Interpro domain(s) IPR003653 Peptidase C48, SUMO/Sentrin/Ubl1	SL2.50ch00:16625380-16626763	0	0	0	0	0	0	0	0	0	0	0	0	0
		Solyc00g125980.1	Solyc00g125980.1	NADH-ubiquinone oxidoreductase chain 2 (AHRD V1 ***- NU2M_BETVU)	SL2.50ch00:16637694-16638097	0	0	0	0	0	0	0	0	0	0	0	0	0
		Solyc00g125990.1	Solyc00g125990.1	NADH-quinone oxidoreductase subunit N (AHRD V1 ***- B1LUM3_METRJ); contains Interpro domain(s) IPR001750 NADH:ubiquinone/plastoquinone oxidoreductase	SL2.50ch00:16638276-16639120	0	0	0	0	0	0	0	0	0	0	0	0	0
		Solyc00g126000.1	Solyc00g126000.1	NADH-ubiquinone oxidoreductase chain 2 (AHRD V1 ***- NU2M_BETVU)	SL2.50ch00:16639023-16639375	0	0	0	0	0	0	0	0	0	0	0	0	0
		Solyc00g126010.1	Solyc00g126010.1	Uncharacterized mitochondrial protein AtMg01330 (AHRD V1 ***- M1330_ARATH)	SL2.50ch00:16639340-16639713	0	0	0	0	0	0	0	0	0	0	0	0	0
		Solyc00g126420.1	Solyc00g126420.1	Unknown Protein (AHRD V1)	SL2.50ch00:16646474-16646991	0	0	0	0	0	0	0	0	0	0	0	0	0
		Solyc00g126430.1	Solyc00g126430.1	Methylthioadenosine phosphorylase (AHRD V1 ***- B9NPM0_9RHOB); contains Interpro domain(s) IPR010044 Methylthioadenosine phosphorylase	SL2.50ch00:16647143-16648206	0	0	0	0	0	0	0	0	0	0	0	0	0
		Solyc00g126440.1	Solyc00g126440.1	Unknown Protein (AHRD V1)	SL2.50ch00:16648894-16649769	0	0	0	0	0	0	0	0	0	0	0	0	0
		Solyc00g127540.1	Solyc00g127540.1	Ribonucleoside-diphosphate reductase (AHRD V1 ***- Q46X33_RALEJ)	SL2.50ch00:16683271-16683773	0	0	0	0	0	0	0	0	0	0	0	0	0
		Solyc00g127550.1	Solyc00g127550.1	Ribonucleoside-diphosphate reductase (AHRD V1 ***- Q1LIR6_RALME); contains Interpro domain(s) IPR000788 Ribonucleotide reductase large subunit, C-terminal	SL2.50ch00:16683726-16684375	0	0	0	0	0	0	0	0	0	0	0	0	0
		Solyc00g127560.1	Solyc00g127560.1	Ribonucleoside-diphosphate reductase (AHRD V1 **** Q1LIR6_RALME); contains Interpro domain(s) IPR000788 Ribonucleotide reductase large subunit, C-terminal	SL2.50ch00:16685297-16686687	0	0	0	0	0	0	0	0	0	0	0	0	0
		Solyc00g127660.2	Solyc00g127660.2	Unknown Protein (AHRD V1)	SL2.50ch00:16686997-16688459	4.33	0	2.55	1.54	2.96	0	0.43	0	1.09	2.29	1.36	2.35	4.33
		Solyc00g127670.1	Solyc00g127670.1	Membrane protein (AHRD V1 ***- B6TDF9_MAIZE)	SL2.50ch00:16688467-16689988	1.44	0	0	0	0	0	0	0.6	0	0.48	0	0	1.44
		Solyc00g127870.2	Solyc00g127870.2	Phosphatidylinositol N-acetylglucosaminyltransferase subunit P (AHRD V1 ***- B6TUG3_MAIZE); contains Interpro domain(s) IPR013717 PIG-P	SL2.50ch00:16693547-16696920	0.87	0.67	0	0.77	0	2.07	1.73	0.6	1.09	0.51	0.48	0.26	2.07
		Solyc00g128870.2	Solyc00g128870.2	Nudix hydrolase 1 (AHRD V1 ***- A6ANR4_VIBHA); contains Interpro domain(s) IPR000086 NUDIX hydrolase domain	SL2.50ch00:16727160-16728859	7.21	4.67	3.4	0.77	1.48	6.9	2.59	1.21	1.09	5.09	2.95	1.88	7.21
		Solyc00g129670.1	Solyc00g129670.1	Unknown Protein (AHRD V1)	SL2.50ch00:16753364-16754409	0	0	0	0	0	0	0	0	0	0	0	0	0
		Solyc00g129680.1	Solyc00g129680.1	Unknown Protein (AHRD V1)	SL2.50ch00:16755902-16756740	0	0	0	0	0	0	0	0	0	0	0	0	0
		Solyc00g129880.1	Solyc00g129880.1	Unknown Protein (AHRD V1)	SL2.50ch00:16761056-16766265	0	0	0	2.31	0.74	0	0.43	0.6	0	0	0.77	1.02	2.31
		Solyc00g129980.1	Solyc00g129980.1	Unknown Protein (AHRD V1)	SL2.50ch00:16765995-16766371	0	0	0	0	0	0	0	0	0	0	0	0	0
		Solyc00g130180.1	Solyc00g130180.1	Hypothetical membrane spanning protein (AHRD V1 **-- Q0K8K0_RALEH); contains Interpro domain(s) IPR003741 Protein of unknown function DUF162	SL2.50ch00:16769674-16770398	0	0	0	0	0	0	0	0	0	0	0	0	0
		Solyc00g130190.1	Solyc00g130190.1	Nicotinate phosphoribosyltransferase (AHRD V1 *-*- Q46YY6_RALEJ); contains Interpro domain(s) IPR007229 Nicotinate phosphoribosyltransferase-related	SL2.50ch00:16770265-16774569	0	0	0	0	0	0	0	0	0	0	0	0	0
		Solyc00g130290.1	Solyc00g130290.1	Urea ABC transporter permease protein UrtB (AHRD V1 ***- D5NHV3_9BURK); contains Interpro domain(s) IPR017779 ABC transporter, urea, permease protein, UrtB	SL2.50ch00:16775567-16776555	0	0	0	0	0	0	0	0	0	0	0	0	0
		Solyc00g130690.1	Solyc00g130690.1	Membrane protein involved in aromatic hydrocarbon degradation (AHRD V1 **-- C6Y1W8_PEDHD)	SL2.50ch00:16786484-16787637	0	0	0	0	0	0	0	0	0	0	0	0	0
		Solyc00g130700.1	Solyc00g130700.1	Unknown Protein (AHRD V1)	SL2.50ch00:16788530-16789380	0	0	0	0	0	0	0	0	0	0	0	0	0
		Solyc00g130800.1	Solyc00g130800.1	Peptidase C14 caspase catalytic subunit p20 (AHRD V1 ***- A0LDB9_MAGSM); contains Interpro domain(s) IPR011600 Peptidase C14, caspase catalytic	SL2.50ch00:16789741-16791095	0	0	0	0	0	0	0	0	0	0	0	0	0
		Solyc00g130810.1	Solyc00g130810.1	Cationic outer membrane protein OmpH (AHRD V1 ***- A3HY36_9BACT); contains Interpro domain(s) IPR005632 Outer membrane chaperone Skp (OmpH)	SL2.50ch00:16792259-16792890	0	0	0	0	0	0	0.43	0	1.09	0	0	0	1.09
		Solyc00g131610.1	Solyc00g131610.1	Disease resistance response (AHRD V1 ***- D7KM73_ARALY); contains Interpro domain(s) IPR004265 Plant disease resistance response protein	SL2.50ch00:16816509-16817285	0	0	0	0	0	0	0	0	0	0	0	0	0
		Solyc00g131710.1	Solyc00g131710.1	Pol polyprotein (AHRD V1 *-*- POL_MLVFP); contains Interpro domain(s) IPR001584 Integrase, catalytic core	SL2.50ch00:16819546-16821404	0	0	0	0	0	0	0	0	0	0	0	0	0
		Solyc00g133110.1	Solyc00g133110.1	Peptidase M14 carboxypeptidase A (AHRD V1 *-*- B4SIH8_STRM5)	SL2.50ch00:16865196-16868819	0	0	0	0	0	0	0	0	0	0	0	0	0
		Solyc00g133710.1	Solyc00g133710.1	Unknown Protein (AHRD V1)	SL2.50ch00:16884852-16885860	0	0	0	0	0	0	0	0	0	0	0	0	0
		Solyc00g133720.1	Solyc00g133720.1	Unknown Protein (AHRD V1)	SL2.50ch00:16887194-16889185	0	0	0	0	0	0	0	0	0	0	0	0	0
		Solyc00g134620.1	Solyc00g134620.1	Transferase family protein (AHRD V1 **-* D7KID7_ARALY); contains Interpro domain(s) IPR003480 Transferase	SL2.50ch00:16914802-16918898	0	0	0.85	0	0	0	0	0	0	0.28	0.28	0.28	0.85
		Solyc00g134820.1	Solyc00g134820.1	Type IV prepilin leader peptidase (AHRD V1 ***- B9CJS1_9BURK); contains Interpro domain(s) IPR010627 Peptidase A24A, N-terminal	SL2.50ch00:16920991-16921940	0	0	0	0	0	0	0	0	0	0	0	0	0
		Solyc00g134830.1	Solyc00g134830.1	Dephospho-CoA kinase (AHRD V1 *-*- Q1LIP3_RALME); contains Interpro domain(s) IPR009777 Protein of unknown function DUF1342	SL2.50ch00:16921792-16923625	0	0	0	0	0	0	0	0	0	0	0	0	0
		Solyc00g134840.1	Solyc00g134840.1	Oligopeptide transporter OPT family (AHRD V1 ***- C6BH59_RALP1); contains Interpro domain(s) IPR004813 Oligopeptide transporter OPT superfamily	SL2.50ch00:16923440-16924086	0	0	0	0	0	0	0	0	0	0	0	0	0
		Solyc00g135040.1	Solyc00g135040.1	Transcriptional regulator ArsR family (AHRD V1 *-*- D7I5V9_PSESS); contains Interpro domain(s) IPR001845 Bacterial regulatory protein, ArsR	SL2.50ch00:16927247-16928307	0	0	0	0	0	0	0	0	0	0	0	0	0
		Solyc00g135050.1	Solyc00g135050.1	Transcriptional regulator LysR family (AHRD V1 ***- Q4KIS4_PSEF5); contains Interpro domain(s) IPR000847 Bacterial regulatory protein, LysR	SL2.50ch00:16928650-16929278	0	0	0	0	0	0	0	0	0	0	0	0	0
		Solyc00g135060.1	Solyc00g135060.1	Zinc-binding alcohol dehydrogenase (AHRD V1 ***- D7I5W1_PSESS); contains Interpro domain(s) IPR014182 Alcohol dehydrogenase, zinc-binding type 1	SL2.50ch00:16929428-16930641	0	0	0	0	0	0	0	0	0	0	0	0	0
		Solyc00g135260.1	Solyc00g135260.1	Transferase family protein (AHRD V1 **** D7KID7_ARALY); contains Interpro domain(s) IPR003480 Transferase	SL2.50ch00:16934343-16937288	0	0	0	0	0	0	0	0	0	0	0	0	0
		Solyc00g136260.1	Solyc00g136260.1	Ring H2 finger protein (AHRD V1 *-*- D9ZHD8_HYPPE); contains Interpro domain(s) IPR018957 Zinc finger, C3HC4 RING-type	SL2.50ch00:16968383-16968993	0	0	0	1.54	0	0	0	0.6	0	0	0.51	0.51	1.54
		Solyc00g136560.2	Solyc00g136560.2	Undecaprenyl pyrophosphate synthase (AHRD V1 *-*- D8G636_9CYAN); contains Interpro domain(s) IPR001441 Di-trans-poly-cis-decaprenylcistransferase-like	SL2.50ch00:16976031-16976970	0	0	0	0	0	0.69	0	0.6	0	0	0	0	0.69
		Solyc00g138060.2	Solyc00g138060.2	2-oxoglutarate-dependent dioxygenase (AHRD V1 **** B9GL08_POPTR); contains Interpro domain(s) IPR005123 Oxoglutarate and iron-dependent oxygenase	SL2.50ch00:17025800-17027995	0	0	0	0	0	0	0	0	0	0	0	0	0
		Solyc00g139760.1	Solyc00g139760.1	Filamentous hemagglutinin family outer membrane protein (AHRD V1 **-- C6BQ18_RALP1); contains Interpro domain(s) IPR012334 Pectin lyase fold	SL2.50ch00:17078924-17083016	0	0	0	0	0	0	0	0	0	0	0	0	0
		Solyc00g140060.2	Solyc00g140060.2	Tripeptidyl peptidase II (AHRD V1 ***- Q5VZU9_HUMAN); contains Interpro domain(s) IPR015500 Peptidase S8, subtilisin-related	SL2.50ch00:17088592-17091441	0	0.67	0	0.77	0	0	0.43	0	0	0.22	0.48	0.26	0.77
		Solyc00g141360.1	Solyc00g141360.1	Lrr, resistance protein fragment	SL2.50ch00:17132120-17133214	0	0	0	0	0	0	0	0	0	0	0	0	0
		Solyc00g141560.1	Solyc00g141560.1	Unknown Protein (AHRD V1); contains Interpro domain(s) IPR016027 Nucleic acid-binding, OB-fold-like	SL2.50ch00:17136774-17138489	0	0	0	0	0	0	0	0	0	0	0	0	0
		Solyc00g142160.1	Solyc00g142160.1	Unknown Protein (AHRD V1)	SL2.50ch00:17156162-17156679	0	0	0.85	0	0	0.69	0.43	0	1.09	0.28	0.28	0.28	1.09
		Solyc00g142170.2	Solyc00g142170.2	RNA-dependent RNA polymerase (AHRD V1 *-*- Q18L78_9VIRU); contains Interpro domain(s) IPR008686 RNA-dependent RNA polymerase, mitoviral	SL2.50ch00:17156503-17158111	0	0	0	0	0	0	0	0	0	0	0	0	0
		Solyc00g143770.1	Solyc00g143770.1	Unknown Protein (AHRD V1)	SL2.50ch00:17206343-17209005	0	0	0.85	0	0	0	0	0	0	0.28	0.28	0.28	0.85
		Solyc00g144470.1	Solyc00g144470.1	Serine/threonine-protein phosphatase 7 long form homolog (AHRD V1 **-- PPP7L_ARATH); contains Interpro domain(s) IPR019557 Aminotransferase-like, plant mobile domain	SL2.50ch00:17228582-17231339	0	0	0	0	0	0	0	0	0	0	0	0	0
		Solyc00g145170.1	Solyc00g145170.1	Proteinase inhibitor II (AHRD V1 ***- Q3S483_SOLTU); contains Interpro domain(s) IPR003465 Proteinase inhibitor I20, Pin2	SL2.50ch00:17251047-17251897	0	0	0	0	0	0	0	0	0	0	0	0	0
		Solyc00g147570.2	Solyc00g147570.2	Gelsolin (Fragment) (AHRD V1 **-- C0PU67_SALSA); contains Interpro domain(s) IPR007122 Gelsolin	SL2.50ch00:17325797-17328442	0	0	0	0	0	0	0	0	0	0	0	0	0
		Solyc00g147770.1	Solyc00g147770.1	HAT family dimerisation domain containing protein (AHRD V1 ***- Q2QPA8_ORYSJ); contains Interpro domain(s) IPR008906 HAT dimerisation	SL2.50ch00:17332734-17334484	0	0	0	0	0	0	0	0	0	0	0	0	0
		Solyc00g149970.2	Solyc00g149970.2	Pho1-like protein (AHRD V1 ***- B9HKS4_POPTR); contains Interpro domain(s) IPR004331 SPX, N-terminal	SL2.50ch00:17400031-17402637	0	0	0	0	0	0	0	0	0	0	0	0	0
		Solyc00g153680.1	Solyc00g153680.1	Serine/threonine protein kinase (AHRD V1 *-*- D0NNA3_PHYIN); contains Interpro domain(s) IPR002290 Serine/threonine protein kinase	SL2.50ch00:17514137-17515884	0	0	0	0	0	0	0	0	0	0	0	0	0
		Solyc00g153980.1	Solyc00g153980.1	Unknown Protein (AHRD V1)	SL2.50ch00:17523933-17524300	0	0	0	0	0	0	0	0	0	0	0	0	0
		Solyc00g154480.1	Solyc00g154480.1	Cellulose synthase-like protein E1 (AHRD V1 *-*- CSLE1_ARATH); contains Interpro domain(s) IPR005630 Terpene synthase, metal-binding domain	SL2.50ch00:17539478-17543254	0	0	0.85	0	0	0.69	0	0	0	0.28	0.28	0.28	0.85
		Solyc00g154980.1	Solyc00g154980.1	Ethylene insensitive 3 class transcription factor (AHRD V1 **** D5L144_MALDO); contains Interpro domain(s) IPR006957 Ethylene insensitive 3	SL2.50ch00:17553327-17555024	0	0	0	0	0	0	0	0	0	0	0	0	0
		Solyc00g156980.2	Solyc00g156980.2	Choline dehydrogenase (AHRD V1 **-- A5L8M4_9GAMM); contains Interpro domain(s) IPR008671 Lycopene beta and epsilon cyclase	SL2.50ch00:17613447-17614823	0	0	0	0	0	0	0	0	2.18	0	0	0	2.18
		Solyc00g157080.1	Solyc00g157080.1	Pto kinase interactor-like protein (AHRD V1 *-*- Q9LXA4_ARATH)	SL2.50ch00:17617012-17618895	0	0	0	0	0	0	0	0	0	0	0	0	0
		Solyc00g157180.2	Solyc00g157180.2	cDNA clone J033046E14 full insert sequence (AHRD V1 *--- B7EM90_ORYSJ)	SL2.50ch00:17621049-17622628	0	0	0	0	0	0	0	0	0	0	0	0	0
		Solyc00g160780.2	Solyc00g160780.2	Unknown Protein (AHRD V1)	SL2.50ch00:17728003-17729329	0	0.67	0.85	0.77	1.48	0.69	1.73	2.41	1.09	0.51	0.76	1.03	2.41
		Solyc00g163580.1	Solyc00g163580.1	O-methyltransferase (AHRD V1 ***- A5HK00_VITVI); contains Interpro domain(s) IPR001077 O-methyltransferase, family 2	SL2.50ch00:17811608-17812193	0	0	0	0	0	0	0	0	0	0	0	0	0
		Solyc00g164580.1	Solyc00g164580.1	Unknown Protein (AHRD V1)	SL2.50ch00:17840292-17841647	0	0	0	0	0	0	0	0	0	0	0	0	0
		Solyc00g164680.1	Solyc00g164680.1	ABC transporter G family member 11 (AHRD V1 ***- AB11G_ARATH); contains Interpro domain(s) IPR013525 ABC-2 type transporter	SL2.50ch00:17843143-17845946	0	0	0	0	0	0	0	0	0	0	0	0	0
		Solyc00g165080.1	Solyc00g165080.1	Unknown Protein (AHRD V1)	SL2.50ch00:17854663-17855291	0	0	0	0	0	0	0	0	0	0	0	0	0
		Solyc00g165090.1	Solyc00g165090.1	Unknown Protein (AHRD V1)	SL2.50ch00:17856179-17856907	0	0	0	0	0	0	0	0	0	0	0	0	0
		Solyc00g165190.1	Solyc00g165190.1	Unknown Protein (AHRD V1)	SL2.50ch00:17860160-17860578	0	0	0	0	0	0	0	0	0	0	0	0	0
		Solyc00g166190.1	Solyc00g166190.1	Unknown Protein (AHRD V1)	SL2.50ch00:17887134-17887519	0	0	0	0	0	0	0	0	0	0	0	0	0
		Solyc00g166490.1	Solyc00g166490.1	Ulp1 protease family C-terminal catalytic domain containing protein (AHRD V1 *-*- Q60D46_SOLDE)	SL2.50ch00:17895968-17898063	0	0	0	0	0	0	0	0	0	0	0	0	0
		Solyc00g166690.1	Solyc00g166690.1	Unknown Protein (AHRD V1)	SL2.50ch00:17901590-17903651	0	0	0	0.77	0	0	0	0	0	0	0.26	0.26	0.77
		Solyc00g167290.1	Solyc00g167290.1	Single-stranded-DNA-specific exonuclease RecJ (AHRD V1 ***- A1ZYM3_9BACT); contains Interpro domain(s) IPR003156 Phosphoesterase, DHHA1	SL2.50ch00:17919381-17920273	0	0	0	0	0	0	0	0	0	0	0	0	0
		Solyc00g167300.1	Solyc00g167300.1	GH3 auxin-responsive promoter (AHRD V1 ***- C6XU83_PEDHD)	SL2.50ch00:17921137-17922353	0	0	0	0	0	0	0	0	0	0	0	0	0
		Solyc00g167800.1	Solyc00g167800.1	Unknown Protein (AHRD V1)	SL2.50ch00:17935404-17936079	0.29	0.67	0	0	0	0	0	0	0	0.32	0.22	0	0.67
		Solyc00g168200.1	Solyc00g168200.1	Unknown Protein (AHRD V1)	SL2.50ch00:17947880-17948326	0	0	0	0	0	0	0	0	0	0	0	0	0
		Solyc00g170200.1	Solyc00g170200.1	Hydrolase alpha/beta fold family protein (AHRD V1 ***- D7L528_ARALY)	SL2.50ch00:18003903-18004486	0.29	1.33	0	0	0	0.69	0	0	1.09	0.54	0.44	0	1.33
		Solyc00g170210.2	Solyc00g170210.2	Unknown Protein (AHRD V1)	SL2.50ch00:18004524-18005626	3.75	7.34	1.7	0.77	6.66	2.76	2.59	1.21	0	4.26	3.27	3.04	7.34
		Solyc00g170510.1	Solyc00g170510.1	Pectinesterase (AHRD V1 **** B7SIX2_9CONI); contains Interpro domain(s) IPR000070 Pectinesterase, catalytic	SL2.50ch00:18012265-18013434	0	0	0	0	0	0	0	0	0	0	0	0	0
		Solyc00g171710.1	Solyc00g171710.1	Unknown Protein (AHRD V1); contains Interpro domain(s) IPR017451 F-box associated type 1	SL2.50ch00:18049090-18050210	0	0	0	0	0	0	0	0	0	0	0	0	0
		Solyc00g171810.2	Solyc00g171810.2	ATP synthase subunit a (AHRD V1 ***- Q45KQ5_CAPAN); contains Interpro domain(s) IPR000568 ATPase, F0 complex, subunit A	SL2.50ch00:18049817-18051583	1.73	2.67	2.55	2.31	2.96	1.38	2.16	3.62	0	2.32	2.51	2.61	3.62
		Solyc00g172410.1	Solyc00g172410.1	DNA binding protein-like (AHRD V1 *--- Q6Z4I5_ORYSJ); contains Interpro domain(s) IPR012340 Nucleic acid-binding, OB-fold	SL2.50ch00:18067759-18070197	0	0	0	0	0	0	0	0	0	0	0	0	0
		Solyc00g173430.1	Solyc00g173430.1	Nucleic acid binding protein (AHRD V1 **-- B6TJ76_MAIZE)	SL2.50ch00:18094368-18095286	0	0	0	0	0	0	0	0	0	0	0	0	0
		Solyc00g174330.2	Solyc00g174330.2	Pathogenesis related protein PR-1 (AHRD V1 ***- Q9SC15_SOLTU); contains Interpro domain(s) IPR001283 Allergen V5/Tpx-1 related	SL2.50ch00:18119291-18121435	0	0	0	0.77	0	0	0	0	0	0	0.26	0.26	0.77
		Solyc00g174340.1	Solyc00g174340.1	Pathogenesis-related protein 1b (AHRD V1 ***- Q941G6_SOLTU); contains Interpro domain(s) IPR018244 Allergen V5/Tpx-1 related, conserved site	SL2.50ch00:18121013-18121692	0	0	0	0	0	0	0	0	0	0	0	0	0
		Solyc00g175240.1	Solyc00g175240.1	Ulp1 protease family C-terminal catalytic domain containing protein (AHRD V1 *-*- Q60D46_SOLDE); contains Interpro domain(s) IPR003653 Peptidase C48, SUMO/Sentrin/Ubl1	SL2.50ch00:18145242-18146126	0	0	0	0	0	0	0	0	0	0	0	0	0
		Solyc00g178340.1	Solyc00g178340.1	Branched-chain-amino-acid aminotransferase (AHRD V1 ***- Q94CF8_CAPAN); contains Interpro domain(s) IPR005786 Branched-chain amino acid aminotransferase II	SL2.50ch00:18235638-18236758	0	0	0	0	0	0	0	0	0	0	0	0	0
		Solyc00g179240.1	Solyc00g179240.1	MADS-box transcription factor (AHRD V1 ***- Q1EMR8_PLAMJ); contains Interpro domain(s) IPR002100 Transcription factor, MADS-box	SL2.50ch00:18259170-18259534	0	0	0	0	0	0	0	0	0	0	0	0	0
		Solyc00g179640.1	Solyc00g179640.1	Unknown Protein (AHRD V1)	SL2.50ch00:18271416-18272350	0.29	0	0.85	0.77	0	0	0.86	0	0	0.38	0.54	0.54	0.86
		Solyc00g179840.1	Solyc00g179840.1	Unknown Protein (AHRD V1)	SL2.50ch00:18277396-18277886	0	0	0	0	0	0	0	0	0	0	0	0	0
		Solyc00g180440.1	Solyc00g180440.1	50S ribosomal protein L20 chloroplastic (AHRD V1 ***- D3WBC1_9BORA); contains Interpro domain(s) IPR005813 Ribosomal protein L20	SL2.50ch00:18295304-18295758	0	0	0	0	0	0	0	0	0	0	0	0	0
		Solyc00g180840.1	Solyc00g180840.1	Unknown Protein (AHRD V1)	SL2.50ch00:18304656-18305652	0	0	0	0	0	0	0	0	0	0	0	0	0
		Solyc00g181240.1	Solyc00g181240.1	Unknown Protein (AHRD V1)	SL2.50ch00:18316377-18316756	0	0	0	0	0	0	0	0	0	0	0	0	0
		Solyc00g181250.2	Solyc00g181250.2	Unknown Protein (AHRD V1)	SL2.50ch00:18316854-18317898	0	0	0	0	0	0.69	0	0	0	0	0	0	0.69
		Solyc00g183050.1	Solyc00g183050.1	FYVE zinc finger containing protein (AHRD V1 **-- Q6ASX1_ORYSJ)	SL2.50ch00:18367345-18367988	0	0	0	0	0	0	0	0	0	0	0	0	0
		Solyc00g183550.1	Solyc00g183550.1	Unknown Protein (AHRD V1)	SL2.50ch00:18380420-18383381	0	0	0	0	0	0	0	0	0	0	0	0	0
		Solyc00g184350.2	Solyc00g184350.2	Genomic DNA chromosome 5 P1 clone MJJ3 (AHRD V1 ***- Q9FFK6_ARATH)	SL2.50ch00:18403000-18404079	0	0	0	0	0	0	0	0	0	0	0	0	0
		Solyc00g185750.1	Solyc00g185750.1	Dual specificity phosphatase (AHRD V1 **** Q2UGE9_ASPOR); contains Interpro domain(s) IPR020422 Dual specificity phosphatase, subgroup, catalytic domain	SL2.50ch00:18442147-18444004	0	0	0	0	0	0	0	0	0	0	0	0	0
		Solyc00g185850.1	Solyc00g185850.1	Histone-lysine N-methyltransferase, H3 lysine-9 specific SUVH6 (AHRD V1 ***- SUVH6_ARATH)	SL2.50ch00:18445266-18445684	0	0	0	0	0	0	0	0	0	0	0	0	0
		Solyc00g186050.1	Solyc00g186050.1	Unknown Protein (AHRD V1)	SL2.50ch00:18451355-18452140	0	0	0	0	0	0	0	0	0	0	0	0	0
		Solyc00g187050.2	Solyc00g187050.2	Leucyl aminopeptidase (AHRD V1 ***- D7DWG6_NOSA0); contains Interpro domain(s) IPR011356 Peptidase M17, leucyl aminopeptidase	SL2.50ch00:18478069-18481034	0	0	0	0	0	0	0	0	0	0	0	0	0
		Solyc00g188250.1	Solyc00g188250.1	Mutator-like transposase-like protein (AHRD V1 ***- Q9FI74_ARATH)	SL2.50ch00:18511858-18512462	0	0	0	0	0	0	0	0	0	0	0	0	0
		Solyc00g188750.1	Solyc00g188750.1	Unknown Protein (AHRD V1)	SL2.50ch00:18525807-18526240	0	0	0	0	0	0	0	0	0	0	0	0	0
		Solyc00g188850.2	Solyc00g188850.2	Glycosyltransferase CAZy family GT90 (Fragment) (AHRD V1 **-- D8R0N7_SELML); contains Interpro domain(s) IPR008539 Protein of unknown function DUF821, CAP10-like	SL2.50ch00:18529492-18531197	0	0	0	0	0	0	0	0	0	0	0	0	0
		Solyc00g192150.2	Solyc00g192150.2	Mutator-like transposase (AHRD V1 ***- Q9FW81_ORYSJ); contains Interpro domain(s) IPR018289 MULE transposase, conserved domain	SL2.50ch00:18619002-18621842	0	0	0	0	0	0	0	0	0	0	0	0	0
		Solyc00g195350.1	Solyc00g195350.1	Serine/threonine-protein phosphatase 7 long form homolog (AHRD V1 ***- PPP7L_ARATH); contains Interpro domain(s) IPR019557 Aminotransferase-like, plant mobile domain	SL2.50ch00:18706804-18707318	0	0	0	0	0	0	0	0	0	0	0	0	0
		Solyc00g195360.1	Solyc00g195360.1	Serine/threonine-protein phosphatase 7 long form homolog (AHRD V1 **-- PPP7L_ARATH); contains Interpro domain(s) IPR019557 Aminotransferase-like, plant mobile domain	SL2.50ch00:18707467-18708729	0	0	0	0	0	0	0	0	0	0	0	0	0
		Solyc00g196060.2	Solyc00g196060.2	Auxin response factor 6 (AHRD V1 ***- E0AD21_SOLLC); contains Interpro domain(s) IPR010525 Auxin response factor	SL2.50ch00:18727880-18730976	0	0	0	0	0	0	0.43	0	0	0	0	0	0.43
		Solyc00g196460.1	Solyc00g196460.1	Unknown Protein (AHRD V1)	SL2.50ch00:18736528-18737078	0	0	0	0	0	0	0	0	0	0	0	0	0
		Solyc00g198360.1	Solyc00g198360.1	Zinc finger CCCH domain-containing protein 30 (AHRD V1 *-*- C3H30_ORYSJ); contains Interpro domain(s) IPR000571 Zinc finger, CCCH-type	SL2.50ch00:18788574-18789643	0	0	0	0	0	0	0	0	0	0	0	0	0
		Solyc00g199960.1	Solyc00g199960.1	Unknown Protein (AHRD V1)	SL2.50ch00:18832472-18833162	0	0	0	0	0	0	0	0	0	0	0	0	0
		Solyc00g201060.1	Solyc00g201060.1	Unknown Protein (AHRD V1)	SL2.50ch00:18861628-18861980	0	0	0	0	0	0	0	0	0	0	0	0	0
		Solyc00g201160.2	Solyc00g201160.2	Receptor protein kinase (AHRD V1 **** Q40096_IPOTF); contains Interpro domain(s) IPR002290 Serine/threonine protein kinase	SL2.50ch00:18863920-18865535	0	0.67	0	0	0	0	0	0.6	0	0.22	0.22	0	0.67
		Solyc00g201460.1	Solyc00g201460.1	Ulp1 protease family C-terminal catalytic domain containing protein (AHRD V1 *-*- Q60D46_SOLDE)	SL2.50ch00:18872194-18873456	0	0	0	0	0	0	0	0	0	0	0	0	0
		Solyc00g201760.1	Solyc00g201760.1	Unknown Protein (AHRD V1)	SL2.50ch00:18881595-18881944	0	0	0	0	0	0	0	0	0	0	0	0	0
		Solyc00g202560.1	Solyc00g202560.1	Beta-1 3-glucanase (AHRD V1 ***- Q8S2G6_ORYSJ); contains Interpro domain(s) IPR000490 Glycoside hydrolase, family 17	SL2.50ch00:18900643-18901829	0	0	0	0	0	0	0	0	0	0	0	0	0
		Solyc00g203660.1	Solyc00g203660.1	Ribulose bisphosphate carboxylase large chain (Fragment) (AHRD V1 ***- C9WX59_9GENT); contains Interpro domain(s) IPR000685 Ribulose bisphosphate carboxylase, large subunit, C-terminal	SL2.50ch00:18929906-18930892	0.29	0	0	0.77	0	0.69	0.43	0	0	0.1	0.26	0.26	0.77
		Solyc00g206460.1	Solyc00g206460.1	Os06g0220000 protein (Fragment) (AHRD V1 **-- Q0DDJ2_ORYSJ); contains Interpro domain(s) IPR006766 Phosphate-induced protein 1 conserved region	SL2.50ch00:19006304-19007274	1.73	0	0	3.08	0	0.69	3.02	0.6	0	0.58	1.03	1.03	3.08
		Solyc00g207960.1	Solyc00g207960.1	Unknown Protein (AHRD V1); contains Interpro domain(s) IPR012287 Homeodomain-related	SL2.50ch00:19046341-19047520	0	0	0	0	0	0	0	0	0	0	0	0	0
		Solyc00g209460.1	Solyc00g209460.1	GDSL esterase/lipase At1g71691 (AHRD V1 ***- GDL29_ARATH); contains Interpro domain(s) IPR001087 Lipase, GDSL	SL2.50ch00:19085642-19086263	0	0	0	0	0	0	0	0	1.09	0	0	0	1.09
		Solyc00g209560.1	Solyc00g209560.1	Ulp1 protease family C-terminal catalytic domain containing protein (AHRD V1 *-*- Q60D46_SOLDE)	SL2.50ch00:19086645-19088523	0	0	0	0	0	0	0	0	0	0	0	0	0
		Solyc00g210860.1	Solyc00g210860.1	Unknown Protein (AHRD V1)	SL2.50ch00:19121749-19122209	0	0	0	0	0	0	0	0	0	0	0	0	0
		Solyc00g212260.1	Solyc00g212260.1	GH3 family protein (AHRD V1 *-*- B9GQG9_POPTR); contains Interpro domain(s) IPR004993 GH3 auxin-responsive promoter	SL2.50ch00:19159730-19164804	0	0	0	0	0	0	0	0	0	0	0	0	0
		Solyc00g213960.1	Solyc00g213960.1	Unknown Protein (AHRD V1)	SL2.50ch00:19202936-19203318	0	0	0	0	0	0	0	0	0	0	0	0	0
		Solyc00g215560.1	Solyc00g215560.1	Unknown Protein (AHRD V1)	SL2.50ch00:19244933-19245730	0	0	0	0	0	0	0	0	0	0	0	0	0
		Solyc00g217560.1	Solyc00g217560.1	Transcription factor CYCLOIDEA (Fragment) (AHRD V1 *-*- CYCLD_ANTML); contains Interpro domain(s) IPR005333 Transcription factor, TCP	SL2.50ch00:19295284-19296011	0	0	0	0	0	0	0	0	0	0	0	0	0
		Solyc00g217960.1	Solyc00g217960.1	Ring H2 finger protein (AHRD V1 *-*- D9ZHD8_HYPPE); contains Interpro domain(s) IPR018957 Zinc finger, C3HC4 RING-type	SL2.50ch00:19305694-19306337	0	0.67	0.85	0	0	0	0	1.81	0	0.51	0.51	0.28	1.81
		Solyc00g218560.1	Solyc00g218560.1	Unknown Protein (AHRD V1)	SL2.50ch00:19320681-19321114	0	0	0	0	0	0	0	0	0	0	0	0	0
		Solyc00g220360.1	Solyc00g220360.1	Unknown Protein (AHRD V1)	SL2.50ch00:19368452-19369627	0	0	0	0	0	0	0	0	0	0	0	0	0
		Solyc00g222060.1	Solyc00g222060.1	Unknown Protein (AHRD V1)	SL2.50ch00:19411564-19412687	0	0	0	0	0	0	0	0	0	0	0	0	0
		Solyc00g222460.1	Solyc00g222460.1	Gag-Pol polyprotein (AHRD V1 ***- B8YLY4_MEDTR)	SL2.50ch00:19420899-19421383	0	0	0	0	0	0	0	0	0	0	0	0	0
		Solyc00g226760.1	Solyc00g226760.1	Steroid sulfotransferase 3 (AHRD V1 **** O82410_BRANA); contains Interpro domain(s) IPR000863 Sulfotransferase	SL2.50ch00:19531404-19532593	0	0	0	0	0	0	0	0	0	0	0	0	0
		Solyc00g227860.1	Solyc00g227860.1	UDP-glucosyltransferase (AHRD V1 ***- B3VI56_STERE); contains Interpro domain(s) IPR002213 UDP-glucuronosyl/UDP-glucosyltransferase	SL2.50ch00:19558691-19560303	0.29	0.67	0	0	0.74	0	0.43	1.81	0	0.32	0.22	0.25	1.81
		Solyc00g227960.1	Solyc00g227960.1	Sulfotransferase family protein (AHRD V1 **** D7LQL2_ARALY); contains Interpro domain(s) IPR000863 Sulfotransferase	SL2.50ch00:19561708-19562897	0	0	0	0	0	0	0	0	0	0	0	0	0
		Solyc00g228260.1	Solyc00g228260.1	Unknown Protein (AHRD V1)	SL2.50ch00:19569353-19569864	0	0	0	0	0	0	0	0	0	0	0	0	0
		Solyc00g229260.1	Solyc00g229260.1	TdcA1-ORF2 protein (Fragment) (AHRD V1 *--- Q948N9_DAUCA)	SL2.50ch00:19594642-19595531	0	0	0	0	0	0	0	0	0	0	0	0	0
		Solyc00g230060.1	Solyc00g230060.1	RNase H family protein (AHRD V1 ***- Q0KIQ6_SOLDE); contains Interpro domain(s) IPR012337 Polynucleotidyl transferase, ribonuclease H fold	SL2.50ch00:19613244-19614449	0	0	0	0	0	0	0	0	0	0	0	0	0
		Solyc00g230070.1	Solyc00g230070.1	Photosystem II CP43 chlorophyll apoprotein (AHRD V1 ***- D1L8N4_BRANA); contains Interpro domain(s) IPR000932 Photosystem antenna protein-like	SL2.50ch00:19614185-19614648	0	0	0	0	0	0	0	0	0	0	0	0	0
		Solyc00g230080.1	Solyc00g230080.1	Photosystem II D2 protein (AHRD V1 ***- D0FXW8_DUNSA); contains Interpro domain(s) IPR000484 Photosynthetic reaction centre, L/M	SL2.50ch00:19614504-19615060	0	0	0	0	0	0	0	0	0	0	0	0	0
		Solyc00g230280.1	Solyc00g230280.1	Unknown Protein (AHRD V1)	SL2.50ch00:19618335-19618930	0	0	0	0	0	0	0	0.6	0	0	0	0	0.6
		Solyc00g231680.1	Solyc00g231680.1	Mannan endo-1 4-beta-mannosidase (AHRD V1 ***- A8FDC6_BACP2); contains Interpro domain(s) IPR001547 Glycoside hydrolase, family 5	SL2.50ch00:19653670-19655403	0	0	0	0	0	0	0	0	0	0	0	0	0
		Solyc00g231780.1	Solyc00g231780.1	NAD(P)H-quinone oxidoreductase subunit I chloroplastic (AHRD V1 *-*- D3WFI2_TROAR); contains Interpro domain(s) IPR009051 Alpha-helical ferredoxin	SL2.50ch00:19656347-19657203	0	0	0	0	0	0	0	0	0	0	0	0	0
		Solyc00g233480.1	Solyc00g233480.1	ABC transporter-like protein (AHRD V1 *-*- Q6K376_ORYSJ)	SL2.50ch00:19698273-19699024	0	0	0	0	0	0	0	0	0	0	0	0	0
		Solyc00g237680.1	Solyc00g237680.1	Unknown Protein (AHRD V1)	SL2.50ch00:19804034-19805185	0	0	0	0	0	0	0	0	0	0	0	0	0
		Solyc00g240580.1	Solyc00g240580.1	Unknown Protein (AHRD V1)	SL2.50ch00:19876497-19876849	0	0	0	0	0	0	0	0	0	0	0	0	0
		Solyc00g244280.1	Solyc00g244280.1	Unknown Protein (AHRD V1)	SL2.50ch00:19965782-19966164	0	0	0	0	0	0	0	0	0	0	0	0	0
		Solyc00g244290.1	Solyc00g244290.1	NADH dehydrogenase subunit II (Fragment) (AHRD V1 *-*- O79467_SOLTU)	SL2.50ch00:19966386-19967077	0	0	0	0	0	0	0	0	0	0	0	0	0
		Solyc00g244300.1	Solyc00g244300.1	Unknown Protein (AHRD V1)	SL2.50ch00:19966946-19967403	0	0	0	0	0	0	0	0	0	0	0	0	0
		Solyc00g245200.1	Solyc00g245200.1	Photosystem I P700 chlorophyll a apoprotein A1 (AHRD V1 ***- D3WDZ5_9ROSA); contains Interpro domain(s) IPR001280 Photosystem I psaA and psaB	SL2.50ch00:19988039-19988473	0	0	0	0	0	0	0	0	0	0	0	0	0
		Solyc00g246800.1	Solyc00g246800.1	Unknown Protein (AHRD V1)	SL2.50ch00:20025811-20026232	0	0	0	0	0	0	0	0	0	0	0	0	0
		Solyc00g247300.2	Solyc00g247300.2	Cytochrome P450	SL2.50ch00:20037955-20040452	0	0	0	0	0	0	0	0	0	0	0	0	0
		Solyc00g249200.1	Solyc00g249200.1	Ulp1 protease family C-terminal catalytic domain containing protein (AHRD V1 *-*- Q60D46_SOLDE)	SL2.50ch00:20084237-20085171	0	0	0	0	0	0	0	0	0	0	0	0	0
		Solyc00g249900.2	Solyc00g249900.2	Adaptin N terminal region family protein expressed (AHRD V1 *-*- Q10SS6_ORYSJ); contains Interpro domain(s) IPR002553 Clathrin/coatomer adaptor, adaptin-like, N-terminal	SL2.50ch00:20100896-20103118	0	0	0	0	0	0	0	0	0	0	0	0	0
		Solyc00g249910.1	Solyc00g249910.1	Adaptin N terminal region family protein expressed (AHRD V1 ***- Q10SS5_ORYSJ)	SL2.50ch00:20102506-20103158	0	0	0	0	0	0	0	0	0	0	0	0	0
		Solyc00g254110.1	Solyc00g254110.1	Unknown Protein (AHRD V1)	SL2.50ch00:20201639-20202051	0	0	0	0	0	0	0	0	0	0	0	0	0
		Solyc00g254910.1	Solyc00g254910.1	Indole-3-acetic acid-amido synthetase GH3.8 (AHRD V1 *--- B6U4E2_MAIZE); contains Interpro domain(s) IPR004993 GH3 auxin-responsive promoter	SL2.50ch00:20221758-20222743	0	0	0	0	0	0	0	0	0	0	0	0	0
		Solyc00g255510.1	Solyc00g255510.1	Unknown Protein (AHRD V1); contains Interpro domain(s) IPR003441 No apical meristem (NAM) protein	SL2.50ch00:20235187-20236924	0	0	0	0	0	0	0	0	0	0	0	0	0
		Solyc00g256710.1	Solyc00g256710.1	Unknown Protein (AHRD V1)	SL2.50ch00:20263266-20263714	0	0	0	0	0	0	0	0	0	0	0	0	0
		Solyc00g257110.2	Solyc00g257110.2	H-ATPase (AHRD V1 **** Q8L6I3_ORYSJ); contains Interpro domain(s) IPR006534 ATPase, P-type, plasma-membrane proton-efflux	SL2.50ch00:20272321-20276002	0	0.67	0	0	0	0	0	0	0	0.22	0.22	0	0.67
		Solyc00g263210.1	Solyc00g263210.1	Unknown Protein (AHRD V1)	SL2.50ch00:20416802-20417331	0	0	0	0	0	0	0	0	0	0	0	0	0
		Solyc00g265110.2	Solyc00g265110.2	RNA-binding protein Nova-1 (Fragment) (AHRD V1 *--- NOVA1_RAT); contains Interpro domain(s) IPR018111 K Homology, type 1, subgroup	SL2.50ch00:20461690-20462565	0	0	0	0	0	0	0	0	0	0	0	0	0
		Solyc00g265510.1	Solyc00g265510.1	Unknown Protein (AHRD V1)	SL2.50ch00:20470437-20470786	0	0	0	0	0	0	0	0	0	0	0	0	0
		Solyc00g266110.1	Solyc00g266110.1	Indole-3-acetic acid-amido synthetase GH3.8 (AHRD V1 **-- B6U4E2_MAIZE); contains Interpro domain(s) IPR004993 GH3 auxin-responsive promoter	SL2.50ch00:20485275-20485771	0	0	0	0	0	0	0	0	0	0	0	0	0
		Solyc00g268310.1	Solyc00g268310.1	Major facilitator superfamily transporter (AHRD V1 *--- A2W2R0_9BURK); contains Interpro domain(s) IPR016196 Major facilitator superfamily, general substrate transporter	SL2.50ch00:20535758-20537976	0	0	0	0	0	0	0	0	1.09	0	0	0	1.09
		Solyc00g269810.1	Solyc00g269810.1	F-box family protein (AHRD V1 *-*- D7LSF9_ARALY); contains Interpro domain(s) IPR001810 Cyclin-like F-box	SL2.50ch00:20570750-20572723	0	0.67	0	0	0	0	0	0	0	0.22	0.22	0	0.67
		Solyc00g270510.1	Solyc00g270510.1	Nuclear transcription factor Y subunit B-6 (AHRD V1 *-** B6UH02_MAIZE); contains Interpro domain(s) IPR003957 Transcription factor, CBFA/NFYB, DNA topoisomerase	SL2.50ch00:20587172-20587926	0	0	0	0	0	0	0	0	0	0	0	0	0
		Solyc00g272810.1	Solyc00g272810.1	N-acetyltransferase (AHRD V1 ***- B6SUK9_MAIZE); contains Interpro domain(s) IPR000182 GCN5-related N-acetyltransferase	SL2.50ch00:20640854-20641779	0	0	0	0	0	0	0.86	0	0	0	0	0	0.86
		Solyc00g273110.1	Solyc00g273110.1	Unknown Protein (AHRD V1)	SL2.50ch00:20648667-20649055	0	0	0	0	0	0	0	0	0	0	0	0	0
		Solyc00g275310.1	Solyc00g275310.1	Unknown Protein (AHRD V1); contains Interpro domain(s) IPR013101 Leucine-rich repeat 2	SL2.50ch00:20697716-20700200	0	0	0	0	0	0	0	0	0	0	0	0	0
		Solyc00g277510.1	Solyc00g277510.1	Photosystem Q(B) protein (AHRD V1 ***- Q95B48_PRUPE); contains Interpro domain(s) IPR000484 Photosynthetic reaction centre, L/M	SL2.50ch00:20748961-20749361	0	0	0	0	0	0.69	0	0	0	0	0	0	0.69
		Solyc00g278110.2	Solyc00g278110.2	CER1 (AHRD V1 **-- B6TFH3_MAIZE)	SL2.50ch00:20762500-20763657	0	0.67	0	0	0	0	0	0	0	0.22	0.22	0	0.67
		Solyc00g280110.1	Solyc00g280110.1	Plant-specific domain TIGR01589 family protein (AHRD V1 ***- B4FFL2_MAIZE); contains Interpro domain(s) IPR006476 Conserved hypothetical protein CHP01589, plant	SL2.50ch00:20807478-20808496	0	0	0	0	0	0	0	0	0	0	0	0	0
		Solyc00g281110.1	Solyc00g281110.1	Unknown Protein (AHRD V1)	SL2.50ch00:20830300-20830868	0	0	0	0	0	0	0	0	0	0	0	0	0
		Solyc00g282510.1	Solyc00g282510.1	Phenylalanine ammonia-lyase (AHRD V1 ***- B5LAW0_CAPAN); contains Interpro domain(s) IPR005922 Phenylalanine ammonia-lyase	SL2.50ch00:20863680-20866058	0	0.67	0.85	0.77	0	0.69	0	0	0	0.51	0.76	0.54	0.85
		Solyc00g283010.1	Solyc00g283010.1	Multidrug resistance protein ABC transporter family (AHRD V1 **-- B9GX56_POPTR); contains Interpro domain(s) IPR003439 ABC transporter-like	SL2.50ch00:20872885-20875201	0	0	0	0	0	0	0	0	0	0	0	0	0
		Solyc00g283110.1	Solyc00g283110.1	Unknown Protein (AHRD V1)	SL2.50ch00:20875367-20875728	0	0	0	0	0	0	0	0	0	0	0	0	0
		Solyc00g284510.1	Solyc00g284510.1	Unknown Protein (AHRD V1)	SL2.50ch00:20906848-20908633	0	0	0.85	0	0	0	0	0	0	0.28	0.28	0.28	0.85
		Solyc00g286010.1	Solyc00g286010.1	Plasmid partitioning protein RepA (AHRD V1 **-- D0DDW4_9RHOB)	SL2.50ch00:20940778-20941346	0	0	0	0	0	0	0	0	0	0	0	0	0
		Solyc00g286020.1	Solyc00g286020.1	Plasmid partitioning protein RepB (AHRD V1 **-- B8ISQ1_METNO); contains Interpro domain(s) IPR017819 Plasmid partitioning protein, RepB	SL2.50ch00:20941227-20942365	0	0	0	0	0	0	0	0	0	0	0	0	0
		Solyc00g286030.1	Solyc00g286030.1	Replication protein C (AHRD V1 ***- B9K4F1_AGRVS); contains Interpro domain(s) IPR005090 Replication protein C	SL2.50ch00:20942318-20943102	0	0	0	0	0	0	0	0	0	0	0	0	0
		Solyc00g287330.1	Solyc00g287330.1	Unknown Protein (AHRD V1); contains Interpro domain(s) IPR013699 Signal recognition particle, SRP72 subunit, RNA-binding	SL2.50ch00:20970495-20971970	0	0	0	0	0	0	0	0	0	0	0	0	0
		Solyc00g289230.1	Solyc00g289230.1	Receptor protein kinase (AHRD V1 **** Q40096_IPOTF); contains Interpro domain(s) IPR002290 Serine/threonine protein kinase	SL2.50ch00:21012287-21013976	0	0	0	0	0	0	0	0	0	0	0	0	0
		Solyc00g294230.1	Solyc00g294230.1	Tir-nbs, resistance protein fragment	SL2.50ch00:21123698-21124904	0	0	0	0	0	0	0	0	0	0	0	0	0
		Solyc00g294630.1	Solyc00g294630.1	Mutator-like transposase (AHRD V1 ***- Q9SR14_ARATH); contains Interpro domain(s) IPR018289 MULE transposase, conserved domain	SL2.50ch00:21133696-21134841	0	0	0	0	0	0	0	0	0	0	0	0	0
		Solyc00g297330.1	Solyc00g297330.1	Unknown Protein (AHRD V1)	SL2.50ch00:21192315-21192913	0	0	0	0	0	0	0	0	0	0	0	0	0
		Solyc00g300430.1	Solyc00g300430.1	Unknown Protein (AHRD V1)	SL2.50ch00:21262420-21262811	0	0	0	0	0	0	0	0	0	0	0	0	0
		Solyc00g300730.1	Solyc00g300730.1	E3 ubiquitin-protein ligase sina (AHRD V1 ***- B0WR23_CULQU); contains Interpro domain(s) IPR004162 Seven in absentia protein	SL2.50ch00:21267224-21268832	2.6	4.67	8.51	3.85	0.74	4.83	1.3	3.02	4.37	5.26	5.68	4.37	8.51
		Solyc00g303630.1	Solyc00g303630.1	Unknown Protein (AHRD V1)	SL2.50ch00:21330960-21333784	0	0	0.85	0	0.74	1.38	0	0	0	0.28	0.28	0.53	1.38
		Solyc00g304030.1	Solyc00g304030.1	Macrolide export ATP-binding/permease protein MacB (AHRD V1 *-*- C5BS18_TERTT); contains Interpro domain(s) IPR003439 ABC transporter-like	SL2.50ch00:21340396-21345543	0	0	0	0.77	0	2.07	0	0.6	0	0	0.26	0.26	2.07
		Solyc00g304630.1	Solyc00g304630.1	Ulp1 protease family C-terminal catalytic domain containing protein (AHRD V1 *-*- Q60D46_SOLDE)	SL2.50ch00:21352985-21354291	0	0	0	0	0	0	0	0	0	0	0	0	0
		Solyc00g306730.1	Solyc00g306730.1	Mutator-like transposase (AHRD V1 ***- Q9SLM0_ARATH); contains Interpro domain(s) IPR004332 Transposase, MuDR, plant	SL2.50ch00:21398217-21400231	0	0	0	0	0	0	0	0	0	0	0	0	0
		Solyc00g306830.1	Solyc00g306830.1	Glucose-methanol-choline oxidoreductase (AHRD V1 *--- C9S8I2_VERA1); contains Interpro domain(s) IPR000172 Glucose-methanol-choline oxidoreductase, N-terminal	SL2.50ch00:21400613-21402518	0	0	0	0	0	0	0	0	0	0	0	0	0
		Solyc00g308530.1	Solyc00g308530.1	Unknown Protein (AHRD V1)	SL2.50ch00:21437747-21439334	0	0	0	0	0	0	0	0	0	0	0	0	0
		Solyc00g308930.1	Solyc00g308930.1	Lysine-specific histone demethylase 1 homolog 3 (AHRD V1 ***- LDL3_ARATH)	SL2.50ch00:21445974-21446990	0	0	0	0	0	0	0	0	0	0	0	0	0
		Solyc00g309530.1	Solyc00g309530.1	Unknown Protein (AHRD V1)	SL2.50ch00:21459392-21459878	0	0	0	0	0	0	0	0	0	0	0	0	0
		Solyc00g311230.2	Solyc00g311230.2	Unknown Protein (AHRD V1)	SL2.50ch00:21495748-21496731	0.29	0	0	0	0.74	0	0	0.6	1.09	0.1	0	0.25	1.09
		Solyc00g313030.1	Solyc00g313030.1	Unknown Protein (AHRD V1)	SL2.50ch00:21534607-21534968	0	0	0	0	0	0	0	0	0	0	0	0	0
		Solyc00g313530.1	Solyc00g313530.1	Unknown Protein (AHRD V1)	SL2.50ch00:21545069-21545451	0	0	0	0	0	0	0	0	0	0	0	0	0
		Solyc00g313930.1	Solyc00g313930.1	Unknown Protein (AHRD V1)	SL2.50ch00:21553394-21553743	0	0	0	0	0	0	0	0	0	0	0	0	0
		Solyc00g316030.1	Solyc00g316030.1	Mutator-like transposase (AHRD V1 ***- Q9SHU0_ARATH); contains Interpro domain(s) IPR006564 Zinc finger, PMZ-type	SL2.50ch00:21599083-21600556	0	0	0	0	0	0	0	0	0	0	0	0	0
		Solyc00g316530.1	Solyc00g316530.1	Unknown Protein (AHRD V1)	SL2.50ch00:21609206-21609642	0	0	0	0	0	0	0	0	0	0	0	0	0
		Solyc00g316730.1	Solyc00g316730.1	Mutator-like transposase (AHRD V1 ***- Q9SHU0_ARATH); contains Interpro domain(s) IPR006564 Zinc finger, PMZ-type	SL2.50ch00:21614013-21615486	0	0	0	0	0	0	0	0	0	0	0	0	0
		Solyc00g318030.1	Solyc00g318030.1	Unknown Protein (AHRD V1)	SL2.50ch00:21642408-21643165	0	0	0	0	0	0	0	0	0	0	0	0	0
		Solyc00g318130.1	Solyc00g318130.1	Paired amphipathic helix protein SIN3 (AHRD V1 *--- B3LJ52_YEAS1); contains Interpro domain(s) IPR003822 Paired amphipathic helix	SL2.50ch00:21643710-21645420	0	0	0	0	0	0	0	0.6	0	0	0	0	0.6
		Solyc00g318830.1	Solyc00g318830.1	Os01g0126600 protein (Fragment) (AHRD V1 ***- Q0JR16_ORYSJ)	SL2.50ch00:21659019-21660177	0	0	0	0	0	0	0	0	0	0	0	0	0
		Solyc00g320430.1	Solyc00g320430.1	Unknown Protein (AHRD V1)	SL2.50ch00:21692578-21692957	0	0	0	0	0	0	0	0	0	0	0	0	0
		Solyc00g322630.1	Solyc00g322630.1	Indole-3-acetic acid-amido synthetase GH3.8 (AHRD V1 ***- B6U4E2_MAIZE); contains Interpro domain(s) IPR004993 GH3 auxin-responsive promoter	SL2.50ch00:21739500-21739996	0	0	0	0	0	0	0	0	0	0	0	0	0
		Solyc00g322830.1	Solyc00g322830.1	Unknown Protein (AHRD V1)	SL2.50ch00:21743420-21744890	0	0	0	0	0	1.38	0	0	0	0	0	0	1.38
		Solyc00g323130.2	Solyc00g323130.2	Major latex-like protein (AHRD V1 **-- B5THI3_PANGI); contains Interpro domain(s) IPR000916 Bet v I allergen	SL2.50ch00:21749238-21751531	0	0	0	0.77	0	0	0	0	0	0	0.26	0.26	0.77
		Solyc00g324530.1	Solyc00g324530.1	Ulp1 protease family C-terminal catalytic domain containing protein (AHRD V1 *-*- Q60D46_SOLDE)	SL2.50ch00:21779078-21780371	0.29	0	0	0	0	0	0	0	0	0.1	0	0	0.29
		Solyc01g005000.2	Solyc01g005000.2	Glutamate decarboxylase (AHRD V1 ***- Q1I1D8_CITSI); contains Interpro domain(s) IPR010107 Glutamate decarboxylase	SL2.50ch01:12963-15349	0	0.67	0.85	0	0	0	0	1.21	0	0.51	0.51	0.28	1.21
		Solyc01g005010.2	Solyc01g005010.2	Protein XRI1 (AHRD V1 *-*- XRI1_ARATH)	SL2.50ch01:23087-26221	1.73	1.33	0.85	3.08	0	0	0	1.81	1.09	1.3	1.75	1.31	3.08
		Solyc01g005020.2	Solyc01g005020.2	Sodium/hydrogen exchanger Na+ H+ antiporter (AHRD V1 *--* Q8IET0_PLAF7); contains Interpro domain(s) IPR018418 Na+/H+ exchanger, isoforms 7/8, conserved region	SL2.50ch01:30420-43938	1.15	1.33	1.7	2.31	3.7	1.38	0.86	3.62	0	1.39	1.78	2.57	3.7
		Solyc01g005030.2	Solyc01g005030.2	Serine/threonine-protein kinase 36 (AHRD V1 *-*- STK36_HUMAN); contains Interpro domain(s) IPR004240 Nonaspanin (TM9SF)	SL2.50ch01:47011-54476	0.29	3.33	1.7	0.77	5.92	2.07	0.43	2.41	1.09	1.77	1.93	2.8	5.92
		Solyc01g005040.2	Solyc01g005040.2	Unknown Protein (AHRD V1); contains Interpro domain(s) IPR006702 Uncharacterised protein family UPF0497, trans-membrane plant	SL2.50ch01:55810-57088	0.29	0	0.85	0.77	0.74	0.69	0.43	0	0	0.38	0.54	0.79	0.85
		Solyc01g005050.2	Solyc01g005050.2	Unknown Protein (AHRD V1)	SL2.50ch01:57359-58550	0	0	0	0	0	0.69	0	0	0	0	0	0	0.69
		Solyc01g005060.2	Solyc01g005060.2	Zinc finger protein (AHRD V1 *-*- Q764N7_MALDO); contains Interpro domain(s) IPR007087 Zinc finger, C2H2-type	SL2.50ch01:58480-61050	0	0.67	0	0.77	0	0	0.43	0	0	0.22	0.48	0.26	0.77
		Solyc01g005070.2	Solyc01g005070.2	Clathrin assembly protein (AHRD V1 ***- B6TYB1_MAIZE); contains Interpro domain(s) IPR011417 ANTH	SL2.50ch01:65457-67182	0	0	0	0.77	0	0	0	0	0	0	0.26	0.26	0.77
		Solyc01g005080.2	Solyc01g005080.2	Microtubule-associated protein MAP65-1a (AHRD V1 **** C0J9Z7_ORYNI); contains Interpro domain(s) IPR007145 MAP65/ASE1	SL2.50ch01:67125-72180	0.29	0.67	0	2.31	0.74	0.69	0.86	0	0	0.32	0.99	1.02	2.31
		Solyc01g005090.2	Solyc01g005090.2	Inositol 1 4 5-trisphosphate 5-phosphatase-like protein (AHRD V1 **** Q6H453_ORYSJ); contains Interpro domain(s) IPR000300 Inositol polyphosphate related phosphatase	SL2.50ch01:82759-86723	0	0	0	0	0	0	0	0	0	0	0	0	0
		Solyc01g005100.2	Solyc01g005100.2	Prolyl 3-hydroxylase 1 (AHRD V1 *--- P3H1_CHICK); contains Interpro domain(s) IPR006620 Prolyl 4-hydroxylase, alpha subunit	SL2.50ch01:91609-97289	0.29	2	0	0	0	0.69	0	0	2.18	0.76	0.67	0	2.18
		Solyc01g005110.2	Solyc01g005110.2	cDNA clone J065210E11 full insert sequence (AHRD V1 **-- B7F922_ORYSJ); contains Interpro domain(s) IPR013174 Dolichol-phosphate mannosyltransferase subunit 3	SL2.50ch01:102188-103391	0.58	1.33	0.85	0.77	1.48	1.38	0	0	1.09	0.92	0.98	1.03	1.48
		Solyc01g005120.2	Solyc01g005120.2	Xyloglucan endotransglucosylase/hydrolase 13 (AHRD V1 **** C0IRH2_ACTDE); contains Interpro domain(s) IPR016455 Xyloglucan endotransglucosylase/hydrolase	SL2.50ch01:103991-107414	1.15	1.33	1.7	2.31	1.48	1.38	0	0	1.09	1.39	1.78	1.83	2.31
		Solyc01g005130.2	Solyc01g005130.2	Zinc finger protein 7 (AHRD V1 ***- B6U8J3_MAIZE); contains Interpro domain(s) IPR007087 Zinc finger, C2H2-type	SL2.50ch01:124758-125982	0.29	0.67	0	0	0.74	1.38	1.3	0	0	0.32	0.22	0.25	1.38
		Solyc01g005140.2	Solyc01g005140.2	Cytochrome b561 (AHRD V1 ***- Q3LGX5_CITLA); contains Interpro domain(s) IPR006593 Cytochrome b561/ferric reductase transmembrane	SL2.50ch01:126929-129219	0	0	0	0	0	0.69	0	0.6	0	0	0	0	0.69
		Solyc01g005150.2	Solyc01g005150.2	Cytochrome b561 (AHRD V1 ***- Q3LGX5_CITLA); contains Interpro domain(s) IPR004877 Cytochrome b561, eukaryote	SL2.50ch01:131776-134318	0.29	0	0.85	0	0	0	0	0	1.09	0.38	0.28	0.28	1.09
		Solyc01g005160.2	Solyc01g005160.2	U-box domain-containing protein (AHRD V1 ***- D7MID4_ARALY); contains Interpro domain(s) IPR003613 U box domain	SL2.50ch01:137781-139689	0	0	0	0.77	0.74	0	0	0	0	0	0.26	0.5	0.77
		Solyc01g005170.1	Solyc01g005170.1	Clathrin assembly protein (AHRD V1 ***- B6TW95_MAIZE); contains Interpro domain(s) IPR011417 ANTH	SL2.50ch01:141656-145096	0	0	0	0	0	0.69	0	0	0	0	0	0	0.69
		Solyc01g005180.1	Solyc01g005180.1	Unknown Protein (AHRD V1)	SL2.50ch01:147237-147712	0	0	0	0	0	0	0	0	0	0	0	0	0
		Solyc01g005190.1	Solyc01g005190.1	Zinc finger family protein (AHRD V1 *-*- D7M6E6_ARALY); contains Interpro domain(s) IPR007087 Zinc finger, C2H2-type	SL2.50ch01:151482-152545	0	0	0	0	0	0	0	0	0	0	0	0	0
		Solyc01g005200.1	Solyc01g005200.1	Zinc finger family protein (AHRD V1 *-*- D7M6E6_ARALY); contains Interpro domain(s) IPR007087 Zinc finger, C2H2-type	SL2.50ch01:154250-155340	0	0	0	0	0	0	0	0	0	0	0	0	0
		Solyc01g005210.2	Solyc01g005210.2	Alpha alpha-trehalose-phosphate synthase (UDP-forming) (AHRD V1 **** A3CXN9_METMJ); contains Interpro domain(s) IPR001830 Glycosyl transferase, family 20	SL2.50ch01:165134-169551	8.08	6.67	5.96	0.77	8.88	6.9	2.59	8.45	5.46	6.9	4.47	5.2	8.88
		Solyc01g005220.2	Solyc01g005220.2	Necrotic spotted lesions 1 (Fragment) (AHRD V1 *-*- B6ZA18_HELAN); contains Interpro domain(s) IPR001862 Membrane attack complex component/perforin/complement C9	SL2.50ch01:173559-180836	0	0	0	0	0.74	0	0	0.6	0	0	0	0.25	0.74
		Solyc01g005230.2	Solyc01g005230.2	S-adenosyl-L-methionine salicylic acid carboxyl methyltransferase (AHRD V1 **** A7XZE9_9MAGN); contains Interpro domain(s) IPR005299 SAM dependent carboxyl methyltransferase	SL2.50ch01:181503-183249	0	0	0	0	0	0	0	0	1.09	0	0	0	1.09
		Solyc01g005240.2	Solyc01g005240.2	Aspartokinase (AHRD V1 ***- B9RGY9_RICCO); contains Interpro domain(s) IPR001341 Aspartate kinase region	SL2.50ch01:185714-191885	1.73	6	4.25	0	0.74	2.07	5.18	6.03	4.37	3.99	3.42	1.66	6.03
		Solyc01g005250.2	Solyc01g005250.2	Aspartate-semialdehyde dehydrogenase (AHRD V1 ***- B6TWW1_MAIZE); contains Interpro domain(s) IPR005986 Aspartate-semialdehyde dehydrogenase, bacterial	SL2.50ch01:191656-195078	3.75	1.33	3.4	7.71	5.18	2.07	4.75	3.62	7.65	2.83	4.15	5.43	7.71
		Solyc01g005260.2	Solyc01g005260.2	SEC14 cytosolic factor family protein (AHRD V1 **-- D7M8H6_ARALY); contains Interpro domain(s) IPR001251 Cellular retinaldehyde-binding/triple function, C-terminal	SL2.50ch01:195721-199305	0	1.33	1.7	0	1.48	0.69	0.43	3.02	1.09	1.01	1.01	1.06	3.02
		Solyc01g005270.2	Solyc01g005270.2	SEC14 cytosolic factor family protein (AHRD V1 **-- D7M8H6_ARALY); contains Interpro domain(s) IPR001251 Cellular retinaldehyde-binding/triple function, C-terminal	SL2.50ch01:199696-203454	0.87	2	1.7	3.08	0.74	1.38	1.73	0.6	0	1.52	2.26	1.84	3.08
		Solyc01g005280.2	Solyc01g005280.2	SEC14 cytosolic factor (AHRD V1 **-- B2W8N2_PYRTR); contains Interpro domain(s) IPR001251 Cellular retinaldehyde-binding/triple function, C-terminal	SL2.50ch01:204417-207451	1.44	0.67	0	0	0.74	0	0	0	0	0.7	0.22	0.25	1.44
		Solyc01g005290.2	Solyc01g005290.2	SEC14 cytosolic factor family protein (AHRD V1 **-- D7M8H6_ARALY); contains Interpro domain(s) IPR001251 Cellular retinaldehyde-binding/triple function, C-terminal	SL2.50ch01:208835-211552	1.44	4	1.7	5.4	2.22	1.38	2.59	3.62	1.09	2.38	3.7	3.11	5.4
		Solyc01g005300.2	Solyc01g005300.2	Flavin-binding kelch domain F box protein (AHRD V1 **-* D7KVS5_ARALY); contains Interpro domain(s) IPR015915 Kelch-type beta propeller	SL2.50ch01:216655-221930	1.73	1.33	1.7	0	3.7	0	0.43	3.62	0	1.59	1.01	1.8	3.7
		Solyc01g005310.2	Solyc01g005310.2	Dynamin like protein (AHRD V1 ***- D3BTL7_POLPA); contains Interpro domain(s) IPR001401 Dynamin, GTPase region	SL2.50ch01:220380-225903	0.58	0	0	0.77	0	0.69	0	0	0	0.19	0.26	0.26	0.77
		Solyc01g005320.2	Solyc01g005320.2	Conserved membrane protein (AHRD V1 **-- D5ZCG4_MYCTU); contains Interpro domain(s) IPR010721 Protein of unknown function DUF1295	SL2.50ch01:226171-228592	0	0	0	0	0	0	0	0	0	0	0	0	0
		Solyc01g005330.2	Solyc01g005330.2	microtubule associated protein Type 1 (AHRD V1 **-* Q9C9X0_ARATH); contains Interpro domain(s) IPR009768 Myosin II heavy chain-like	SL2.50ch01:232156-237013	4.62	1.33	5.96	10.02	2.96	3.45	5.61	4.83	2.18	3.97	5.77	6.31	10.02
		Solyc01g005340.2	Solyc01g005340.2	Ankyrin repeat family protein (AHRD V1 **-- Q9LVG7_ARATH); contains Interpro domain(s) IPR002110 Ankyrin	SL2.50ch01:241088-245649	0.29	0	0	0	0	0.69	0.43	0	0	0.1	0	0	0.69
		Solyc01g005350.2	Solyc01g005350.2	S-adenosyl-L-methionine salicylic acid carboxyl methyltransferase (AHRD V1 **** A7XZE9_9MAGN); contains Interpro domain(s) IPR005299 SAM dependent carboxyl methyltransferase	SL2.50ch01:247918-249519	0	0	0	0	0	0	0.43	0	0	0	0	0	0.43
		Solyc01g005360.2	Solyc01g005360.2	S-adenosyl-L-methionine salicylic acid carboxyl methyltransferase (AHRD V1 **** A7XZE9_9MAGN); contains Interpro domain(s) IPR005299 SAM dependent carboxyl methyltransferase	SL2.50ch01:257315-259035	0	0	0	0	0	0	0	0	0	0	0	0	0
		Solyc01g005370.2	Solyc01g005370.2	Calmodulin-2 (AHRD V1 ***- D7LFI7_ARALY); contains Interpro domain(s) IPR011992 EF-Hand type	SL2.50ch01:259638-260764	0	0.67	0	0.77	0	0	0.43	0.6	0	0.22	0.48	0.26	0.77
		Solyc01g005380.2	Solyc01g005380.2	SET domain containing protein (AHRD V1 ***- B6U0H4_MAIZE); contains Interpro domain(s) IPR001214 SET	SL2.50ch01:261004-265799	0.58	0.67	0.85	2.31	0	1.38	2.59	1.81	1.09	0.7	1.28	1.05	2.59
		Solyc01g005390.2	Solyc01g005390.2	Nudix hydrolase 4 (AHRD V1 ***- B6T5N7_MAIZE); contains Interpro domain(s) IPR000086 NUDIX hydrolase domain	SL2.50ch01:276161-278187	0	0	0.85	0	0	0	0	0	0	0.28	0.28	0.28	0.85
		Solyc01g005400.2	Solyc01g005400.2	Calcium binding protein Caleosin (AHRD V1 **-* A8N0P5_COPC7); contains Interpro domain(s) IPR007736 Caleosin related	SL2.50ch01:280019-283791	0.29	0	0.85	0.77	0	0	0	0	0	0.38	0.54	0.54	0.85
		Solyc01g005410.2	Solyc01g005410.2	Calcium binding protein Caleosin (AHRD V1 **-* A8N0P5_COPC7); contains Interpro domain(s) IPR007736 Caleosin related	SL2.50ch01:286564-290372	0.29	0.67	0	0.77	7.4	4.14	2.16	0.6	2.18	0.32	0.48	2.72	7.4
		Solyc01g005420.2	Solyc01g005420.2	SRC2-like protein (AHRD V1 ***- A4K8J5_CAPAN); contains Interpro domain(s) IPR018029 C2 membrane targeting protein	SL2.50ch01:293330-294356	0	0	0	0	0	0	0	0	0	0	0	0	0
		Solyc01g005430.2	Solyc01g005430.2	UBX domain protein 6 (AHRD V1 ***- Q7SXA8_DANRE); contains Interpro domain(s) IPR018997 PUB domain	SL2.50ch01:299064-303717	0.58	0	0	0.77	0.74	0	0.43	1.21	0	0.19	0.26	0.5	1.21
		Solyc01g005440.2	Solyc01g005440.2	Jasmonate ZIM-domain protein 3 (AHRD V1 **-- B2XVS2_SOLLC); contains Interpro domain(s) IPR010399 Tify	SL2.50ch01:308888-312623	2.88	5.34	1.7	6.94	11.85	9.65	1.73	11.47	5.46	3.31	4.66	6.83	11.85
		Solyc01g005450.2	Solyc01g005450.2	F-box protein family-like protein (AHRD V1 ***- Q7EY67_ORYSJ); contains Interpro domain(s) IPR001810 Cyclin-like F-box	SL2.50ch01:314577-317493	0	2	0	0	0.74	0	0.86	0.6	0	0.67	0.67	0.25	2
		Solyc01g005460.2	Solyc01g005460.2	Dynein light chain 1 cytoplasmic (AHRD V1 ***- C1BWV4_ESOLU); contains Interpro domain(s) IPR001372 Dynein light chain, type 1 and 2	SL2.50ch01:317699-320836	4.62	8	0	0.77	3.7	1.38	3.02	1.21	1.09	4.21	2.92	1.49	8
		Solyc01g005470.2	Solyc01g005470.2	Cell number regulator 10 (AHRD V1 **-- D9HP26_MAIZE); contains Interpro domain(s) IPR006461 Protein of unknown function Cys-rich	SL2.50ch01:322428-324932	0	0	0	0	1.48	0	2.16	0	0	0	0	0.49	2.16
		Solyc01g005480.2	Solyc01g005480.2	Unknown Protein (AHRD V1); contains Interpro domain(s) IPR007749 Protein of unknown function DUF677	SL2.50ch01:333096-337180	2.6	1.33	0.85	5.4	0	2.07	0	0	1.09	1.59	2.53	2.08	5.4
		Solyc01g005490.2	Solyc01g005490.2	Iaa-amino acid hydrolase 4 (AHRD V1 ***- B9IIQ5_POPTR); contains Interpro domain(s) IPR017439 Peptidase M20D, mername-AA028/carboxypeptidase Ss1	SL2.50ch01:337708-340586	0	0.67	0	0	0	1.38	0.43	0	1.09	0.22	0.22	0	1.38
		Solyc01g005500.2	Solyc01g005500.2	3-phenylpropionate-dihydrodiol/cinnamic acid-dihydrodiol dehydrogenase (AHRD V1 *-*- HCAB_SHIFL); contains Interpro domain(s) IPR002347 Glucose/ribitol dehydrogenase	SL2.50ch01:344855-346714	0	0	0	0	0	0	0	0	0	0	0	0	0
		Solyc01g005510.2	Solyc01g005510.2	Laccase-2 (AHRD V1 **-- LAC2_ORYSJ); contains Interpro domain(s) IPR011707 Multicopper oxidase, type 3	SL2.50ch01:346645-349013	0	0	0	0	0	0	0.43	0	0	0	0	0	0.43
		Solyc01g005520.2	Solyc01g005520.2	Tetratricopeptide TPR_2 repeat protein (AHRD V1 *--- A8ZVN6_DESOH); contains Interpro domain(s) IPR001478 PDZ/DHR/GLGF	SL2.50ch01:349916-352887	0.58	0	0	2.31	0	0.69	0.43	2.41	2.18	0.19	0.77	0.77	2.41
		Solyc01g005530.2	Solyc01g005530.2	Genomic DNA chromosome 3 P1 clone MRP15 (AHRD V1 ***- Q9LJE3_ARATH)	SL2.50ch01:354284-355704	0	0	0	0	0	0	0	1.21	0	0	0	0	1.21
		Solyc01g005540.2	Solyc01g005540.2	Lysyl-tRNA synthetase (AHRD V1 ***- B9SBP3_RICCO); contains Interpro domain(s) IPR002313 Lysyl-tRNA synthetase, class II	SL2.50ch01:359631-370398	0.29	0.67	0	0	0	1.38	1.3	3.62	1.09	0.32	0.22	0	3.62
		Solyc01g005550.2	Solyc01g005550.2	Carboxyl-terminal peptidase (AHRD V1 ***- B6U8T6_MAIZE); contains Interpro domain(s) IPR004314 Protein of unknown function DUF239, plant	SL2.50ch01:382300-385529	7.5	8.67	9.36	8.48	8.14	17.93	9.5	15.09	4.37	8.51	8.84	8.66	17.93
		Solyc01g005560.2	Solyc01g005560.2	Isocitrate dehydrogenase (AHRD V1 ***- D2D324_GOSHI); contains Interpro domain(s) IPR004790 Isocitrate dehydrogenase NADP-dependent, eukaryotic	SL2.50ch01:394402-399448	4.9	4	3.4	1.54	5.18	3.45	3.02	1.81	6.55	4.1	2.98	3.37	6.55
		Solyc01g005570.2	Solyc01g005570.2	Unknown Protein (AHRD V1); contains Interpro domain(s) IPR012438 Protein of unknown function DUF1639	SL2.50ch01:400522-402826	1.15	2.67	1.7	0.77	4.44	4.14	0.43	0	1.09	1.84	1.71	2.3	4.44
		Solyc01g005580.2	Solyc01g005580.2	Unknown Protein (AHRD V1); contains Interpro domain(s) IPR012438 Protein of unknown function DUF1639	SL2.50ch01:406775-409234	2.88	4.67	0.85	3.85	0.74	0	0.86	1.21	0	2.8	3.12	1.81	4.67
		Solyc01g005590.2	Solyc01g005590.2	Unknown Protein (AHRD V1)	SL2.50ch01:416854-417471	0.58	0.67	0.85	0.77	1.48	2.76	0	2.41	2.18	0.7	0.76	1.03	2.76
		Solyc01g005600.2	Solyc01g005600.2	Adenosine 5&apos-phosphosulfate reductase 8 (AHRD V1 ***- Q5EUC2_MAIZE); contains Interpro domain(s) IPR017936 Thioredoxin-like	SL2.50ch01:420016-426321	2.02	0.67	0	1.54	0	0	0.43	0.6	2.18	0.9	0.74	0.51	2.18
		Solyc01g005610.2	Solyc01g005610.2	GDSL esterase/lipase At1g09390 (AHRD V1 ***- GDL2_ARATH); contains Interpro domain(s) IPR001087 Lipase, GDSL	SL2.50ch01:427617-430554	0.58	0	0	0	0	0	0	0	1.09	0.19	0	0	1.09
		Solyc01g005620.2	Solyc01g005620.2	Mitochondrial 2-oxoglutarate/malate carrier protein (AHRD V1 **** Q9FSF4_TOBAC); contains Interpro domain(s) IPR001993 Mitochondrial substrate carrier	SL2.50ch01:430322-435101	12.12	11.34	11.06	10.79	10.36	13.79	12.95	10.86	13.11	11.51	11.06	10.74	13.79
		Solyc01g005630.1	Solyc01g005630.1	Ethylene responsive transcription factor 2a (AHRD V1 *-*- C0J9I7_9ROSA); contains Interpro domain(s) IPR001471 Pathogenesis-related transcriptional factor and ERF, DNA-binding	SL2.50ch01:444880-445784	0	0	0	0	0	0	0	0	0	0	0	0	0
		Solyc01g005640.2	Solyc01g005640.2	Uncharacterized plant-specific domain TIGR01589 family protein (AHRD V1 *-*- Q60CZ4_SOLDE); contains Interpro domain(s) IPR006476 Conserved hypothetical protein CHP01589, plant	SL2.50ch01:446769-454657	2.31	3.33	2.55	2.31	0.74	0	0.43	1.21	1.09	2.73	2.73	1.87	3.33
		Solyc01g005650.1	Solyc01g005650.1	Ariadne-like ubiquitin ligase (AHRD V1 **-* D3AZ84_POLPA); contains Interpro domain(s) IPR002867 Zinc finger, C6HC-type	SL2.50ch01:455179-456988	0.58	0	0	0	0	0	0	0	0	0.19	0	0	0.58
		Solyc01g005660.1	Solyc01g005660.1	Myb transcription factor (AHRD V1 **-- Q6Q789_VITVI); contains Interpro domain(s) IPR015495 Myb transcription factor	SL2.50ch01:460050-462145	0	0.67	1.7	0	0	0	0	0	1.09	0.79	0.79	0.57	1.7
		Solyc01g005670.2	Solyc01g005670.2	Disease resistance protein (AHRD V1 ***- D1GEG2_BRARP)	SL2.50ch01:465032-467836	0	0	0	0.77	0	0.69	0.43	0	0	0	0.26	0.26	0.77
		Solyc01g005680.2	Solyc01g005680.2	Cytokinin riboside 5&apos;-monophosphate phosphoribohydrolase LOG (AHRD V1 **-- LOG_ORYSJ); contains Interpro domain(s) IPR005269 Conserved hypothetical protein CHP00730	SL2.50ch01:472491-477513	0.29	0	2.55	0.77	0	2.76	0.43	1.81	3.28	0.95	1.11	1.11	3.28
		Solyc01g005690.2	Solyc01g005690.2	Unknown Protein (AHRD V1)	SL2.50ch01:478340-480386	0	0	0	0	0	1.38	0	0	0	0	0	0	1.38
		Solyc01g005700.2	Solyc01g005700.2	Mutator-like transposase-like protein (AHRD V1 ***- Q9FI74_ARATH); contains Interpro domain(s) IPR004332 Transposase, MuDR, plant	SL2.50ch01:480643-483447	0.87	0	0	0.77	0.74	1.38	0.43	0	0	0.29	0.26	0.5	1.38
		Solyc01g005710.2	Solyc01g005710.2	LRR receptor-like serine/threonine-protein kinase, RLP	SL2.50ch01:486461-487264	0	0	0	0	0	0	0	0	0	0	0	0	0
		Solyc01g005720.2	Solyc01g005720.2	LRR receptor-like serine/threonine-protein kinase, RLP	SL2.50ch01:487207-489676	0	0	0	0	0	0	0	0	0	0	0	0	0
		Solyc01g005730.2	Solyc01g005730.2	LRR receptor-like serine/threonine-protein kinase, RLP	SL2.50ch01:490648-493699	0	0	0	0	0	0	0	0	0	0	0	0	0
		Solyc01g005740.2	Solyc01g005740.2	Unknown Protein (AHRD V1)	SL2.50ch01:493744-494430	0	0	0	0	0	0	0	0	0	0	0	0	0
		Solyc01g005750.1	Solyc01g005750.1	Lipoxygenase (AHRD V1 ***- C0KKU8_SOLLC); contains Interpro domain(s) IPR000907 Lipoxygenase	SL2.50ch01:495070-495597	0	0	0	0	0	0	0	0	0	0	0	0	0
		Solyc01g005760.2	Solyc01g005760.2	LRR receptor-like serine/threonine-protein kinase, RLP	SL2.50ch01:496465-499571	0	0	0	0	0	0	0	0	0	0	0	0	0
		Solyc01g005770.2	Solyc01g005770.2	Unknown Protein (AHRD V1)	SL2.50ch01:499789-500324	0	0	0.85	0	0	0	0	0	0	0.28	0.28	0.28	0.85
		Solyc01g005780.1	Solyc01g005780.1	LRR receptor-like serine/threonine-protein kinase, RLP	SL2.50ch01:501810-504316	0	0	0	0	0	0	0	0	0	0	0	0	0
		Solyc01g005790.1	Solyc01g005790.1	Pentatricopeptide repeat-containing protein (AHRD V1 ***- D7KKP4_ARALY); contains Interpro domain(s) IPR002885 Pentatricopeptide repeat	SL2.50ch01:505384-506960	0	0	0	0	0	0	0	0	1.09	0	0	0	1.09
		Solyc01g005800.2	Solyc01g005800.2	Calmodulin binding protein (AHRD V1 *--* B6U0B7_MAIZE)	SL2.50ch01:512438-515352	0.29	0	1.7	0	1.48	0	0	0	0	0.66	0.57	1.06	1.7
		Solyc01g005810.2	Solyc01g005810.2	Mak16 protein (AHRD V1 *-*- Q2HUC0_MEDTR); contains Interpro domain(s) IPR006958 Mak16 protein	SL2.50ch01:530323-534929	7.5	5.34	3.4	10.02	10.36	4.83	5.61	4.83	4.37	5.41	6.25	7.93	10.36
		Solyc01g005820.2	Solyc01g005820.2	Splicing factor arginine/serine-rich 4 (AHRD V1 *--- B6U7F9_MAIZE); contains Interpro domain(s) IPR012677 Nucleotide-binding, alpha-beta plait	SL2.50ch01:537499-541932	22.5	32.68	11.06	26.21	28.87	6.21	12.09	29.57	22.94	22.08	23.32	22.05	32.68
		Solyc01g005830.2	Solyc01g005830.2	Glucan endo-1 3-beta-glucosidase 4 (AHRD V1 *-*- B6TL03_MAIZE); contains Interpro domain(s) IPR012946 X8	SL2.50ch01:565443-571295	1.15	1.33	3.4	0	1.48	0.69	1.73	5.43	4.37	1.96	1.58	1.63	5.43
		Solyc01g005840.2	Solyc01g005840.2	Ubiquitin-conjugating enzyme E2 E3 (AHRD V1 **** B6T544_MAIZE); contains Interpro domain(s) IPR000608 Ubiquitin-conjugating enzyme, E2	SL2.50ch01:571846-575049	2.6	0.67	0	1.54	1.48	0.69	0.86	2.41	1.09	1.09	0.74	1.01	2.6
		Solyc01g005850.1	Solyc01g005850.1	Extensin-like protein Dif54 (AHRD V1 *-*- Q43505_SOLLC)	SL2.50ch01:575510-576600	0	0	0	0	0	0	0	0	0	0	0	0	0
		Solyc01g005860.2	Solyc01g005860.2	Unknown Protein (AHRD V1)	SL2.50ch01:577344-580458	0	0	0	0	0	0	0	0.6	0	0	0	0	0.6
		Solyc01g005870.1	Solyc01g005870.1	LRR receptor-like serine/threonine-protein kinase, RLP	SL2.50ch01:581818-584457	0	0.67	0.85	0	0	0	0	0	0	0.51	0.51	0.28	0.85
		Solyc01g005880.1	Solyc01g005880.1	Extensin-like protein Dif10 (Fragment) (AHRD V1 *-*- Q43504_SOLLC)	SL2.50ch01:585801-587044	0	0	0	0	0	0	0	0	0	0	0	0	0
		Solyc01g005890.1	Solyc01g005890.1	Unknown Protein (AHRD V1)	SL2.50ch01:588414-589530	0	0	0	0	0	0.69	0	0	0	0	0	0	0.69
		Solyc01g005900.2	Solyc01g005900.2	Transferase family protein (AHRD V1 **-- D7KCY6_ARALY); contains Interpro domain(s) IPR002293 Amino acid/polyamine transporter I	SL2.50ch01:590246-594307	0	0	0.85	0.77	0.74	2.07	0.43	0.6	2.18	0.28	0.54	0.79	2.18
		Solyc01g005910.2	Solyc01g005910.2	Acid phosphatase/vanadium-dependent haloperoxidase related (AHRD V1 *--- B2A528_NATTJ); contains Interpro domain(s) IPR003832 Acid phosphatase/vanadium-dependent haloperoxidase related	SL2.50ch01:595042-599183	0.29	0	1.7	0.77	0	0	0	4.83	1.09	0.66	0.82	0.82	4.83
		Solyc01g005920.2	Solyc01g005920.2	Amino acid permease (Fragment) (AHRD V1 ***- B8C3S3_THAPS); contains Interpro domain(s) IPR002293 Amino acid/polyamine transporter I	SL2.50ch01:600698-602616	0	0	0	0	0.74	0	0	0	0	0	0	0.25	0.74
		Solyc01g005930.2	Solyc01g005930.2	Unknown Protein (AHRD V1)	SL2.50ch01:606558-610802	0	0	0.85	0	2.22	0	0	0.6	1.09	0.28	0.28	1.02	2.22
		Solyc01g005940.2	Solyc01g005940.2	Phytoene synthase 3	SL2.50ch01:613955-617383	0	0	0	0	0	0	0	0.6	0	0	0	0	0.6
		Solyc01g005950.2	Solyc01g005950.2	Serine/threonine-protein phosphatase (AHRD V1 **** B9GY91_POPTR); contains Interpro domain(s) IPR006186 Serine/threonine-specific protein phosphatase and bis(5-nucleosyl)-tetraphosphatase	SL2.50ch01:617406-624776	2.88	1.33	2.55	1.54	1.48	2.76	2.59	1.21	1.09	2.25	1.81	1.86	2.88
		Solyc01g005960.2	Solyc01g005960.2	ATP dependent RNA helicase (AHRD V1 ***- B3LKV6_YEAS1); contains Interpro domain(s) IPR011545 DNA/RNA helicase, DEAD/DEAH box type, N-terminal	SL2.50ch01:625583-633196	4.33	4	0.85	5.4	5.92	6.9	3.02	4.22	3.28	3.06	3.42	4.06	6.9
		Solyc01g005970.2	Solyc01g005970.2	Kelch-like protein 3 (AHRD V1 *-*- KLHL3_PONAB); contains Interpro domain(s) IPR015915 Kelch-type beta propeller	SL2.50ch01:642518-647446	0	0	0	0.77	0	0	0	0	0	0	0.26	0.26	0.77
		Solyc01g005980.2	Solyc01g005980.2	POT family domain containing protein expressed (AHRD V1 *-*- D8L9H8_WHEAT); contains Interpro domain(s) IPR007493 Protein of unknown function DUF538	SL2.50ch01:650249-652528	2.31	0.67	2.55	0	0	0.69	3.89	1.81	3.28	1.84	1.07	0.85	3.89
		Solyc01g005990.2	Solyc01g005990.2	Non-specific lipid-transfer protein (AHRD V1 *-*- B9REN2_RICCO); contains Interpro domain(s) IPR003612 Plant lipid transfer protein/seed storage/trypsin-alpha amylase inhibitor	SL2.50ch01:653449-655542	0.29	1.33	0.85	3.08	2.22	1.38	3.89	4.83	2.18	0.82	1.75	2.05	4.83
		Solyc01g006000.2	Solyc01g006000.2	GPI mannosyltransferase 2 (AHRD V1 **** A8N6M5_COPC7); contains Interpro domain(s) IPR007315 Mannosyltransferase, PIG-V	SL2.50ch01:663324-670043	2.88	0.67	0	0	0.74	0.69	0.43	1.21	0	1.18	0.22	0.25	2.88
		Solyc01g006010.2	Solyc01g006010.2	Branchpoint-bridging protein (AHRD V1 *--- C1FYD8_PARBD)	SL2.50ch01:671174-678841	0.87	1.33	0.85	0.77	0.74	2.07	0	1.21	0	1.02	0.98	0.79	2.07
		Solyc01g006020.2	Solyc01g006020.2	At3g32930-like protein (Fragment) (AHRD V1 *-*- B3SKU7_ARAHA)	SL2.50ch01:679253-682301	6.06	16.67	5.96	5.4	3.7	9.65	3.02	6.64	10.92	9.56	9.34	5.02	16.67
		Solyc01g006030.2	Solyc01g006030.2	E3 ubiquitin-protein ligase bre1 (AHRD V1 *-*- B6K254_SCHJY); contains Interpro domain(s) IPR018957 Zinc finger, C3HC4 RING-type	SL2.50ch01:713115-717230	0.29	0.67	0.85	0	1.48	0.69	0	0.6	1.09	0.6	0.51	0.78	1.48
		Solyc01g006040.2	Solyc01g006040.2	E3 ubiquitin-protein ligase BRE1-like 2 (AHRD V1 ***- BRE1B_ARATH)	SL2.50ch01:716328-726655	1.15	0	0.85	0.77	0.74	1.38	0.43	1.21	0	0.67	0.54	0.79	1.38
		Solyc01g006050.2	Solyc01g006050.2	Plant viral-response family protein (AHRD V1 **-- B6SQA7_MAIZE); contains Interpro domain(s) IPR006904 Protein of unknown function DUF716	SL2.50ch01:728895-730484	0	0	0	0	0	0	0	0	0	0	0	0	0
		Solyc01g006060.2	Solyc01g006060.2	Disease resistance response protein (AHRD V1 ***- A8IXC7_BRACM); contains Interpro domain(s) IPR004265 Plant disease resistance response protein	SL2.50ch01:737473-738411	0	0	0	0	0	0	0	0	0	0	0	0	0
		Solyc01g006070.2	Solyc01g006070.2	Plant viral-response family protein (AHRD V1 ***- B6SQA7_MAIZE); contains Interpro domain(s) IPR006904 Protein of unknown function DUF716	SL2.50ch01:739614-740772	0	0	0	0	0	0	0	0	0	0	0	0	0
		Solyc01g006080.1	Solyc01g006080.1	Protein involved in mRNA turnover and stability (ISS) (AHRD V1 ***- Q00X49_OSTTA); contains Interpro domain(s) IPR008507 Protein of unknown function DUF789	SL2.50ch01:746883-750281	0.29	0	0	0	0	0	0	0	0	0.1	0	0	0.29
		Solyc01g006090.2	Solyc01g006090.2	rRNA processing protein Ebp2 (AHRD V1 **-- B6K460_SCHJY); contains Interpro domain(s) IPR008610 Eukaryotic rRNA processing	SL2.50ch01:754311-755969	1.73	1.33	0	0	0.74	0	3.45	1.81	2.18	1.02	0.44	0.25	3.45
		Solyc01g006100.2	Solyc01g006100.2	Cytosine-specific methyltransferase (AHRD V1 *-*- B4XTS9_ELAGV); contains Interpro domain(s) IPR001525 C-5 cytosine-specific DNA methylase	SL2.50ch01:756627-764851	4.33	4	4.25	4.63	4.44	6.21	2.59	2.41	5.46	4.19	4.29	4.44	6.21
		Solyc01g006110.2	Solyc01g006110.2	PP2A regulatory subunit TAP46 (AHRD V1 **-- B6TVR5_MAIZE); contains Interpro domain(s) IPR007304 TAP42-like protein	SL2.50ch01:766343-772337	2.6	4	2.55	4.63	5.18	2.07	1.73	2.41	2.18	3.05	3.73	4.12	5.18
		Solyc01g006120.2	Solyc01g006120.2	Casein kinase-like protein (AHRD V1 ***- Q9LID3_ARATH); contains Interpro domain(s) IPR002290 Serine/threonine protein kinase	SL2.50ch01:776048-784578	7.21	11.34	4.25	3.85	9.62	4.83	2.16	4.22	7.65	7.6	6.48	5.91	11.34
		Solyc01g006130.2	Solyc01g006130.2	Homology to unknown gene (AHRD V1 *-*- Q010T6_OSTTA); contains Interpro domain(s) IPR001305 Heat shock protein DnaJ, cysteine-rich region	SL2.50ch01:785470-790014	0.29	0	2.55	0	0	0.69	0.86	0	0	0.95	0.85	0.85	2.55
		Solyc01g006140.2	Solyc01g006140.2	DNA replication factor Cdt1 (AHRD V1 *-*- CDT1_HUMAN); contains Interpro domain(s) IPR014939 DNA replication factor CDT1-like	SL2.50ch01:789170-793859	1.44	0	0	0	0	0	0	0	0	0.48	0	0	1.44
		Solyc01g006150.2	Solyc01g006150.2	Cation-efflux pump fieF (AHRD V1 ***- FIEF_KLEPN); contains Interpro domain(s) IPR002524 Cation efflux protein	SL2.50ch01:797348-802155	3.17	0.67	0	0.77	1.48	0	2.59	0	1.09	1.28	0.48	0.75	3.17
		Solyc01g006160.2	Solyc01g006160.2	Unknown Protein (AHRD V1)	SL2.50ch01:805577-808340	30.29	13.34	37.43	51.66	18.51	21.38	27.21	15.09	21.85	27.02	34.14	35.87	51.66
		Solyc01g006170.2	Solyc01g006170.2	rRNA processing protein ebna1-binding protein-related (AHRD V1 *--* C4QG91_SCHMA); contains Interpro domain(s) IPR008610 Eukaryotic rRNA processing	SL2.50ch01:808935-810275	3.46	2	4.25	6.94	0.74	3.45	3.45	0	2.18	3.24	4.4	3.98	6.94
		Solyc01g006180.2	Solyc01g006180.2	GTP-binding protein-like (AHRD V1 ***- Q69NK1_ORYSJ)	SL2.50ch01:812847-818684	0.29	0.67	0.85	0	1.48	1.38	0	2.41	0	0.6	0.51	0.78	2.41
		Solyc01g006190.2	Solyc01g006190.2	E3 ubiquitin-protein ligase sina (AHRD V1 **-* B0WR23_CULQU); contains Interpro domain(s) IPR004162 Seven in absentia protein	SL2.50ch01:819050-823951	4.62	8	5.1	4.63	1.48	4.14	4.32	2.41	7.65	5.91	5.91	3.74	8
		Solyc01g006200.2	Solyc01g006200.2	Unknown Protein (AHRD V1)	SL2.50ch01:830032-833245	0	1.33	0	0	4.44	0.69	0.43	1.81	1.09	0.44	0.44	1.48	4.44
		Solyc01g006210.2	Solyc01g006210.2	Non-structural maintenance of chromosomes element 1 homolog (AHRD V1 ***- B5X8H0_SALSA); contains Interpro domain(s) IPR011513 Nse1 non-SMC component of SMC5-6 complex	SL2.50ch01:833404-837884	5.48	2.67	0.85	2.31	1.48	1.38	1.73	0.6	1.09	3	1.94	1.55	5.48
		Solyc01g006220.2	Solyc01g006220.2	Histone-lysine N-methyltransferase (AHRD V1 *-*- C1G685_PARBD); contains Interpro domain(s) IPR001214 SET	SL2.50ch01:839626-851722	0.87	0	0	0.77	0	2.07	0.43	0	2.18	0.29	0.26	0.26	2.18
		Solyc01g006230.2	Solyc01g006230.2	Cysteine protease (AHRD V1 **** A8NLD6_COPC7); contains Interpro domain(s) IPR005078 Peptidase C54	SL2.50ch01:853672-859612	1.73	0.67	0.85	0	5.18	5.52	0.43	0.6	0	1.08	0.51	2.01	5.52
		Solyc01g006240.2	Solyc01g006240.2	Myrosinase-binding protein-like At3g16440 (AHRD V1 **-* MB32_ARATH); contains Interpro domain(s) IPR001229 Mannose-binding lectin	SL2.50ch01:860111-861340	0	0.67	0	2.31	0	0	0	0.6	0	0.22	0.99	0.77	2.31
		Solyc01g006250.1	Solyc01g006250.1	Unknown Protein (AHRD V1); contains Interpro domain(s) IPR001810 Cyclin-like F-box	SL2.50ch01:862609-863127	0	0	0	0	0	0	0	0	0	0	0	0	0
		Solyc01g006260.2	Solyc01g006260.2	Ribonuclease P/MRP protein subunit POP5 (AHRD V1 **** POP5_HUMAN); contains Interpro domain(s) IPR002759 Ribonuclease P-related	SL2.50ch01:868862-870337	0.29	0	0	0	0	0	0.86	1.81	0	0.1	0	0	1.81
		Solyc01g006270.2	Solyc01g006270.2	Unknown Protein (AHRD V1)	SL2.50ch01:873894-874806	0	0	0	0	0	0	0	0	0	0	0	0	0
		Solyc01g006280.2	Solyc01g006280.2	Formate-tetrahydrofolate ligase (AHRD V1 ***- D0MR27_PHYIN); contains Interpro domain(s) IPR000559 Formate-tetrahydrofolate ligase, FTHFS	SL2.50ch01:874303-881144	1.73	6.67	2.55	6.94	0.74	4.83	5.18	4.22	5.46	3.65	5.39	3.41	6.94
		Solyc01g006290.2	Solyc01g006290.2	Peroxidase (AHRD V1 **** Q42964_TOBAC); contains Interpro domain(s) IPR002016 Haem peroxidase, plant/fungal/bacterial	SL2.50ch01:884779-887821	0	0	0	0	0	0	0	0	0	0	0	0	0
		Solyc01g006300.2	Solyc01g006300.2	Peroxidase (AHRD V1 **** Q43774_SOLLC); contains Interpro domain(s) IPR002016 Haem peroxidase, plant/fungal/bacterial	SL2.50ch01:888696-891747	0	0	0	0	0	0	0.86	0	0	0	0	0	0.86
		Solyc01g006310.2	Solyc01g006310.2	Peroxidase (AHRD V1 ***- D7LZC8_ARALY); contains Interpro domain(s) IPR002016 Haem peroxidase, plant/fungal/bacterial	SL2.50ch01:899147-902571	0	0	0	0.77	0	0	0	0	1.09	0	0.26	0.26	1.09
		Solyc01g006320.2	Solyc01g006320.2	Non-race specific disease resistance protein 1-like protein b (AHRD V1 ***- D2CFI3_COFAR); contains Interpro domain(s) IPR010847 Harpin-induced 1	SL2.50ch01:903793-904790	0	0	0	0.77	0.74	0	0.86	0	0	0	0.26	0.5	0.86
		Solyc01g006330.2	Solyc01g006330.2	PAP fibrillin family protein (AHRD V1 *-*- B7KDB3_CYAP7); contains Interpro domain(s) IPR006843 PAP fibrillin	SL2.50ch01:909572-914130	0.87	0.67	0.85	0	0	1.38	0.86	1.21	0	0.8	0.51	0.28	1.38
		Solyc01g006340.2	Solyc01g006340.2	ATP dependent RNA helicase (AHRD V1 ***- B3LKV6_YEAS1); contains Interpro domain(s) IPR011545 DNA/RNA helicase, DEAD/DEAH box type, N-terminal	SL2.50ch01:915539-919094	0.29	1.33	0	0	1.48	0	0	0	0	0.54	0.44	0.49	1.48
		Solyc01g006350.2	Solyc01g006350.2	Glucan synthase like 7 (AHRD V1 ***- D8TE42_SELML); contains Interpro domain(s) IPR003440 Glycosyl transferase, family 48	SL2.50ch01:934229-952385	2.02	5.34	0.85	4.63	0	2.76	1.3	8.45	1.09	2.74	3.61	1.83	8.45
		Solyc01g006360.2	Solyc01g006360.2	Glucan synthase like 7 (AHRD V1 ***- D8T771_SELML)	SL2.50ch01:955581-982687	0.29	2	0.85	2.31	1.48	0.69	0	2.41	0	1.05	1.72	1.55	2.41
		Solyc01g006370.2	Solyc01g006370.2	Glucan synthase like 3 (AHRD V1 ***- D8R8I5_SELML); contains Interpro domain(s) IPR003440 Glycosyl transferase, family 48	SL2.50ch01:983595-1005620	3.46	4.67	3.4	3.08	1.48	5.52	3.45	3.62	5.46	3.84	3.72	2.65	5.52
		Solyc01g006380.2	Solyc01g006380.2	U-box domain-containing protein (AHRD V1 ***- B6V8G2_HELAN)	SL2.50ch01:1012883-1014686	0	0	0	0	0	0	0	0	0	0	0	0	0
		Solyc01g006390.2	Solyc01g006390.2	Cysteine-rich extensin-like protein-4 (AHRD V1 *-*- Q08197_TOBAC)	SL2.50ch01:1017109-1018640	4.62	2.67	3.4	6.94	3.7	1.38	3.02	12.07	4.37	3.56	4.34	4.68	12.07
		Solyc01g006400.2	Solyc01g006400.2	Cysteine-rich extensin-like protein-4 (AHRD V1 *-*- Q08197_TOBAC)	SL2.50ch01:1020951-1023144	8.08	2.67	3.4	4.65	4.44	5.52	28.07	20.52	15.92	4.72	3.57	4.16	28.07
		Solyc01g006410.2	Solyc01g006410.2	Cysteine-rich extensin-like protein-4 (AHRD V1 ***- Q08197_TOBAC)	SL2.50ch01:1024750-1025645	0	0	0	0	0	0	0	0	0	0	0	0	0
		Solyc01g006420.2	Solyc01g006420.2	Unknown Protein (AHRD V1)	SL2.50ch01:1030375-1031060	0	0	0	0	0	0	0	0	0	0	0	0	0
		Solyc01g006430.2	Solyc01g006430.2	Omega-6 fatty acid desaturase (AHRD V1 **** Q461Q1_HEVBR); contains Interpro domain(s) IPR005804 Fatty acid desaturase, type 1	SL2.50ch01:1033339-1035178	8.37	23.34	4.25	17.73	19.99	13.1	15.55	15.69	3.28	11.99	15.11	13.99	23.34
		Solyc01g006440.1	Solyc01g006440.1	Peptide transporter-like protein (AHRD V1 **-* Q9SVS9_ARATH); contains Interpro domain(s) IPR000109 TGF-beta receptor, type I/II extracellular region	SL2.50ch01:1047274-1051067	0	0	0	0	0.74	0.69	0.43	0	1.09	0	0	0.25	1.09
		Solyc01g006450.2	Solyc01g006450.2	Enoyl reductase (AHRD V1 ***- P93062_BRANA); contains Interpro domain(s) IPR014358 Enoyl-[acyl-carrier-protein] reductase (NADH)	SL2.50ch01:1058119-1063505	3.46	6.67	1.7	7.71	29.61	13.1	2.59	6.64	7.65	3.94	5.36	13.01	29.61
		Solyc01g006460.1	Solyc01g006460.1	Non-structural maintenance of chromosome element 4 (AHRD V1 *--- B6K0D9_SCHJY); contains Interpro domain(s) IPR014854 Nse4	SL2.50ch01:1064650-1067860	0.29	0	0	0	0	0	0.43	0.6	0	0.1	0	0	0.6
		Solyc01g006470.1	Solyc01g006470.1	Bromodomain protein (AHRD V1 *-*- B9GYV6_POPTR); contains Interpro domain(s) IPR001487 Bromodomain	SL2.50ch01:1070508-1073203	0	0	0	0.77	0	1.38	0	1.21	0	0	0.26	0.26	1.38
		Solyc01g006480.2	Solyc01g006480.2	Alpha/beta hydrolase (AHRD V1 ***- Q83AV9_COXBU)	SL2.50ch01:1074151-1078528	0.87	1.33	0	0	0	0.69	0.43	2.41	1.09	0.73	0.44	0	2.41
		Solyc01g006490.2	Solyc01g006490.2	Protein YdiU (AHRD V1 ***- B5N5F2_SALET); contains Interpro domain(s) IPR003846 Uncharacterised protein family UPF0061	SL2.50ch01:1081467-1087120	0.29	0	0	0	0	0	0.86	0	0	0.1	0	0	0.86
		Solyc01g006500.2	Solyc01g006500.2	Pentatricopeptide repeat-containing protein (AHRD V1 ***- D7MMK8_ARALY); contains Interpro domain(s) IPR002885 Pentatricopeptide repeat	SL2.50ch01:1089633-1093094	0.29	0.67	0	0	0	0	0	0	0	0.32	0.22	0	0.67
		Solyc01g006510.2	Solyc01g006510.2	L-threonine 3-dehydrogenase (AHRD V1 ***- TDH_ANADF); contains Interpro domain(s) IPR002328 Alcohol dehydrogenase, zinc-containing, conserved site	SL2.50ch01:1093865-1098427	0	2	0	1.54	5.18	1.38	3.45	3.62	1.09	0.67	1.18	2.24	5.18
		Solyc01g006520.2	Solyc01g006520.2	Receptor-like protein kinase (AHRD V1 ***- Q39202_ARATH); contains Interpro domain(s) IPR002290 Serine/threonine protein kinase	SL2.50ch01:1099482-1103006	1.44	0	1.7	0.77	11.85	0.69	0	0.6	0	1.05	0.82	4.77	11.85
		Solyc01g006530.1	Solyc01g006530.1	Receptor-like protein kinase (AHRD V1 ***- Q39202_ARATH); contains Interpro domain(s) IPR002290 Serine/threonine protein kinase	SL2.50ch01:1104611-1107228	0	0	0	0.77	0	0	0	0	0	0	0.26	0.26	0.77
		Solyc01g006540.2	Solyc01g006540.2	Lipoxygenase (AHRD V1 **** Q96573_SOLLC); contains Interpro domain(s) IPR001246 Lipoxygenase, plant	SL2.50ch01:1113718-1124128	0	0.67	0	0	0	1.38	0	0.6	0	0.22	0.22	0	1.38
		Solyc01g006550.2	Solyc01g006550.2	LRR receptor-like serine/threonine-protein kinase, RLP	SL2.50ch01:1124217-1127114	0	0	0	0	0	0	0	0	0	0	0	0	0
		Solyc01g006560.2	Solyc01g006560.2	Lipoxygenase (AHRD V1 **** C0KKU8_SOLLC); contains Interpro domain(s) IPR001246 Lipoxygenase, plant	SL2.50ch01:1128615-1139705	0.58	0	0.85	2.31	0	2.07	1.3	0.6	0	0.48	1.05	1.05	2.31
		Solyc01g006570.1	Solyc01g006570.1	Lipoxygenase (AHRD V1 ***- C0KKU8_SOLLC); contains Interpro domain(s) IPR013819 Lipoxygenase, C-terminal	SL2.50ch01:1145095-1145468	0	0	0	0	0	0	0	0	0	0	0	0	0
		Solyc01g006580.2	Solyc01g006580.2	2-oxoglutarate-dependent dioxygenase (AHRD V1 **** B9GL08_POPTR); contains Interpro domain(s) IPR005123 Oxoglutarate and iron-dependent oxygenase	SL2.50ch01:1182543-1185478	0	0	0	0.77	0	0.69	0	0	0	0	0.26	0.26	0.77
		Solyc01g006590.1	Solyc01g006590.1	Receptor-like protein kinase (AHRD V1 **** Q39202_ARATH); contains Interpro domain(s) IPR002290 Serine/threonine protein kinase	SL2.50ch01:1197583-1200039	0	0	0	0	0	0	0	0	0	0	0	0	0
		Solyc01g006600.1	Solyc01g006600.1	Non-ribosomal peptide synthetase (AHRD V1 *-*- D0BWJ8_9GAMM); contains Interpro domain(s) IPR011614 Catalase, N-terminal	SL2.50ch01:1201088-1207906	0	0	0	0	0	0	0	0	0	0	0	0	0
		Solyc01g006610.1	Solyc01g006610.1	2-oxoglutarate-dependent dioxygenase (AHRD V1 **** B9GL08_POPTR); contains Interpro domain(s) IPR005123 Oxoglutarate and iron-dependent oxygenase	SL2.50ch01:1209967-1212833	0	0	0	0	0	0	0	0	0	0	0	0	0
		Solyc01g006620.2	Solyc01g006620.2	Phosphoribosylanthranilate transferase (Fragment) (AHRD V1 *--- Q43085_PEA); contains Interpro domain(s) IPR013583 Phosphoribosyltransferase C-terminal, plant	SL2.50ch01:1216928-1219478	0	0.67	0	0	0	0	0	0	0	0.22	0.22	0	0.67
		Solyc01g006630.2	Solyc01g006630.2	Oxidoreductase family protein (AHRD V1 ***- D7KZW5_ARALY); contains Interpro domain(s) IPR016040 NAD(P)-binding domain	SL2.50ch01:1223146-1230598	1.15	1.33	0.85	0	1.48	4.14	0.86	2.41	2.18	1.11	0.73	0.78	4.14
		Solyc01g006640.1	Solyc01g006640.1	AMP-dependent synthetase and ligase (AHRD V1 *--- B2J012_NOSP7); contains Interpro domain(s) IPR011614 Catalase, N-terminal	SL2.50ch01:1235698-1244611	0	0	0	0	0	0.69	0	0	0	0	0	0	0.69
		Solyc01g006650.1	Solyc01g006650.1	Ethylene insensitive 3 class transcription factor (AHRD V1 *-** D5L144_MALDO); contains Interpro domain(s) IPR006957 Ethylene insensitive 3	SL2.50ch01:1246050-1249106	0	0	0	0	0	0	0	0	0	0	0	0	0
		Solyc01g006660.1	Solyc01g006660.1	Subtilisin-like serine protease (AHRD V1 **-* Q8LAE1_ARATH); contains Interpro domain(s) IPR015500 Peptidase S8, subtilisin-related	SL2.50ch01:1248871-1255565	0	0	0.85	0	0.74	0	0	0	0	0.28	0.28	0.53	0.85
		Solyc01g006670.2	Solyc01g006670.2	UDP-glucosyltransferase HvUGT5876 (AHRD V1 ***- D3WYW1_HORVD); contains Interpro domain(s) IPR002213 UDP-glucuronosyl/UDP-glucosyltransferase	SL2.50ch01:1258130-1259991	0	0	1.7	0	0	0.69	0	0	0	0.57	0.57	0.57	1.7
		Solyc01g006680.2	Solyc01g006680.2	Transcription factor jumonji jmjC domain protein (AHRD V1 *-** D5NKF9_9BURK); contains Interpro domain(s) IPR003347 Transcription factor jumonji/aspartyl beta-hydroxylase	SL2.50ch01:1260127-1264553	0	4	0	0.77	2.96	0	0	4.22	0	1.33	1.59	1.24	4.22
		Solyc01g006690.2	Solyc01g006690.2	Unknown Protein (AHRD V1)	SL2.50ch01:1266965-1270752	0	0	0.85	0.77	0	0	0.86	5.43	0	0.28	0.54	0.54	5.43
		Solyc01g006700.2	Solyc01g006700.2	Downstream neighbor of SON (AHRD V1 *-*- Q5U2V7_RAT)	SL2.50ch01:1277185-1285298	3.75	6	7.66	8.48	7.4	13.1	4.75	3.62	1.09	5.8	7.38	7.85	13.1
		Solyc01g006710.2	Solyc01g006710.2	ATP-dependent RNA helicase A-like protein (AHRD V1 ***- Q9FF84_ARATH); contains Interpro domain(s) IPR011545 DNA/RNA helicase, DEAD/DEAH box type, N-terminal	SL2.50ch01:1286242-1300906	2.31	1.33	1.7	2.31	2.22	0	0.86	0	1.09	1.78	1.78	2.08	2.31
		Solyc01g006720.2	Solyc01g006720.2	ABC transporter G family member 22 (AHRD V1 ***- AB22G_ARATH); contains Interpro domain(s) IPR013525 ABC-2 type transporter	SL2.50ch01:1301529-1309554	0.29	0	4.25	1.54	0.74	2.07	1.3	0.6	1.09	1.51	1.93	2.18	4.25
		Solyc01g006730.2	Solyc01g006730.2	Calcium dependent protein kinase 2 (AHRD V1 **** B9H9N5_POPTR); contains Interpro domain(s) IPR002290 Serine/threonine protein kinase	SL2.50ch01:1328259-1332580	0	0	0	0	0	0.69	0	0	1.09	0	0	0	1.09
		Solyc01g006740.2	Solyc01g006740.2	Sucrose phosphate phosphatase (AHRD V1 ***- Q5J3P0_MALDO); contains Interpro domain(s) IPR012847 Sucrose phosphatase, plant and cyanobacteria	SL2.50ch01:1336214-1340710	0	0	0.85	0	0.74	0.69	0	1.81	2.18	0.28	0.28	0.53	2.18
		Solyc01g006750.2	Solyc01g006750.2	Unknown Protein (AHRD V1)	SL2.50ch01:1344184-1344925	2.02	0.67	4.25	6.17	0.74	2.76	1.3	5.43	3.28	2.31	3.7	3.72	6.17
		Solyc01g006760.2	Solyc01g006760.2	Unknown Protein (AHRD V1)	SL2.50ch01:1348324-1349983	0	0	0	0	0	0	0.43	0.6	1.09	0	0	0	1.09
		Solyc01g006770.1	Solyc01g006770.1	Glycoprotein-N-acetylgalactosamine 3-beta-galactosyltransferase 1 (AHRD V1 *--- C1GLT_HUMAN); contains Interpro domain(s) IPR006740 Protein of unknown function DUF604	SL2.50ch01:1351345-1354826	0	0	0	0	0	2.07	0	0	1.09	0	0	0	2.07
		Solyc01g006780.2	Solyc01g006780.2	Unknown Protein (AHRD V1)	SL2.50ch01:1359606-1360424	0	0	0	0	0	0.69	0	0	0	0	0	0	0.69
		Solyc01g006790.2	Solyc01g006790.2	Unknown Protein (AHRD V1)	SL2.50ch01:1360587-1361517	0	0	0	2.31	0.74	0	0	0	0	0	0.77	1.02	2.31
		Solyc01g006800.2	Solyc01g006800.2	Methionine aminopeptidase (AHRD V1 ***- B9ST99_RICCO); contains Interpro domain(s) IPR002468 Peptidase M24A, methionine aminopeptidase, subfamily 2	SL2.50ch01:1367104-1371878	4.33	0.67	1.7	13.88	0.74	0.69	4.75	0.6	2.18	2.23	5.42	5.44	13.88
		Solyc01g006810.2	Solyc01g006810.2	RING-H2 zinc finger protein (Fragment) (AHRD V1 *-*- A1IW10_9LAMI); contains Interpro domain(s) IPR018957 Zinc finger, C3HC4 RING-type	SL2.50ch01:1374684-1378453	0.29	0.67	1.7	0.77	0	0	0.43	0	0	0.89	1.05	0.82	1.7
		Solyc01g006820.2	Solyc01g006820.2	Unknown Protein (AHRD V1)	SL2.50ch01:1390534-1391501	0	0.67	0	0	0	0.69	0	0	0	0.22	0.22	0	0.69
		Solyc01g006830.2	Solyc01g006830.2	Os02g0200800 protein (Fragment) (AHRD V1 *-*- Q0E303_ORYSJ); contains Interpro domain(s) IPR009675 Targeting for Xklp2	SL2.50ch01:1399251-1402397	0.29	0	3.4	1.54	2.22	0.69	0	2.41	2.18	1.23	1.65	2.39	3.4
		Solyc01g006840.2	Solyc01g006840.2	Calcium dependent protein kinase 26 (AHRD V1 **** B9H9M4_POPTR); contains Interpro domain(s) IPR002290 Serine/threonine protein kinase	SL2.50ch01:1410377-1414084	0	0	0	0	0	0	0	0	0	0	0	0	0
		Solyc01g006850.1	Solyc01g006850.1	Pentatricopeptide repeat-containing protein (AHRD V1 ***- D7LZQ2_ARALY); contains Interpro domain(s) IPR002885 Pentatricopeptide repeat	SL2.50ch01:1417373-1420866	0	0	0	0	0	0	0	0	0	0	0	0	0
		Solyc01g006860.2	Solyc01g006860.2	Co-chaperone HscB-like protein (AHRD V1 ***- A8IK66_CHLRE); contains Interpro domain(s) IPR001623 Heat shock protein DnaJ, N-terminal	SL2.50ch01:1422580-1427208	0.29	1.33	0.85	0.77	2.96	0.69	1.3	1.81	0	0.82	0.98	1.53	2.96
		Solyc01g006870.2	Solyc01g006870.2	cDNA clone J023119C16 full insert sequence (AHRD V1 *-*- B7F733_ORYSJ)	SL2.50ch01:1430546-1436275	1.15	0	0	0	0	0	0	0.6	0	0.38	0	0	1.15
		Solyc01g006880.2	Solyc01g006880.2	Histone-lysine N-methyltransferase (AHRD V1 *-*- B6JWJ3_SCHJY); contains Interpro domain(s) IPR001214 SET	SL2.50ch01:1443026-1456907	0.29	0	0	2.31	0	0.69	0	4.22	0	0.1	0.77	0.77	4.22
		Solyc01g006890.2	Solyc01g006890.2	Genomic DNA chromosome 5 P1 clone MUK11 (AHRD V1 ***- Q9FMC4_ARATH)	SL2.50ch01:1466483-1471628	2.31	1.33	2.55	3.85	2.22	0	0.86	0	0	2.06	2.58	2.87	3.85
		Solyc01g006900.2	Solyc01g006900.2	Phosphatidylglycerol/phosphatidylinositol transfer protein (AHRD V1 -**- C5M4H0_CANTT); contains Interpro domain(s) IPR003172 MD-2-related lipid-recognition	SL2.50ch01:1472803-1478670	11.83	16.67	12.76	20.05	17.03	9.65	18.14	35	14.2	13.75	16.49	16.61	35
		Solyc01g006910.2	Solyc01g006910.2	Ring finger protein (AHRD V1 *-*- O49869_HORVU); contains Interpro domain(s) IPR018957 Zinc finger, C3HC4 RING-type	SL2.50ch01:1484903-1485855	0	0	0	0.77	0	0	0	0	0	0	0.26	0.26	0.77
		Solyc01g006920.2	Solyc01g006920.2	Pentatricopeptide repeat-containing protein (AHRD V1 ***- D7KZF9_ARALY); contains Interpro domain(s) IPR002885 Pentatricopeptide repeat	SL2.50ch01:1489941-1492956	0	0	0	0	0	0	0	0	0	0	0	0	0
		Solyc01g006930.2	Solyc01g006930.2	Nuclear transcription factor Y subunit A-2 (AHRD V1 **** B6SM21_MAIZE); contains Interpro domain(s) IPR001289 CCAAT-binding transcription factor, subunit B	SL2.50ch01:1506539-1512117	0.58	0	0.85	0.77	2.96	0	0	3.62	0	0.48	0.54	1.53	3.62
		Solyc01g006940.2	Solyc01g006940.2	Poly(U)-binding-splicing factor PUF60 (AHRD V1 *--* PUF60_BOVIN); contains Interpro domain(s) IPR003954 RNA recognition, region 1	SL2.50ch01:1512591-1515692	1.73	0.67	2.55	1.54	2.96	0.69	0.43	3.62	2.18	1.65	1.59	2.35	3.62
		Solyc01g006950.2	Solyc01g006950.2	Syntaxin (AHRD V1 ***- Q6X9V9_HORVD); contains Interpro domain(s) IPR010989 t-SNARE	SL2.50ch01:1516140-1518150	0	0	0	0	0	0	0	0	0	0	0	0	0
		Solyc01g006960.2	Solyc01g006960.2	Transport protein particle subunit trs85-2 (AHRD V1 *--- TR852_SCHPO)	SL2.50ch01:1520315-1539892	3.46	0	0.85	0	3.7	2.76	1.3	1.81	3.28	1.44	0.28	1.52	3.7
		Solyc01g006970.2	Solyc01g006970.2	ATP-dependent RNA helicase A-like protein (AHRD V1 ***- Q9FF84_ARATH); contains Interpro domain(s) IPR007502 Helicase-associated region	SL2.50ch01:1541848-1551589	0.58	1.33	0	0	46.64	2.07	0.86	4.83	0	0.64	0.44	15.55	46.64
		Solyc01g006980.2	Solyc01g006980.2	Malonyl CoA-acyl carrier protein transacylase containing protein expressed (AHRD V1 ***- Q10MS3_ORYSJ); contains Interpro domain(s) IPR004410 Malonyl CoA-acyl carrier protein transacylase	SL2.50ch01:1552093-1556134	4.62	6	0.85	2.31	2.22	0.69	4.32	3.02	1.09	3.82	3.05	1.79	6
		Solyc01g006990.2	Solyc01g006990.2	F-box family protein (AHRD V1 ***- D7KNJ0_ARALY); contains Interpro domain(s) IPR001810 Cyclin-like F-box	SL2.50ch01:1556752-1559079	0.58	0.67	0	0	1.48	0.69	0	0.6	0	0.42	0.22	0.49	1.48
		Solyc01g007000.2	Solyc01g007000.2	U-box domain-containing protein (AHRD V1 ***- D7LU64_ARALY); contains Interpro domain(s) IPR003613 U box domain	SL2.50ch01:1567768-1569341	0.29	0	0	0	0	0	0	0	0	0.1	0	0	0.29
		Solyc01g007010.2	Solyc01g007010.2	U-box domain-containing protein (AHRD V1 ***- D7LU64_ARALY); contains Interpro domain(s) IPR003613 U box domain	SL2.50ch01:1571358-1572917	0	0	0	0	0	0	0	0	0	0	0	0	0
		Solyc01g007020.2	Solyc01g007020.2	U-box domain-containing protein (AHRD V1 ***- D7LU64_ARALY); contains Interpro domain(s) IPR003613 U box domain	SL2.50ch01:1576497-1578207	0	0	0	0	0	0	0	0	0	0	0	0	0
		Solyc01g007030.2	Solyc01g007030.2	U-box domain-containing protein (AHRD V1 ***- D7LU64_ARALY); contains Interpro domain(s) IPR016024 Armadillo-type fold	SL2.50ch01:1583040-1584704	0	0	0	0	0	0	1.73	0.6	1.09	0	0	0	1.73
		Solyc01g007040.2	Solyc01g007040.2	U-box domain-containing protein (AHRD V1 ***- D7LU64_ARALY); contains Interpro domain(s) IPR003613 U box domain	SL2.50ch01:1583508-1584768	0	0	0	0	0	0	0	0	0	0	0	0	0
		Solyc01g007050.1	Solyc01g007050.1	U-box domain-containing protein 24 (AHRD V1 ***- D7LAS1_ARALY); contains Interpro domain(s) IPR003613 U box domain	SL2.50ch01:1590840-1592454	0	0	0	0	0	0	0	0	0	0	0	0	0
		Solyc01g007060.2	Solyc01g007060.2	At5g63850 (Fragment) (AHRD V1 *-*- Q3YIL4_ARATH)	SL2.50ch01:1598738-1601258	1.44	2	0.85	0.77	4.44	1.38	1.73	0	2.18	1.43	1.21	2.02	4.44
		Solyc01g007070.2	Solyc01g007070.2	BEL1-like homeodomain protein 1 (AHRD V1 **-- BLH1_ARATH); contains Interpro domain(s) IPR006563 POX	SL2.50ch01:1602712-1606381	0.29	0.67	3.4	0.77	2.96	1.38	1.3	0	0	1.45	1.61	2.38	3.4
		Solyc01g007080.2	Solyc01g007080.2	Aluminum-activated malate transporter (Fragment) (AHRD V1 *--* Q071L4_AVESA); contains Interpro domain(s) IPR006214 Uncharacterised protein family UPF0005	SL2.50ch01:1628915-1634158	0	0	0	0	2.96	0	0	0	1.09	0	0	0.99	2.96
		Solyc01g007090.1	Solyc01g007090.1	Aluminum-activated malate transporter (Fragment) (AHRD V1 *--* Q07DQ0_WHEAT); contains Interpro domain(s) IPR006214 Uncharacterised protein family UPF0005	SL2.50ch01:1649310-1654039	0.87	0	1.7	1.54	0	0	0	1.21	0	0.86	1.08	1.08	1.7
		Solyc01g007100.2	Solyc01g007100.2	Digalactosyldiacylglycerol synthase 1, chloroplastic (AHRD V1 ***- DGDG1_LOTJA); contains Interpro domain(s) IPR001296 Glycosyl transferase, group 1	SL2.50ch01:1653855-1658743	0.58	1.33	0	3.85	0	2.76	0.43	0.6	0	0.64	1.73	1.28	3.85
		Solyc01g007110.2	Solyc01g007110.2	NC domain-containing protein (AHRD V1 **-- D7LZP9_ARALY); contains Interpro domain(s) IPR007053 NC	SL2.50ch01:1660222-1663743	0.29	1.33	0.85	0	0.74	2.07	0.43	4.83	5.46	0.82	0.73	0.53	5.46
		Solyc01g007120.2	Solyc01g007120.2	Serine/threonine protein kinase (AHRD V1 **** Q2U6C8_ASPOR); contains Interpro domain(s) IPR000687 RIO kinase	SL2.50ch01:1663484-1668757	1.44	1.33	5.1	0	0.74	4.14	6.91	0.6	5.46	2.62	2.14	1.95	6.91
		Solyc01g007130.2	Solyc01g007130.2	Receptor like kinase, RLK	SL2.50ch01:1677070-1680907	1.44	2	0	0	2.22	1.38	0	0.6	2.18	1.15	0.67	0.74	2.22
		Solyc01g007140.2	Solyc01g007140.2	Pre-rRNA-processing protein ipi1 (AHRD V1 *--- B6K6C3_SCHJY); contains Interpro domain(s) IPR016024 Armadillo-type fold	SL2.50ch01:1684084-1703442	0.87	1.33	0.85	2.31	0	1.38	0	1.21	3.28	1.02	1.5	1.05	3.28
		Solyc01g007150.2	Solyc01g007150.2	Coatomer subunit beta-1 (AHRD V1 ***- D7MB61_ARALY); contains Interpro domain(s) IPR016460 Coatomer, beta subunit	SL2.50ch01:1711795-1718473	7.21	2	1.7	3.85	7.4	2.07	5.61	1.81	7.65	3.64	2.52	4.32	7.65
		Solyc01g007160.2	Solyc01g007160.2	N-acetyltransferase ESCO1 (AHRD V1 **-- B6TTW6_MAIZE); contains Interpro domain(s) IPR001126 DNA-repair protein, UmuC-like	SL2.50ch01:1728460-1733399	0	0	0	0	0	0	0.43	0	2.18	0	0	0	2.18
		Solyc01g007170.2	Solyc01g007170.2	Protein unc-13 homolog C (AHRD V1 *--- UN13C_RAT); contains Interpro domain(s) IPR013583 Phosphoribosyltransferase C-terminal, plant	SL2.50ch01:1733846-1737132	0	0	0	1.54	0.74	0	0	0	0	0	0.51	0.76	1.54
		Solyc01g007180.2	Solyc01g007180.2	Unknown Protein (AHRD V1)	SL2.50ch01:1741888-1746006	0.58	0	2.55	3.08	0	2.07	0.43	1.81	0	1.04	1.88	1.88	3.08
		Solyc01g007190.2	Solyc01g007190.2	Unknown Protein (AHRD V1)	SL2.50ch01:1770445-1771728	0	0	0	0	0	0	0	0	0	0	0	0	0
		Solyc01g007200.2	Solyc01g007200.2	Unknown Protein (AHRD V1)	SL2.50ch01:1774695-1778543	7.5	10	5.1	3.08	2.96	2.76	2.16	3.62	5.46	7.53	6.06	3.71	10
		Solyc01g007210.2	Solyc01g007210.2	Unknown Protein (AHRD V1)	SL2.50ch01:1779476-1781653	2.88	0	0.85	0	0	0	0	0.6	1.09	1.24	0.28	0.28	2.88
		Solyc01g007220.2	Solyc01g007220.2	NHL1 (Fragment) (AHRD V1 **-- B0LZM3_ARATH); contains Interpro domain(s) IPR010847 Harpin-induced 1	SL2.50ch01:1800921-1802186	0	0	0	0	0	0.69	0	0	0	0	0	0	0.69
		Solyc01g007230.2	Solyc01g007230.2	Harpin-induced protein-like (Fragment) (AHRD V1 *--- D2CFH8_COFAR); contains Interpro domain(s) IPR010847 Harpin-induced 1	SL2.50ch01:1805482-1806554	1.73	0	0	0	0	2.07	0	0	0	0.58	0	0	2.07
		Solyc01g007240.2	Solyc01g007240.2	NHL3 (Fragment) (AHRD V1 **-- B0ZVP8_ARATH); contains Interpro domain(s) IPR010847 Harpin-induced 1	SL2.50ch01:1808368-1809254	0	0	0	0	0	0	0	0	0	0	0	0	0
		Solyc01g007250.2	Solyc01g007250.2	U3 small nucleolar ribonucleoprotein protein IMP4 (AHRD V1 ***- D0N3A6_PHYIN); contains Interpro domain(s) IPR007109 Brix domain	SL2.50ch01:1809083-1813878	2.02	0	0.85	1.54	0	2.76	0.43	0.6	0	0.96	0.8	0.8	2.76
		Solyc01g007260.2	Solyc01g007260.2	Os04g0416500 protein (Fragment) (AHRD V1 ***- Q0JDA8_ORYSJ); contains Interpro domain(s) IPR004176 Clp, N-terminal	SL2.50ch01:1820255-1824077	0	0.67	0	0	0	0.69	0.43	1.81	0	0.22	0.22	0	1.81
		Solyc01g007270.1	Solyc01g007270.1	Cytokinin riboside 5&apos;-monophosphate phosphoribohydrolase LOG (AHRD V1 **-- LOG_ORYSJ)	SL2.50ch01:1837459-1839236	0.29	0	0	0.77	0	0	0	0.6	0	0.1	0.26	0.26	0.77
		Solyc01g007280.2	Solyc01g007280.2	30S ribosomal protein S4 chloroplastic (AHRD V1 ***- B5MF80_PETIN); contains Interpro domain(s) IPR005709 Ribosomal protein S4, bacterial-type	SL2.50ch01:1841483-1842652	0	0	0	0	0	0	0	0	0	0	0	0	0
		Solyc01g007290.1	Solyc01g007290.1	NAD(P)H-quinone oxidoreductase subunit J (AHRD V1 ***- NDHJ_TRIEI); contains Interpro domain(s) IPR020396 NADH:ubiquinone oxidoreductase, 30 kDa subunit, conserved site IPR001268 NADH:ubiquinone oxidoreductase, 30 kDa subunit	SL2.50ch01:1845311-1845987	0	0	0	0	0	0	0	0	0	0	0	0	0
		Solyc01g007300.1	Solyc01g007300.1	NAD(P)H-quinone oxidoreductase subunit K chloroplastic (AHRD V1 ***- D3WB90_9BORA); contains Interpro domain(s) IPR006138 NADH:ubiquinone oxidoreductase, 20 kDa subunit	SL2.50ch01:1845893-1846770	0	0	0	0	0	0	0	0	0	0	0	0	0
		Solyc01g007310.2	Solyc01g007310.2	NAD(P)H-quinone oxidoreductase subunit 3 (AHRD V1 ***- D3WDC8_BULAR); contains Interpro domain(s) IPR000440 NADH:ubiquinone/plastoquinone oxidoreductase, chain 3	SL2.50ch01:1846627-1847210	0	0	0	0	0	0	0	0	0	0	0	0	0
		Solyc01g007320.2	Solyc01g007320.2	ATP synthase subunit beta chloroplastic (AHRD V1 ***- Q8MBF8_9SOLA); contains Interpro domain(s) IPR005722 ATPase, F1 complex, beta subunit	SL2.50ch01:1849052-1851757	0	0	0	0	0	0.69	0	0	0	0	0	0	0.69
		Solyc01g007330.2	Solyc01g007330.2	Ribulose bisphosphate carboxylase large chain (AHRD V1 ***- RBL_SOLLC); contains Interpro domain(s) IPR000685 Ribulose bisphosphate carboxylase, large subunit, C-terminal	SL2.50ch01:1851938-1853983	0	0	0	0	0	0	0	0	0	0	0	0	0
		Solyc01g007340.2	Solyc01g007340.2	Acetyl-coenzyme A carboxylase carboxyl transferase subunit beta (AHRD V1 ***- ACCD_EPIVI); contains Interpro domain(s) IPR000438 Acetyl-CoA carboxylase carboxyl transferase, beta subunit	SL2.50ch01:1854314-1856431	0	0	0	0	0	0	0	0	0	0	0	0	0
		Solyc01g007350.2	Solyc01g007350.2	Photosystem I reaction center subunit VIII (AHRD V1 *-*- Q3V525_ACOCL); contains Interpro domain(s) IPR001302 Photosystem I reaction centre, subunit VIII	SL2.50ch01:1856314-1857263	0	0	0	0	0	0	0	0	0	0	0	0	0
		Solyc01g007360.2	Solyc01g007360.2	Photosystem I assembly protein ycf4 (AHRD V1 ***- Q06R54_9LAMI); contains Interpro domain(s) IPR003359 Photosystem I assembly Ycf4	SL2.50ch01:1857130-1857893	0	0	0	0	0	0	0	0	0	0	0	0	0
		Solyc01g007370.2	Solyc01g007370.2	Chloroplast envelope membrane protein A (AHRD V1 ***- D7KRA3_ARALY); contains Interpro domain(s) IPR004282 CemA	SL2.50ch01:1858374-1859312	0	0	0	0	0	0	0	0	0	0	0	0	0
		Solyc01g007380.1	Solyc01g007380.1	Apocytochrome f (AHRD V1 ***- D3WBH0_9AQUA); contains Interpro domain(s) IPR002325 Cytochrome f	SL2.50ch01:1859332-1860494	0	0	0	0	0	0	0	0	0	0	0	0	0
		Solyc01g007390.1	Solyc01g007390.1	Unknown Protein (AHRD V1)	SL2.50ch01:1861053-1861464	0	0	0	0	0	0	0	0	0	0	0	0	0
		Solyc01g007400.1	Solyc01g007400.1	Unknown Protein (AHRD V1); contains Interpro domain(s) IPR002682 Photosystem II protein PsbJ	SL2.50ch01:1861118-1861485	0	0	0	0	0	0	0	0	0	0	0	0	0
		Solyc01g007410.2	Solyc01g007410.2	Cytochrome b559 subunit alpha (AHRD V1 *-*- D4PBC8_PHODC); contains Interpro domain(s) IPR006217 Photosystem II protein cytochrome b559, alpha subunit	SL2.50ch01:1861547-1861893	0	0	0	0	0	0	0	0	0	0	0	0	0
		Solyc01g007420.2	Solyc01g007420.2	Cytochrome b6-f complex subunit 6 (AHRD V1 *-*- Q5K3U2_9MAGN); contains Interpro domain(s) IPR007802 Cytochrome b6/f complex subunit VI	SL2.50ch01:1862907-1863426	0	0	0	0	0	0	0	0	0	0	0	0	0
		Solyc01g007430.2	Solyc01g007430.2	Cytochrome b6-f complex subunit 5 (AHRD V1 ***- B7T2X6_EROTE); contains Interpro domain(s) IPR003683 Cytochrome b6/f complex, subunit 5	SL2.50ch01:1863406-1863950	0	0	0	0	0	0	0	0	0	0	0	0	0
		Solyc01g007440.1	Solyc01g007440.1	Photosystem I reaction center subunit IX (AHRD V1 ***- Q06R45_9LAMI); contains Interpro domain(s) IPR002615 Photosystem I reaction centre, subunit IX / PsaJ	SL2.50ch01:1864395-1865089	0	0	0	0	0	0	0	0	0	0	0	0	0
		Solyc01g007450.1	Solyc01g007450.1	50S ribosomal protein L33 chloroplastic (AHRD V1 ***- D3WBK4_9AQUA); contains Interpro domain(s) IPR001705 Ribosomal protein L33	SL2.50ch01:1864967-1865367	0	0	0	0	0	0	0	0	0	0	0	0	0
		Solyc01g007460.2	Solyc01g007460.2	30S ribosomal protein S18 chloroplastic (AHRD V1 ***- D3WEG6_HEUSA); contains Interpro domain(s) IPR001648 Ribosomal protein S18	SL2.50ch01:1865356-1865863	0	0	0	0	0	0	0	0	0	0	0	0	0
		Solyc01g007470.1	Solyc01g007470.1	50S ribosomal protein L20 chloroplastic (AHRD V1 ***- Q06R42_9LAMI); contains Interpro domain(s) IPR005813 Ribosomal protein L20	SL2.50ch01:1865678-1866264	0	0	0	0	0	0	0	0	0	0	0	0	0
		Solyc01g007480.1	Solyc01g007480.1	Ribosomal protein S12 (Fragment) (AHRD V1 *-*- B0LN88_LYCCH)	SL2.50ch01:1866963-1867405	0	0	0	0	0	0	0	0	0	0	0	0	0
		Solyc01g007490.2	Solyc01g007490.2	ATP-dependent Clp protease proteolytic subunit (AHRD V1 ***- D3WCC1_NEROL); contains Interpro domain(s) IPR001907 Peptidase S14, ClpP	SL2.50ch01:1866988-1869330	0	0	0	0	0	0	0	0	0	0	0	0	0
		Solyc01g007500.2	Solyc01g007500.2	Photosystem II CP47 chlorophyll apoprotein (AHRD V1 ***- D3WBA3_9BORA); contains Interpro domain(s) IPR017486 Photosystem II, PsbB	SL2.50ch01:1869602-1871820	0	0	0	0	0	0	0	0	0	0	0	0	0
		Solyc01g007510.1	Solyc01g007510.1	PsbN (AHRD V1 ***- Q7HIW7_ARATH); contains Interpro domain(s) IPR003398 Photosystem II protein PsbN	SL2.50ch01:1871485-1871816	0	0	0	0	0	0	0	0	0	0	0	0	0
		Solyc01g007520.2	Solyc01g007520.2	Photosystem II reaction center protein H (AHRD V1 ***- C6JT33_9MYRT); contains Interpro domain(s) IPR001056 Photosystem II phosphoprotein PsbH	SL2.50ch01:1871661-1872571	0	0	0	0	0	0	0	0	0	0	0	0	0
		Solyc01g007530.2	Solyc01g007530.2	Cytochrome b6 (AHRD V1 ***- B3TN79_BRADI); contains Interpro domain(s) IPR005797 Cytochrome b/b6, N-terminal	SL2.50ch01:1872279-1874291	0	0	0	0	0	0	0	0	0	0	0	0	0
		Solyc01g007540.2	Solyc01g007540.2	Cytochrome b6-f complex subunit 4 (AHRD V1 ***- A1XFY6_NUPAD); contains Interpro domain(s) IPR005870 Cytochrome b6/f complex, subunit IV	SL2.50ch01:1874669-1875551	0	0	0.85	0	0	0	0	0	0	0.28	0.28	0.28	0.85
		Solyc01g007550.1	Solyc01g007550.1	DNA-directed RNA polymerase subunit alpha (AHRD V1 ***- D3WBC7_9BORA); contains Interpro domain(s) IPR011260 RNA polymerase, alpha subunit, C-terminal	SL2.50ch01:1875080-1875429	0	0	0	0	0	0	0	0	0	0	0	0	0
		Solyc01g007560.2	Solyc01g007560.2	DNA-directed RNA polymerase subunit alpha (AHRD V1 ***- D3WBC7_9BORA); contains Interpro domain(s) IPR011773 DNA-directed RNA polymerase, alpha subunit	SL2.50ch01:1875292-1876368	0	0	0	0	0	0	0	0	0	0	0	0	0
		Solyc01g007570.2	Solyc01g007570.2	30S ribosomal protein S11 chloroplastic (AHRD V1 ***- D3WCH5_NEROL); contains Interpro domain(s) IPR019981 Ribosomal protein S11, bacterial-type	SL2.50ch01:1875499-1877380	0	0	0	0	0	0	0	0	0	0	0	0	0
		Solyc01g007580.2	Solyc01g007580.2	30S ribosomal protein S8 (AHRD V1 ***- D4PBE7_PHODC); contains Interpro domain(s) IPR000630 Ribosomal protein S8	SL2.50ch01:1876403-1878202	0	0	0	0	0	0	0	0	0	0	0	0	0
		Solyc01g007590.2	Solyc01g007590.2	50S ribosomal protein L14 chloroplastic (AHRD V1 ***- D3WBB8_9BORA); contains Interpro domain(s) IPR005745 Ribosomal protein L14, bacterial-type	SL2.50ch01:1877188-1878459	0	0	0	0	0	0	0	0	0	0	0	0	0
		Solyc01g007600.2	Solyc01g007600.2	50S ribosomal protein L16 chloroplastic (AHRD V1 ***- D3WCG3_NEROL); contains Interpro domain(s) IPR000114 Ribosomal protein L16	SL2.50ch01:1877819-1878953	0	0	0	0	0	0	0	0	0	0	0	0	0
		Solyc01g007610.2	Solyc01g007610.2	30S ribosomal protein S3 chloroplastic (AHRD V1 ***- D3WBD9_9BORA); contains Interpro domain(s) IPR005704 Ribosomal protein S3, bacterial	SL2.50ch01:1879419-1881527	0	0	0	0	0	0	0	0	0	0	0	0	0
		Solyc01g007620.2	Solyc01g007620.2	30S ribosomal protein S19 chloroplastic (AHRD V1 ***- D3WDP2_CORFO); contains Interpro domain(s) IPR002222 Ribosomal protein S19/S15	SL2.50ch01:1880925-1881298	0	0	0	0	0	0	0	0	0	0	0	0	0
		Solyc01g007630.2	Solyc01g007630.2	50S ribosomal protein L2 chloroplastic (AHRD V1 ***- A6YA71_9MAGN); contains Interpro domain(s) IPR005880 Ribosomal protein L2, bacterial-type	SL2.50ch01:1881129-1883387	0	0	0	0	0	0	0	0	0	0	0	0	0
		Solyc01g007640.2	Solyc01g007640.2	Ycf2 (AHRD V1 ***- D2KLP5_OLEEU); contains Interpro domain(s) IPR008543 Chloroplast Ycf2	SL2.50ch01:1883398-1890919	0	0	0	0	0	0	0	0	0	0	0	0	0
		Solyc01g007650.2	Solyc01g007650.2	Ycf15 (AHRD V1 ***- D2KLP6_OLEEU); contains Interpro domain(s) IPR019645 Protein precursor Ycf15, putative, chloroplast	SL2.50ch01:1890204-1891018	0	0	0	0	0	0	0	0	0	0	0	0	0
		Solyc01g007660.2	Solyc01g007660.2	NAD(P)H-quinone oxidoreductase subunit 2 chloroplastic (AHRD V1 ***- D3WB81_9BORA); contains Interpro domain(s) IPR010096 NADH-quinone oxidoreductase, chain N	SL2.50ch01:1891237-1894223	0	0	0	0	0	0	0	0	0	0	0	0	0
		Solyc01g007670.2	Solyc01g007670.2	30S ribosomal protein S7 chloroplastic (AHRD V1 ***- D3WBE1_9BORA); contains Interpro domain(s) IPR005717 Ribosomal protein S7, bacterial-type	SL2.50ch01:1893708-1894685	0	0	0	0	0	0	0	0	0	0	0	0	0
		Solyc01g007680.1	Solyc01g007680.1	Orf146 protein (AHRD V1 ***- Q9MFF3_BETVU)	SL2.50ch01:1896390-1896985	0	0	0	0	0	0	0	0	0	0	0	0	0
		Solyc01g007690.2	Solyc01g007690.2	Unknown Protein (AHRD V1)	SL2.50ch01:1897089-1898450	0	0	0	0	0	0	0	0	0	0	0	0	0
		Solyc01g007700.2	Solyc01g007700.2	Conserved protein (AHRD V1 *-*- C7TFZ2_LACRL)	SL2.50ch01:1897211-1898354	0	0	0	0	0	0	0	0	0	0	0	0	0
		Solyc01g007710.2	Solyc01g007710.2	Unknown Protein (AHRD V1)	SL2.50ch01:1898412-1899154	0	0	0	0	0	0	0	0	0	0	0	0	0
		Solyc01g007720.2	Solyc01g007720.2	ORF42f (AHRD V1 *-*- Q32989_PINTH)	SL2.50ch01:1898832-1899966	0	0	0	0	0	0	0	0	0	0	0	0	0
		Solyc01g007730.2	Solyc01g007730.2	ORF91 (AHRD V1 *--- C1BRN8_9MAXI)	SL2.50ch01:1902634-1903131	0	0	0	0	0	0	0	0	0	0	0	0	0
		Solyc01g007740.2	Solyc01g007740.2	Peroxiredoxin (AHRD V1 **-- Q9FE12_PHAVU); contains Interpro domain(s) IPR000866 Alkyl hydroperoxide reductase/ Thiol specific antioxidant/ Mal allergen	SL2.50ch01:1903793-1908309	1.15	0.67	1.7	0	0	0.69	1.3	1.81	0	1.17	0.79	0.57	1.81
		Solyc01g007750.2	Solyc01g007750.2	Mitochondrial transcription termination factor (Fragment) (AHRD V1 *--- C6FB10_PSEMZ); contains Interpro domain(s) IPR003690 Mitochodrial transcription termination factor-related	SL2.50ch01:1911479-1913023	0.58	0	0	0	0.74	0	0.43	3.62	1.09	0.19	0	0.25	3.62
		Solyc01g007760.2	Solyc01g007760.2	Transcription factor E2F (AHRD V1 **** Q9LEL4_DAUCA); contains Interpro domain(s) IPR015633 E2F Family	SL2.50ch01:1916300-1921603	0.87	2.67	3.4	0	0.74	0.69	0.86	3.02	0	2.31	2.02	1.38	3.4
		Solyc01g007770.2	Solyc01g007770.2	Genomic DNA chromosome 5 P1 clone MHF15 (AHRD V1 ***- Q9FNI0_ARATH)	SL2.50ch01:1927149-1928075	0.87	0	1.7	0.77	1.48	0	0.43	0	0	0.86	0.82	1.32	1.7
		Solyc01g007780.2	Solyc01g007780.2	Receptor expression-enhancing protein 3 (AHRD V1 *--- B6TB01_MAIZE); contains Interpro domain(s) IPR004345 TB2/DP1 and HVA22 related protein	SL2.50ch01:1927600-1931714	0.87	0	0.85	0	0	1.38	0.43	0	1.09	0.57	0.28	0.28	1.38
		Solyc01g007790.2	Solyc01g007790.2	UPF0554 protein C2orf43 homolog (AHRD V1 **-- CB043_CHICK); contains Interpro domain(s) IPR019363 Protein of unknown function DUF2305	SL2.50ch01:1939495-1949162	2.02	2	0	1.54	0	2.07	0.43	6.03	1.09	1.34	1.18	0.51	6.03
		Solyc01g007800.2	Solyc01g007800.2	Plant-specific domain TIGR01568 family protein (AHRD V1 *--- B6SZV1_MAIZE); contains Interpro domain(s) IPR006458 Protein of unknown function DUF623, plant	SL2.50ch01:1955327-1956417	0	0	0	0	0.74	0	1.73	0.6	4.37	0	0	0.25	4.37
		Solyc01g007810.1	Solyc01g007810.1	Plant-specific domain TIGR01568 family protein (AHRD V1 *--- B6U9N9_MAIZE); contains Interpro domain(s) IPR006458 Protein of unknown function DUF623, plant	SL2.50ch01:1970882-1971978	0	1.33	0	0	0	0.69	0.86	1.21	0	0.44	0.44	0	1.33
		Solyc01g007820.1	Solyc01g007820.1	Unknown Protein (AHRD V1)	SL2.50ch01:1994590-1998368	0.29	0	0	0	0	0.69	0	0	0	0.1	0	0	0.69
		Solyc01g007830.1	Solyc01g007830.1	Unknown Protein (AHRD V1)	SL2.50ch01:2001119-2001742	0	0	0	0	0	0	0	0	0	0	0	0	0
		Solyc01g007840.2	Solyc01g007840.2	CCR4-NOT transcription complex subunit 7 (AHRD V1 ***- B4FG48_MAIZE); contains Interpro domain(s) IPR006941 Ribonuclease CAF1	SL2.50ch01:2006592-2007838	0.58	0	0	0	0	0.69	1.73	0	0	0.19	0	0	1.73
		Solyc01g007850.2	Solyc01g007850.2	Pentatricopeptide repeat-containing protein (AHRD V1 ***- D7MHD4_ARALY); contains Interpro domain(s) IPR002885 Pentatricopeptide repeat	SL2.50ch01:2011260-2014597	0.29	0	0	0	0	0	0	0.6	1.09	0.1	0	0	1.09
		Solyc01g007860.2	Solyc01g007860.2	Ubiquitin-conjugating enzyme family protein-like (AHRD V1 ***- Q3HVN0_SOLTU); contains Interpro domain(s) IPR000608 Ubiquitin-conjugating enzyme, E2	SL2.50ch01:2018107-2022494	21.92	15.34	23.82	20.05	18.51	14.48	17.7	27.76	21.85	20.36	19.74	20.79	27.76
		Solyc01g007870.2	Solyc01g007870.2	Cyclin B-like protein (AHRD V1 *-*- Q5U8T5_9SOLA)	SL2.50ch01:2031917-2032858	0.29	0.67	2.55	0.77	0	1.38	0.43	0.6	2.18	1.17	1.33	1.11	2.55
		Solyc01g007880.2	Solyc01g007880.2	MORN repeat protein (AHRD V1 *--- D4V7H0_BACVU); contains Interpro domain(s) IPR019746 Tubulin/FtsZ, N-terminal	SL2.50ch01:2041349-2055134	0.29	1.33	0.85	0.77	0	2.07	0.43	0.6	1.09	0.82	0.98	0.54	2.07
		Solyc01g007890.1	Solyc01g007890.1	Unknown Protein (AHRD V1)	SL2.50ch01:2061815-2063584	0.29	0	0	0.77	0	0	0.43	0	0	0.1	0.26	0.26	0.77
		Solyc01g007900.2	Solyc01g007900.2	Tobamovirus multiplication protein (Fragment) (AHRD V1 ***- B0ZZ80_ARAHY); contains Interpro domain(s) IPR009457 Protein of unknown function DUF1084	SL2.50ch01:2095759-2102818	1.73	2.67	5.96	5.4	2.22	5.52	2.16	2.41	5.46	3.45	4.68	4.53	5.96
		Solyc01g007910.2	Solyc01g007910.2	Succinyl-CoA ligase (AHRD V1 ***- B9RL91_RICCO); contains Interpro domain(s) IPR005810 Succinyl-CoA ligase, alpha subunit	SL2.50ch01:2104967-2112935	2.31	0.67	0.85	3.08	1.48	0.69	1.3	1.21	0	1.28	1.53	1.8	3.08
		Solyc01g007920.2	Solyc01g007920.2	Isochorismatase family protein (AHRD V1 ***- B5IAW4_ACIB4); contains Interpro domain(s) IPR000868 Isochorismatase-like	SL2.50ch01:2114064-2117567	0	0	0	0.77	0	2.07	0.43	0	0	0	0.26	0.26	2.07
		Solyc01g007930.2	Solyc01g007930.2	Sel1 domain protein repeat-containing protein (AHRD V1 *-*- A5GBQ0_GEOUR); contains Interpro domain(s) IPR011990 Tetratricopeptide-like helical	SL2.50ch01:2117625-2120595	1.44	3.33	0.85	0.77	10.36	0	0.86	3.62	0	1.87	1.65	3.99	10.36
		Solyc01g007940.2	Solyc01g007940.2	Alanine aminotransferase 2 (AHRD V1 **** A8IKE5_SOYBN); contains Interpro domain(s) IPR004839 Aminotransferase, class I and II	SL2.50ch01:2122845-2128114	0.29	0	0.85	1.54	0.74	0	0	0.6	0	0.38	0.8	1.04	1.54
		Solyc01g007950.2	Solyc01g007950.2	Peroxidase 1 (AHRD V1 *-*- B6T173_MAIZE); contains Interpro domain(s) IPR000823 Plant peroxidase	SL2.50ch01:2134514-2143061	2.02	0.67	1.7	6.17	2.96	4.14	1.3	1.21	0	1.46	2.85	3.61	6.17
		Solyc01g007960.2	Solyc01g007960.2	RLK, Receptor like protein, putative resistance protein with an antifungal domain	SL2.50ch01:2149842-2152719	0	0	0	0	0	0	0	0	0	0	0	0	0
		Solyc01g007970.1	Solyc01g007970.1	RLK, Receptor like protein, putative resistance protein with an antifungal domain	SL2.50ch01:2153668-2157336	0	0	0	0	0	0	0	0	0	0	0	0	0
		Solyc01g007980.2	Solyc01g007980.2	RLK, Receptor like protein, putative resistance protein with an antifungal domain	SL2.50ch01:2161571-2164568	0.29	0.67	3.4	1.54	0	0	0	3.02	1.09	1.45	1.87	1.65	3.4
		Solyc01g007990.2	Solyc01g007990.2	RLK, Receptor like protein, putative resistance protein with an antifungal domain	SL2.50ch01:2170706-2173912	0.29	0	0	0	0	0	1.3	0.6	0	0.1	0	0	1.3
		Solyc01g008000.2	Solyc01g008000.2	ADP-ribosylation factor (AHRD V1 ***- Q76ME3_WHEAT); contains Interpro domain(s) IPR006688 ADP-ribosylation factor	SL2.50ch01:2175122-2179407	16.44	26.01	18.72	18.5	17.77	22.76	22.02	15.69	16.39	20.39	21.08	18.33	26.01
		Solyc01g008010.2	Solyc01g008010.2	Os09g0327550 protein (Fragment) (AHRD V1 *-*- C7J753_ORYSJ); contains Interpro domain(s) IPR003863 Protein of unknown function DUF220	SL2.50ch01:2180444-2185287	1.15	0.67	0.85	0	2.96	1.38	1.3	0	0	0.89	0.51	1.27	2.96
		Solyc01g008020.2	Solyc01g008020.2	Equilibrative nucleoside transporter 1 (AHRD V1 **** Q4W6L4_ORYSJ); contains Interpro domain(s) IPR002259 Delayed-early response protein/equilibrative nucleoside transporter	SL2.50ch01:2184918-2189315	0.87	3.33	2.55	0	4.44	1.38	0.86	0	2.18	2.25	1.96	2.33	4.44
		Solyc01g008030.2	Solyc01g008030.2	Unknown Protein (AHRD V1)	SL2.50ch01:2194233-2196401	0	0	0.85	0	0	0	0.43	0	0	0.28	0.28	0.28	0.85
		Solyc01g008040.1	Solyc01g008040.1	S-locus F-box-like protein a (Fragment) (AHRD V1 ***- B0F0G3_PETIN); contains Interpro domain(s) IPR006527 F-box associated	SL2.50ch01:2196319-2197816	0	0	0	2.31	0	0	4.32	0	0	0	0.77	0.77	4.32
		Solyc01g008050.2	Solyc01g008050.2	Leaf senescence protein-like (AHRD V1 ***- Q67V91_ORYSJ); contains Interpro domain(s) IPR004253 Protein of unknown function DUF231, plant	SL2.50ch01:2199131-2201464	0	0	0	0	0	0	0	0	0	0	0	0	0
		Solyc01g008060.2	Solyc01g008060.2	Phosphoglycerate mutase (AHRD V1 *--- A4TBN9_MYCGI); contains Interpro domain(s) IPR002156 Ribonuclease H	SL2.50ch01:2202763-2211256	3.17	3.33	2.55	0	11.85	7.59	3.89	6.03	5.46	3.02	1.96	4.8	11.85
		Solyc01g008070.2	Solyc01g008070.2	Alpha/beta superfamily hydrolase (AHRD V1 *--- D0CIF5_9SYNE); contains Interpro domain(s) IPR010765 Protein of unknown function DUF1350	SL2.50ch01:2211926-2219145	0.58	1.33	1.7	0.77	0	0.69	0.43	0	0	1.2	1.27	0.82	1.7
		Solyc01g008080.2	Solyc01g008080.2	Ribosomal protein S27 (AHRD V1 ***- Q3HVK9_SOLTU); contains Interpro domain(s) IPR000592 Ribosomal protein S27e	SL2.50ch01:2219439-2224108	98.27	88.03	98.68	56.28	62.93	60	44.05	50.69	32.77	94.99	81	72.63	98.68
		Solyc01g008090.2	Solyc01g008090.2	Ribosomal protein S27 (AHRD V1 ***- Q3HVK9_SOLTU); contains Interpro domain(s) IPR000592 Ribosomal protein S27e	SL2.50ch01:2223664-2226034	16.15	12.67	22.12	21.59	7.4	11.72	28.07	21.12	13.11	16.98	18.79	17.04	28.07
		Solyc01g008100.2	Solyc01g008100.2	Transferase transferring glycosyl groups (AHRD V1 **-* D7MH74_ARALY)	SL2.50ch01:2228923-2233357	1.73	0	0	2.31	0	0	0	0	1.09	0.58	0.77	0.77	2.31
		Solyc01g008110.2	Solyc01g008110.2	Cytochrome P450	SL2.50ch01:2241615-2244366	2.31	5.34	1.7	4.63	2.96	3.45	8.64	2.41	0	3.12	3.89	3.1	8.64
		Solyc01g008120.2	Solyc01g008120.2	Histone acetyltransferase (AHRD V1 **** B9HG17_POPTR); contains Interpro domain(s) IPR009255 Transcriptional coactivation	SL2.50ch01:2245797-2262660	2.31	0.67	0.85	3.08	2.22	0.69	1.73	0.6	1.09	1.28	1.53	2.05	3.08
		Solyc01g008130.2	Solyc01g008130.2	DEP domain-containing protein 1B (AHRD V1 *--- DEP1B_HUMAN); contains Interpro domain(s) IPR006869 Protein of unknown function DUF547	SL2.50ch01:2274518-2284075	0.87	0	0	0	0	1.38	0	0.6	1.09	0.29	0	0	1.38
		Solyc01g008140.2	Solyc01g008140.2	Receptor kinase (AHRD V1 **** B8XA57_GOSBA); contains Interpro domain(s) IPR002290 Serine/threonine protein kinase	SL2.50ch01:2287457-2291256	1.44	0	0	3.08	2.96	0	0.43	0	1.09	0.48	1.03	2.01	3.08
		Solyc01g008150.1	Solyc01g008150.1	Unknown Protein (AHRD V1)	SL2.50ch01:2302009-2302358	0	0	0	0	0	0	0	0	0	0	0	0	0
		Solyc01g008160.2	Solyc01g008160.2	Tetratricopeptide repeat-containing protein (AHRD V1 ***- D7L8H9_ARALY); contains Interpro domain(s) IPR011990 Tetratricopeptide-like helical	SL2.50ch01:2304325-2306017	0.87	0	0.85	0	0	0.69	1.3	0.6	0	0.57	0.28	0.28	1.3
		Solyc01g008170.2	Solyc01g008170.2	Zinc finger CCCH domain-containing protein 17 (AHRD V1 ***- C3H17_ARATH); contains Interpro domain(s) IPR000571 Zinc finger, CCCH-type	SL2.50ch01:2308753-2313111	1.15	2.67	5.1	2.31	0.74	4.14	0.43	1.21	0	2.97	3.36	2.72	5.1
		Solyc01g008180.2	Solyc01g008180.2	DNA-binding protein (Fragment) (AHRD V1 *--* Q42051_ARATH); contains Interpro domain(s) IPR005516 Remorin, C-terminal region	SL2.50ch01:2327630-2334359	1.44	4.67	1.7	3.08	1.48	6.9	0.43	13.88	2.18	2.6	3.15	2.09	13.88
		Solyc01g008190.2	Solyc01g008190.2	Os05g0304100 protein (Fragment) (AHRD V1 *-*- Q0DJB8_ORYSJ)	SL2.50ch01:2342704-2344663	0.29	0	0	0	0	0	0	0	0	0.1	0	0	0.29
		Solyc01g008200.2	Solyc01g008200.2	Os05g0304100 protein (Fragment) (AHRD V1 ***- Q0DJB8_ORYSJ)	SL2.50ch01:2348478-2349756	1.44	0	0	0.77	0	1.38	0	0	0	0.48	0.26	0.26	1.44
		Solyc01g008210.2	Solyc01g008210.2	Unknown Protein (AHRD V1)	SL2.50ch01:2349983-2350964	0.29	0	0	0	0	0	0	0	0	0.1	0	0	0.29
		Solyc01g008220.2	Solyc01g008220.2	Arabinogalactan protein (AHRD V1 ***- B6SST2_MAIZE)	SL2.50ch01:2351532-2354922	0	0	0	0	0	0	0.43	0	0	0	0	0	0.43
		Solyc01g008230.2	Solyc01g008230.2	TCP family transcription factor (AHRD V1 *-** A6MCZ2_9ORYZ); contains Interpro domain(s) IPR005333 Transcription factor, TCP	SL2.50ch01:2359182-2360678	1.15	0.67	0	0	2.22	1.38	3.45	0.6	1.09	0.61	0.22	0.74	3.45
		Solyc01g008240.2	Solyc01g008240.2	Solute carrier family 2, facilitated glucose transporter member 3 (AHRD V1 ***- GTR3_BOVIN); contains Interpro domain(s) IPR003663 Sugar/inositol transporter	SL2.50ch01:2368975-2373387	0.29	0.67	0	0.77	0	0	0	0	0	0.32	0.48	0.26	0.77
		Solyc01g008250.2	Solyc01g008250.2	Thioredoxin X (AHRD V1 ***- B6T9S0_MAIZE); contains Interpro domain(s) IPR015467 Thioredoxin, core	SL2.50ch01:2374877-2377870	3.46	0.67	2.55	0	0	0.69	0.86	2.41	1.09	2.23	1.07	0.85	3.46
		Solyc01g008260.2	Solyc01g008260.2	E2F-associated phosphoprotein (AHRD V1 ***- Q0P5M4_BOVIN); contains Interpro domain(s) IPR019370 E2F-associated phosphoprotein, C-terminal	SL2.50ch01:2380615-2384553	0.29	0.67	0	0	0	0	0.86	3.62	0	0.32	0.22	0	3.62
		Solyc01g008270.2	Solyc01g008270.2	Prefoldin subunit 5 (AHRD V1 ***- B6TVU2_MAIZE); contains Interpro domain(s) IPR011599 Prefoldin alpha subunit	SL2.50ch01:2385892-2400250	3.46	0	0.85	5.4	1.48	2.07	2.16	0	3.28	1.44	2.08	2.58	5.4
		Solyc01g008280.2	Solyc01g008280.2	Serine/threonine-protein phosphatase 2A activator 2 (AHRD V1 **** B6TQY2_MAIZE); contains Interpro domain(s) IPR004327 Phosphotyrosyl phosphatase activator, PTPA	SL2.50ch01:2391529-2395513	0	0	0	0	0	0	0	0	0	0	0	0	0
		Solyc01g008290.2	Solyc01g008290.2	Dihydroorotate dehydrogenase (AHRD V1 ***- B6U892_MAIZE); contains Interpro domain(s) IPR005719 Dihydroorotate dehydrogenase, class 2	SL2.50ch01:2396758-2405077	1.73	4	0	0.77	0	2.07	0.43	2.41	0	1.91	1.59	0.26	4
		Solyc01g008300.1	Solyc01g008300.1	Hydroxycinnamoyl CoA shikimate/quinate hydroxycinnamoyltransferase-like protein (AHRD V1 **-* B9IAS9_POPTR); contains Interpro domain(s) IPR003480 Transferase	SL2.50ch01:2404818-2406951	0	0	0	0	0	0	0	0	0	0	0	0	0
		Solyc01g008310.2	Solyc01g008310.2	Phenylalanyl-tRNA synthetase beta chain (AHRD V1 **** B6SHI1_MAIZE); contains Interpro domain(s) IPR004531 Phenylalanyl-tRNA synthetase, class IIc, beta subunit, archae/euk cytosolic	SL2.50ch01:2409181-2422710	2.31	1.33	2.55	1.54	4.44	0	1.3	4.22	0	2.06	1.81	2.84	4.44
		Solyc01g008320.2	Solyc01g008320.2	DDHD domain containing 1 (AHRD V1 *--- Q3ZAU5_RAT); contains Interpro domain(s) IPR004177 DDHD	SL2.50ch01:2428752-2447106	0.87	1.33	0	1.54	2.96	1.38	0.43	1.21	5.46	0.73	0.96	1.5	5.46
		Solyc01g008330.2	Solyc01g008330.2	Acetyl-CoA carboxylase biotin carboxylase (AHRD V1 ***- B4VQU4_9CYAN); contains Interpro domain(s) IPR004549 Acetyl-CoA carboxylase, biotin carboxylase	SL2.50ch01:2451880-2461956	9.23	4.67	12.76	6.17	22.21	13.1	3.89	3.02	7.65	8.89	7.87	13.71	22.21
		Solyc01g008340.2	Solyc01g008340.2	50S ribosomal protein L19 (AHRD V1 *-*- B6T8M1_MAIZE); contains Interpro domain(s) IPR001857 Ribosomal protein L19	SL2.50ch01:2463094-2470894	0.29	0.67	0	0	3.7	0.69	0.43	0.6	1.09	0.32	0.22	1.23	3.7
		Solyc01g008350.2	Solyc01g008350.2	DNAJ heat shock N-terminal domain-containing protein-like (AHRD V1 ***- Q5QMD6_ORYSJ)	SL2.50ch01:2472569-2476448	0.29	1.33	0.85	0.77	0.74	0.69	0	0.6	0	0.82	0.98	0.79	1.33
		Solyc01g008360.2	Solyc01g008360.2	Pre-mRNA branch site p14-like protein (AHRD V1 **-- B6T0W0_MAIZE); contains Interpro domain(s) IPR012677 Nucleotide-binding, alpha-beta plait	SL2.50ch01:2474504-2476639	0	0	0	0	0	0	0	0	0	0	0	0	0
		Solyc01g008370.2	Solyc01g008370.2	26S proteasome regulatory subunit (AHRD V1 ***- A8J8V5_CHLRE); contains Interpro domain(s) IPR000555 Mov34/MPN/PAD-1	SL2.50ch01:2477306-2483463	15.58	18.67	17.87	13.88	19.99	13.1	12.52	7.24	5.46	17.37	16.81	17.25	19.99
		Solyc01g008380.1	Solyc01g008380.1	Pentatricopeptide repeat-containing protein (AHRD V1 ***- D7KKP4_ARALY)	SL2.50ch01:2485382-2486323	0	0	0	0	0	0	0	0	0	0	0	0	0
		Solyc01g008390.1	Solyc01g008390.1	LRR receptor-like serine/threonine-protein kinase, RLP	SL2.50ch01:2487246-2489973	0	0	0	0	0	0	0	0	0	0	0	0	0
		Solyc01g008400.2	Solyc01g008400.2	Unknown Protein (AHRD V1)	SL2.50ch01:2486322-2492827	0.29	0	0	0	0	0	0	0.6	0	0.1	0	0	0.6
		Solyc01g008410.1	Solyc01g008410.1	LRR receptor-like serine/threonine-protein kinase, RLP	SL2.50ch01:2492928-2495552	0	0	0	0	0	0	0	0	0	0	0	0	0
		Solyc01g008420.2	Solyc01g008420.2	Mate efflux family protein (AHRD V1 **-- D7KHQ9_ARALY); contains Interpro domain(s) IPR002528 Multi antimicrobial extrusion protein MatE	SL2.50ch01:2504346-2512280	33.21	32	31.7	0.77	8	0.69	0.2	1	0	32.3	21.49	13.49	33.21
		Solyc01g008430.1	Solyc01g008430.1	Unknown Protein (AHRD V1)	SL2.50ch01:2514586-2517198	0.58	0.67	0	0	0	0.69	0	0	0	0.42	0.22	0	0.69
		Solyc01g008440.2	Solyc01g008440.2	Calcium-dependent protein kinase 8 (AHRD V1 **** Q6KC54_NICPL); contains Interpro domain(s) IPR002290 Serine/threonine protein kinase	SL2.50ch01:2523675-2529663	0.58	1.33	0	0.77	0.74	0.69	0	0.6	1.09	0.64	0.7	0.5	1.33
		Solyc01g008450.1	Solyc01g008450.1	Unknown Protein (AHRD V1)	SL2.50ch01:2537606-2538639	0	0	0	0	0	0	0	0	0	0	0	0	0
		Solyc01g008460.2	Solyc01g008460.2	2Fe-2S ferredoxin (AHRD V1 **-- B6U5I8_MAIZE); contains Interpro domain(s) IPR001041 Ferredoxin	SL2.50ch01:2542072-2547308	1.15	6	0	2.31	0.74	0	1.3	0.6	2.18	2.38	2.77	1.02	6
		Solyc01g008470.2	Solyc01g008470.2	Non-selective cation channel-2 family (AHRD V1 **-- C1N231_MICPS); contains Interpro domain(s) IPR004728 Translocation protein Sec62	SL2.50ch01:2548568-2554944	1.15	0	4.25	2.31	0	0	0.43	1.21	0	1.8	2.19	2.19	4.25
		Solyc01g008480.2	Solyc01g008480.2	Pentatricopeptide repeat-containing protein (AHRD V1 ***- D7MTZ6_ARALY); contains Interpro domain(s) IPR002885 Pentatricopeptide repeat	SL2.50ch01:2569875-2573505	0	0	0	1.54	0	0.69	0	0	0	0	0.51	0.51	1.54
		Solyc01g008490.2	Solyc01g008490.2	Nuclear transcription factor Y subunit A-1 (AHRD V1 *-** B6TAR1_MAIZE); contains Interpro domain(s) IPR001289 CCAAT-binding transcription factor, subunit B	SL2.50ch01:2578336-2583600	1.15	0.67	0	1.54	0	4.83	0.86	0.6	0	0.61	0.74	0.51	4.83
		Solyc01g008500.2	Solyc01g008500.2	Receptor serine/threonine kinase (AHRD V1 **** O49202_ORYSJ); contains Interpro domain(s) IPR002290 Serine/threonine protein kinase	SL2.50ch01:2608681-2614575	0	0	0	0	0	0	0	0	0	0	0	0	0
		Solyc01g008510.2	Solyc01g008510.2	Photosystem II 5 kDa protein, chloroplastic (AHRD V1 *-*- PST2_GOSHI)	SL2.50ch01:2618547-2619369	0	0	0	0	0	0	0	0	0	0	0	0	0
		Solyc01g008520.2	Solyc01g008520.2	DNA repair protein XRCC2 (AHRD V1 ***- XRCC2_HUMAN)	SL2.50ch01:2620843-2629958	0	0.67	0	0	0.74	0	0	0	1.09	0.22	0.22	0.25	1.09
		Solyc01g008530.2	Solyc01g008530.2	Cinnamoyl CoA reductase-like protein (AHRD V1 ***- B9HNY0_POPTR); contains Interpro domain(s) IPR016040 NAD(P)-binding domain	SL2.50ch01:2630777-2641984	1.44	0.67	0	1.54	2.22	1.38	0.86	1.81	0	0.7	0.74	1.25	2.22
		Solyc01g008540.2	Solyc01g008540.2	Cinnamoyl CoA reductase-like protein (AHRD V1 ***- B9HNY0_POPTR); contains Interpro domain(s) IPR016040 NAD(P)-binding domain	SL2.50ch01:2638664-2644380	0	0.67	0.85	0.77	0.74	0.69	0.43	1.21	0	0.51	0.76	0.79	1.21
		Solyc01g008550.2	Solyc01g008550.2	Cinnamoyl CoA reductase-like protein (AHRD V1 ***- B9HNY0_POPTR); contains Interpro domain(s) IPR016040 NAD(P)-binding domain	SL2.50ch01:2646412-2650332	12.69	7.34	6.81	9.25	11.85	13.79	7.34	6.03	5.46	8.95	7.8	9.3	13.79
		Solyc01g008560.2	Solyc01g008560.2	NAD kinase 1 (AHRD V1 **** B6SWV6_MAIZE); contains Interpro domain(s) IPR002504 ATP-NAD/AcoX kinase	SL2.50ch01:2656273-2664287	0.29	1.33	0	1.54	0	4.14	0	1.81	2.18	0.54	0.96	0.51	4.14
		Solyc01g008570.1	Solyc01g008570.1	Receptor-like protein kinase (AHRD V1 ***- Q9M577_ORYSA); contains Interpro domain(s) IPR002290 Serine/threonine protein kinase	SL2.50ch01:2669622-2671022	0	0	0	0	0	0	0	0	0	0	0	0	0
		Solyc01g008580.1	Solyc01g008580.1	Zinc transporter protein (AHRD V1 ***- D5LMF9_9FABA); contains Interpro domain(s) IPR003689 Zinc/iron permease	SL2.50ch01:2672912-2673667	0	0	0	0	0	0	0	0	0	0	0	0	0
		Solyc01g008590.1	Solyc01g008590.1	Zinc transporter protein (AHRD V1 *-*- C0L438_9MAGN); contains Interpro domain(s) IPR003689 Zinc/iron permease	SL2.50ch01:2676372-2677111	0.29	0	0	0	0	0	0	0	0	0.1	0	0	0.29
		Solyc01g008600.2	Solyc01g008600.2	Zinc finger CCCH domain-containing protein 53 (AHRD V1 ***- C3H53_ORYSJ); contains Interpro domain(s) IPR000571 Zinc finger, CCCH-type	SL2.50ch01:2684942-2688979	4.33	3.33	0	5.4	5.92	8.28	4.75	4.22	5.46	2.55	2.91	3.77	8.28
		Solyc01g008610.2	Solyc01g008610.2	Beta-1 3-glucanase (AHRD V1 ***- Q9SYX6_TOBAC); contains Interpro domain(s) IPR000490 Glycoside hydrolase, family 17	SL2.50ch01:2694519-2696395	0	0	0	0	0	0	0	0	0	0	0	0	0
		Solyc01g008620.2	Solyc01g008620.2	Beta-1 3-glucanase (AHRD V1 ***- Q9SYX6_TOBAC); contains Interpro domain(s) IPR000490 Glycoside hydrolase, family 17	SL2.50ch01:2700728-2702663	0.29	0	0	0	0	0.69	0	0	0	0.1	0	0	0.69
		Solyc01g008640.2	Solyc01g008640.2	Cytochrome P450	SL2.50ch01:2707156-2709125	0.29	0	0	0	0	0.69	0	0.6	0	0.1	0	0	0.69
		Solyc01g008650.2	Solyc01g008650.2	Cytochrome P450	SL2.50ch01:2711822-2714463	0.29	0	0	0	0	0	0	0	1.09	0.1	0	0	1.09
		Solyc01g008660.2	Solyc01g008660.2	F-box family protein (AHRD V1 ***- B9HCS6_POPTR); contains Interpro domain(s) IPR001810 Cyclin-like F-box	SL2.50ch01:2721444-2722893	0.29	0	0	0	0	0	0	0	1.09	0.1	0	0	1.09
		Solyc01g008670.2	Solyc01g008670.2	Cytochrome P450	SL2.50ch01:2730057-2733401	0	0	0.85	2.31	0.74	0	0	0	0	0.28	1.05	1.3	2.31
		Solyc01g008680.2	Solyc01g008680.2	S2 self-incompatibility locus-linked pollen 3.2 protein (AHRD V1 ***- Q7XAE8_PETIN)	SL2.50ch01:2734051-2739609	1.15	0	0.85	0	0.74	0.69	1.3	5.43	1.09	0.67	0.28	0.53	5.43
		Solyc01g008690.2	Solyc01g008690.2	GDP-mannose transporter (AHRD V1 **** B2VUF6_PYRTR)	SL2.50ch01:2740275-2744521	0	2	1.7	0	24.43	4.14	0	1.21	0	1.23	1.23	8.71	24.43
		Solyc01g008700.2	Solyc01g008700.2	cDNA clone 001-102-C05 full insert sequence (AHRD V1 **-- B7E7M9_ORYSJ)	SL2.50ch01:2746355-2751492	0.58	0.67	0.85	1.54	2.96	2.76	1.3	0.6	0	0.7	1.02	1.78	2.96
		Solyc01g008710.2	Solyc01g008710.2	Mannan endo-1 4-beta-mannosidase (AHRD V1 ***- D2S259_HALTV); contains Interpro domain(s) IPR018087 Glycoside hydrolase, family 5, conserved site IPR013781 Glycoside hydrolase, subgroup, catalytic core	SL2.50ch01:2755066-2758316	0.58	0	0	0	0	0.69	0	0	1.09	0.19	0	0	1.09
		Solyc01g008720.1	Solyc01g008720.1	Mannan endo-1 4-beta-mannosidase (AHRD V1 ***- A8FDC6_BACP2); contains Interpro domain(s) IPR001547 Glycoside hydrolase, family 5	SL2.50ch01:2760070-2763566	0	0	0	0	0	0	0	0	0	0	0	0	0
		Solyc01g008730.2	Solyc01g008730.2	BZIP transcription factor (AHRD V1 **** Q9SQK1_TOBAC); contains Interpro domain(s) IPR011616 bZIP transcription factor, bZIP-1	SL2.50ch01:2765027-2774729	0.87	0	1.7	0	0.74	0	0.86	0.6	1.09	0.86	0.57	0.81	1.7
		Solyc01g008740.1	Solyc01g008740.1	Calcium-dependent protein kinase 17 (AHRD V1 **** Q6KC53_NICPL); contains Interpro domain(s) IPR002290 Serine/threonine protein kinase	SL2.50ch01:2776811-2782326	0	0	0	0	0	0	0	0	0	0	0	0	0
		Solyc01g008750.1	Solyc01g008750.1	cDNA clone J013074B07 full insert sequence (AHRD V1 *--- B7ECA1_ORYSJ); contains Interpro domain(s) IPR004332 Transposase, MuDR, plant	SL2.50ch01:2784887-2788274	0	0	0	0	0	0	0	0.6	0	0	0	0	0.6
		Solyc01g008760.2	Solyc01g008760.2	Genomic DNA chromosome 5 P1 clone MUB3 (AHRD V1 *-*- Q9FLF2_ARATH)	SL2.50ch01:2789896-2794257	0.29	0.67	1.7	0.77	0.74	0	2.59	0	3.28	0.89	1.05	1.07	3.28
		Solyc01g008770.2	Solyc01g008770.2	Rho GTPase activating protein 12 (AHRD V1 *--* Q6P4P5_DANRE); contains Interpro domain(s) IPR000198 RhoGAP	SL2.50ch01:2797441-2815905	2.88	4.67	0.85	3.08	5.92	2.76	3.89	9.05	6.55	2.8	2.87	3.28	9.05
		Solyc01g008780.2	Solyc01g008780.2	Phospholipase A22 (AHRD V1 ***- B9SJ74_RICCO); contains Interpro domain(s) IPR016090 Phospholipase A2	SL2.50ch01:2821916-2823382	1.44	0.67	0	0	0	0.69	0.43	0.6	1.09	0.7	0.22	0	1.44
		Solyc01g008790.2	Solyc01g008790.2	Phosphoesterase family protein (AHRD V1 ***- D7LEV5_ARALY); contains Interpro domain(s) IPR007312 Phosphoesterase	SL2.50ch01:2826378-2831240	2.02	2	2.55	2.31	1.48	3.45	1.73	3.02	4.37	2.19	2.29	2.11	4.37
		Solyc01g008800.1	Solyc01g008800.1	Tir-nbs-lrr, resistance protein	SL2.50ch01:2831245-2836597	0	0	0	0	0	0	0	0	0	0	0	0	0
		Solyc01g008810.2	Solyc01g008810.2	Zinc finger family protein (AHRD V1 **-- D7LZ79_ARALY); contains Interpro domain(s) IPR018957 Zinc finger, C3HC4 RING-type	SL2.50ch01:2836743-2840362	2.31	2.67	0.85	3.85	2.96	2.07	0.86	3.02	1.09	1.94	2.46	2.55	3.85
		Solyc01g008820.2	Solyc01g008820.2	Signal peptide peptidase family protein (AHRD V1 ***- D7LQE4_ARALY); contains Interpro domain(s) IPR007369 Peptidase A22B, signal peptide peptidase	SL2.50ch01:2843927-2850131	2.02	2	1.7	2.31	0.74	0	2.16	2.41	1.09	1.91	2	1.58	2.41
		Solyc01g008830.1	Solyc01g008830.1	L-ascorbate oxidase (AHRD V1 ***- B9HQ45_POPTR); contains Interpro domain(s) IPR017760 L-ascorbate oxidase, plants	SL2.50ch01:2854277-2862704	0	0	0	0	0	0	0	0.6	0	0	0	0	0.6
		Solyc01g008840.2	Solyc01g008840.2	COP9 signalosome complex subunit 2 (AHRD V1 ***- B6TIW9_MAIZE); contains Interpro domain(s) IPR013143 PCI/PINT associated module	SL2.50ch01:2864398-2872390	3.75	2.67	1.7	0.77	3.7	1.38	0	3.02	1.09	2.71	1.71	2.06	3.75
		Solyc01g008850.2	Solyc01g008850.2	CBL-interacting protein kinase 18 (AHRD V1 ***- C4P7W7_VITVI); contains Interpro domain(s) IPR002290 Serine/threonine protein kinase	SL2.50ch01:2877780-2884089	0.87	0.67	0.85	0	1.48	2.76	0.86	7.24	5.46	0.8	0.51	0.78	7.24
		Solyc01g008860.1	Solyc01g008860.1	ATP binding / serine-threonine kinase (AHRD V1 **** C5DB71_VITVI); contains Interpro domain(s) IPR002290 Serine/threonine protein kinase	SL2.50ch01:2885927-2888662	0	0	0	0	0	0	0	0	0	0	0	0	0
		Solyc01g008870.1	Solyc01g008870.1	ATP binding / serine-threonine kinase (AHRD V1 **** C5DB71_VITVI); contains Interpro domain(s) IPR002290 Serine/threonine protein kinase	SL2.50ch01:2892554-2895697	0.58	0	0	0	0	0	0	0	0	0.19	0	0	0.58
		Solyc01g008880.1	Solyc01g008880.1	Ethylene responsive transcription factor 1b (AHRD V1 *-*- C0J9I8_9ROSA); contains Interpro domain(s) IPR001471 Pathogenesis-related transcriptional factor and ERF, DNA-binding	SL2.50ch01:2900449-2901248	0.29	0	0	0	0	0	0	0	0	0.1	0	0	0.29
		Solyc01g008890.2	Solyc01g008890.2	Ethylene responsive transcription factor 2a (AHRD V1 *-*- C0J9I7_9ROSA); contains Interpro domain(s) IPR001471 Pathogenesis-related transcriptional factor and ERF, DNA-binding	SL2.50ch01:2909964-2911724	2.02	0	0	0	0	1.38	0.43	1.81	0	0.67	0	0	2.02
		Solyc01g008900.2	Solyc01g008900.2	Genomic DNA chromosome 3 P1 clone MJL14 (AHRD V1 **-- Q9LJG2_ARATH); contains Interpro domain(s) IPR001926 Pyridoxal phosphate-dependent enzyme, beta subunit	SL2.50ch01:2920931-2926542	0	0	0	0.77	0	0	0	0	0	0	0.26	0.26	0.77
		Solyc01g008910.2	Solyc01g008910.2	Scarecrow transcription factor family protein (AHRD V1 **-* D7MIP9_ARALY); contains Interpro domain(s) IPR005202 GRAS transcription factor	SL2.50ch01:2935721-2937812	0	0.67	0	0.77	0.74	0.69	0.86	0	0	0.22	0.48	0.5	0.86
		Solyc01g008920.2	Solyc01g008920.2	NAD dependent epimerase/dehydratase family protein expressed (AHRD V1 **-- Q10L97_ORYSJ); contains Interpro domain(s) IPR013120 Male sterility, NAD-binding	SL2.50ch01:2941572-2947766	1.15	0	0	0	0	0	0.43	0	0	0.38	0	0	1.15
		Solyc01g008930.2	Solyc01g008930.2	Phycoerythrobilin ferredoxin oxidoreductase (AHRD V1 **** Q6E5A3_MAIZE); contains Interpro domain(s) IPR009249 Ferredoxin-dependent bilin reductase	SL2.50ch01:2948374-2955890	0.58	1.33	0.85	2.31	2.96	4.14	3.45	0.6	5.46	0.92	1.5	2.04	5.46
		Solyc01g008940.2	Solyc01g008940.2	Anther protein (AHRD V1 ***- Q8RX90_TOBAC)	SL2.50ch01:2958618-2959192	0.29	0	0	0	0	0	0	0	0	0.1	0	0	0.29
		Solyc01g008950.2	Solyc01g008950.2	Calmodulin 5/6/7/8-like protein (AHRD V1 ***- Q3HVL6_SOLTU); contains Interpro domain(s) IPR011992 EF-Hand type	SL2.50ch01:2959856-2963201	23.66	19.34	28.92	23.9	33.32	44.14	21.59	24.14	36.05	23.97	24.05	28.71	44.14
		Solyc01g008960.2	Solyc01g008960.2	Argonaute 4-like protein (AHRD V1 ***- D5FQ91_PELHO); contains Interpro domain(s) IPR003165 Stem cell self-renewal protein Piwi	SL2.50ch01:2976372-2985161	40.68	40.02	52.74	55.51	54.79	47.58	22.02	43.45	28.4	44.48	49.42	54.35	55.51
		Solyc01g008970.2	Solyc01g008970.2	Heterogeneous nuclear ribonucleoprotein A3-like protein 2 (AHRD V1 *--- B6TV58_MAIZE); contains Interpro domain(s) IPR000504 RNA recognition motif, RNP-1	SL2.50ch01:2987994-2990000	2.31	4.67	0.85	0.77	1.48	0.69	4.32	3.02	1.09	2.61	2.1	1.03	4.67
		Solyc01g008980.2	Solyc01g008980.2	BZIP transcription factor (AHRD V1 **-- Q32WR6_MALDO); contains Interpro domain(s) IPR011616 bZIP transcription factor, bZIP-1	SL2.50ch01:2995054-2999468	0	0	1.7	0.77	0	4.83	0	0	1.09	0.57	0.82	0.82	4.83
		Solyc01g008990.2	Solyc01g008990.2	THO complex subunit 7 homolog (AHRD V1 ***- B5XFL3_SALSA); contains Interpro domain(s) IPR018018 Tho complex subunit 7	SL2.50ch01:3003153-3007725	1.73	0	0	0	0.74	1.38	0.86	0.6	0	0.58	0	0.25	1.73
		Solyc01g009000.2	Solyc01g009000.2	RING finger protein 6 (AHRD V1 *--- RNF6_HUMAN); contains Interpro domain(s) IPR018957 Zinc finger, C3HC4 RING-type	SL2.50ch01:3012133-3013663	1.44	0.67	0	1.54	0	0.69	0.43	4.22	3.28	0.7	0.74	0.51	4.22
		Solyc01g009010.2	Solyc01g009010.2	4-diphosphocytidyl-2-C-methyl-D-erythritol kinase (AHRD V1 ***- A4USB3_NICBE); contains Interpro domain(s) IPR004424 4-diphosphocytidyl-2C-methyl-D-erythritol kinase	SL2.50ch01:3014153-3020642	0.87	0.67	0.85	1.54	1.48	0.69	1.73	0	1.09	0.8	1.02	1.29	1.73
		Solyc01g009020.2	Solyc01g009020.2	Cysteine proteinase inhibitor (AHRD V1 **** Q2VY67_9ERIC); contains Interpro domain(s) IPR000010 Proteinase inhibitor I25, cystatin	SL2.50ch01:3021736-3024369	2.88	4	0.85	2.31	6.66	4.14	2.59	7.24	0	2.58	2.39	3.27	7.24
		Solyc01g009030.2	Solyc01g009030.2	Nuclear control of ATPase protein (AHRD V1 *--- C9SK53_VERA1); contains Interpro domain(s) IPR013946 Nuclear control of ATP synthase 2	SL2.50ch01:3025820-3039091	3.46	0.67	3.4	2.31	0.74	4.83	0.43	2.41	0	2.51	2.13	2.15	4.83
		Solyc01g009040.2	Solyc01g009040.2	Cyclin B1 (AHRD V1 **** Q9LD02_TOBAC); contains Interpro domain(s) IPR014400 Cyclin, A/B/D/E	SL2.50ch01:3041736-3044940	2.31	1.33	0.85	9.25	2.96	2.76	2.16	2.41	2.18	1.5	3.81	4.35	9.25
		Solyc01g009050.2	Solyc01g009050.2	Molybdenum cofactor biosynthesis protein (AHRD V1 ***- Q309F9_MAIZE); contains Interpro domain(s) IPR005110 MoeA, N-terminal, domain I and II	SL2.50ch01:3045361-3064835	4.62	0	0.85	11.56	2.96	4.83	1.3	4.83	1.09	1.82	4.14	5.12	11.56
		Solyc01g009060.2	Solyc01g009060.2	BTB/POZ domain containing protein expressed (AHRD V1 ***- Q10C73_ORYSJ); contains Interpro domain(s) IPR013089 Kelch related	SL2.50ch01:3067813-3074939	1.44	4.67	0.85	0	2.22	0.69	1.73	4.22	0	2.32	1.84	1.02	4.67
		Solyc01g009070.2	Solyc01g009070.2	MYB transcription factor (AHRD V1 **-* Q9FR97_ARATH); contains Interpro domain(s) IPR015495 Myb transcription factor	SL2.50ch01:3075389-3080069	1.15	0	0	0	0.74	1.38	0	0.6	2.18	0.38	0	0.25	2.18
		Solyc01g009080.2	Solyc01g009080.2	FHA domain containing protein (AHRD V1 ***- B6TP39_MAIZE); contains Interpro domain(s) IPR000253 Forkhead-associated	SL2.50ch01:3091052-3094178	0	0.67	0.85	0	0	0	0.43	0	0	0.51	0.51	0.28	0.85
		Solyc01g009090.2	Solyc01g009090.2	Serrate RNA effector molecule homolog (AHRD V1 *-*- SRRT_DROWI)	SL2.50ch01:3095257-3108637	3.46	2	8.51	6.17	6.66	2.76	5.18	3.62	4.37	4.66	5.56	7.11	8.51
		Solyc01g009100.2	Solyc01g009100.2	Ribosomal protein L30 (AHRD V1 ***- B3TLP4_ELAGV); contains Interpro domain(s) IPR000231 Ribosomal protein L30e	SL2.50ch01:3112345-3115791	25.96	11.34	24.67	22.36	18.51	15.17	32.39	18.1	24.03	20.66	19.46	21.85	32.39
		Solyc01g009110.2	Solyc01g009110.2	Histone deacetylase family protein expressed (AHRD V1 ***- Q2QWU2_ORYSJ); contains Interpro domain(s) IPR000286 Histone deacetylase superfamily	SL2.50ch01:3123009-3125706	0	0.67	0	0	0	0.69	1.3	0	0	0.22	0.22	0	1.3
		Solyc01g009120.2	Solyc01g009120.2	Histone deacetylase family protein expressed (AHRD V1 ***- Q2QWU2_ORYSJ); contains Interpro domain(s) IPR000286 Histone deacetylase superfamily	SL2.50ch01:3135793-3143714	0.29	0	0	0	0	0	0	0	0	0.1	0	0	0.29
		Solyc01g009130.1	Solyc01g009130.1	Unknown Protein (AHRD V1)	SL2.50ch01:3149322-3149692	0	0	0	0	0	0	0	0	0	0	0	0	0
		Solyc01g009140.1	Solyc01g009140.1	Dicer-like protein (AHRD V1 ***- B9HHX6_POPTR)	SL2.50ch01:3164642-3165604	0	0	0	0	0	0	0	0	0	0	0	0	0
		Solyc01g009150.2	Solyc01g009150.2	Glycosyl hydrolase (Fragment) (AHRD V1 *-*- D9ZCE7_9CARY)	SL2.50ch01:3166875-3171584	0.29	0	0	0	0.74	0.69	1.3	0	0	0.1	0	0.25	1.3
		Solyc01g009160.2	Solyc01g009160.2	Harpin-induced protein-like (Fragment) (AHRD V1 **-- D2CFH8_COFAR); contains Interpro domain(s) IPR010847 Harpin-induced 1	SL2.50ch01:3172215-3173564	0.87	0	0	0.77	0.74	0	0	0	0	0.29	0.26	0.5	0.87
		Solyc01g009170.2	Solyc01g009170.2	Ethylene insensitive 3 class transcription factor (AHRD V1 **** D5L146_MALDO); contains Interpro domain(s) IPR006957 Ethylene insensitive 3	SL2.50ch01:3203518-3206211	3.17	3.33	5.96	1.54	3.7	2.07	1.73	1.21	1.09	4.15	3.61	3.73	5.96
		Solyc01g009180.2	Solyc01g009180.2	5-methyltetrahydropteroyltriglutamate--homocysteine methyltransferase (AHRD V1 ***- B6UF55_MAIZE); contains Interpro domain(s) IPR006276 5-methyltetrahydropteroyltriglutamate--homocysteine S-methyltransferase	SL2.50ch01:3229107-3235108	2.02	0.67	0.85	4.63	2.96	4.83	1.73	1.81	1.09	1.18	2.05	2.81	4.83
		Solyc01g009190.1	Solyc01g009190.1	Double-stranded RNA binding protein (AHRD V1 *-** A9T6E4_PHYPA); contains Interpro domain(s) IPR001159 Double-stranded RNA binding	SL2.50ch01:3237158-3239898	0	0	0	0	0	0	0	0	1.09	0	0	0	1.09
		Solyc01g009200.2	Solyc01g009200.2	Restricted tev movement 2 (AHRD V1 *--- D5K219_ARATH); contains Interpro domain(s) IPR008978 HSP20-like chaperone	SL2.50ch01:3239998-3241560	0	0	0	0	0	0	0	0	0	0	0	0	0
		Solyc01g009210.1	Solyc01g009210.1	Unknown Protein (AHRD V1)	SL2.50ch01:3243723-3244388	0	0	0	0	0	0	0	0	0	0	0	0	0
		Solyc01g009220.2	Solyc01g009220.2	Restricted tev movement 2 (AHRD V1 *--- D5K205_ARATH); contains Interpro domain(s) IPR008978 HSP20-like chaperone	SL2.50ch01:3245919-3247795	0.29	0	0	0	0	0	0	0	0	0.1	0	0	0.29
		Solyc01g009230.2	Solyc01g009230.2	Xanthine dehydrogenase/oxidase (AHRD V1 ***- A9YL93_RABIT); contains Interpro domain(s) IPR016208 Aldehyde oxidase/xanthine dehydrogenase	SL2.50ch01:3253891-3262299	0	0	0.85	0	0	2.07	0	0.6	1.09	0.28	0.28	0.28	2.07
		Solyc01g009240.2	Solyc01g009240.2	Beta-D-glucosidase (AHRD V1 ***- O82074_TROMA); contains Interpro domain(s) IPR001764 Glycoside hydrolase, family 3, N-terminal	SL2.50ch01:3269096-3273735	0	0	0	0	0	0	0	0	0	0	0	0	0
		Solyc01g009250.2	Solyc01g009250.2	Unknown Protein (AHRD V1)	SL2.50ch01:3278476-3279403	0.29	0	0	1.54	0	0	0	0.6	0	0.1	0.51	0.51	1.54
		Solyc01g009260.1	Solyc01g009260.1	60S ribosomal protein L5, mitochondrial (AHRD V1 *-*- RM05_SOLTU)	SL2.50ch01:3288675-3290290	0.29	0	0	0	0	0	0	0	0	0.1	0	0	0.29
		Solyc01g009270.1	Solyc01g009270.1	Unknown Protein (AHRD V1)	SL2.50ch01:3291620-3293241	0	0	0	0	0	0	0	0	0	0	0	0	0
		Solyc01g009280.2	Solyc01g009280.2	Serine/threonine-protein phosphatase (AHRD V1 **** D7LGU6_ARALY); contains Interpro domain(s) IPR012391 Serine/threonine protein phosphatase, BSU1	SL2.50ch01:3302609-3320461	0.87	0.67	1.7	3.08	0.74	2.07	0.43	1.81	7.65	1.08	1.82	1.84	7.65
		Solyc01g009290.2	Solyc01g009290.2	Polyribonucleotide 5&apos;-hydroxyl-kinase Clp1 (AHRD V1 **** CLP1_CHICK); contains Interpro domain(s) IPR010655 Pre-mRNA cleavage complex II Clp1	SL2.50ch01:3323613-3335853	2.88	1.33	4.25	4.63	3.7	1.38	1.73	3.62	0	2.82	3.4	4.19	4.63
		Solyc01g009300.2	Solyc01g009300.2	Serine/threonine kinase (AHRD V1 *-** C4QNN2_SCHMA); contains Interpro domain(s) IPR002290 Serine/threonine protein kinase	SL2.50ch01:3337112-3344788	0.58	0	0.85	3.08	1.48	0.69	0.86	0	3.28	0.48	1.31	1.8	3.28
		Solyc01g009310.2	Solyc01g009310.2	Sterol reductase (AHRD V1 **** A8IA67_CHLRE); contains Interpro domain(s) IPR001171 Ergosterol biosynthesis ERG4/ERG24	SL2.50ch01:3485878-3495406	5.77	2.67	1.7	14.65	4.44	4.14	5.61	10.86	22.94	3.38	6.34	6.93	22.94
		Solyc01g009320.1	Solyc01g009320.1	U-box domain-containing protein 24 (AHRD V1 ***- D7LAS1_ARALY); contains Interpro domain(s) IPR003613 U box domain	SL2.50ch01:3500573-3502283	0.58	0	0	0	0	0	0	0	0	0.19	0	0	0.58
		Solyc01g009330.1	Solyc01g009330.1	U-box domain-containing protein (AHRD V1 ***- D7LU64_ARALY); contains Interpro domain(s) IPR003613 U box domain	SL2.50ch01:3514978-3516458	0	0	0	0	0	0	0	0	0	0	0	0	0
		Solyc01g009340.2	Solyc01g009340.2	Calmodulin-binding protein family-like (AHRD V1 **-* Q6YXT2_ORYSJ); contains Interpro domain(s) IPR000048 IQ calmodulin-binding region	SL2.50ch01:3537686-3542007	0.58	0	0.85	0	1.48	4.14	0.43	1.21	0	0.48	0.28	0.78	4.14
		Solyc01g009350.2	Solyc01g009350.2	CCR4-NOT transcription complex subunit 7 (AHRD V1 ***- B4FG48_MAIZE); contains Interpro domain(s) IPR006941 Ribonuclease CAF1	SL2.50ch01:3541766-3542998	0	0	0	0	0	0	0	0	0	0	0	0	0
		Solyc01g009360.1	Solyc01g009360.1	CCR4-NOT transcription complex subunit 7 (AHRD V1 ***- B4FG48_MAIZE); contains Interpro domain(s) IPR006941 Ribonuclease CAF1	SL2.50ch01:3547349-3548376	0	0	0	0	0	0	0.43	0	0	0	0	0	0.43
		Solyc01g009370.1	Solyc01g009370.1	Cytochrome P450	SL2.50ch01:3557742-3564375	0	0.67	0	0.77	0	0	0.43	0	0	0.22	0.48	0.26	0.77
		Solyc01g009380.2	Solyc01g009380.2	Nicalin (AHRD V1 ***- B4FZF8_MAIZE); contains Interpro domain(s) IPR008710 Nicastrin	SL2.50ch01:3572360-3591767	1.73	3.33	3.4	3.08	2.96	4.14	0.86	1.81	3.28	2.82	3.27	3.15	4.14
		Solyc01g009390.2	Solyc01g009390.2	MRNA decapping enzyme (AHRD V1 *-*- Q45NB8_XENLA); contains Interpro domain(s) IPR010334 Dcp1-like decapping	SL2.50ch01:3594668-3601273	0	0	0	0	1.48	0.69	0.43	0	0	0	0	0.49	1.48
		Solyc01g009400.2	Solyc01g009400.2	Peroxidase 57 (AHRD V1 ***- D7LXN0_ARALY); contains Interpro domain(s) IPR002016 Haem peroxidase, plant/fungal/bacterial	SL2.50ch01:3606736-3609689	0.29	0	1.7	2.31	0.74	0	0	0.6	0	0.66	1.34	1.58	2.31
		Solyc01g009410.2	Solyc01g009410.2	Peroxidase 57 (AHRD V1 **** D7LXN0_ARALY); contains Interpro domain(s) IPR002016 Haem peroxidase, plant/fungal/bacterial	SL2.50ch01:3612087-3615794	0	0.67	0.85	0	0	0	0	0.6	0	0.51	0.51	0.28	0.85
		Solyc01g009420.2	Solyc01g009420.2	Bifunctional polymyxin resistance arnA protein (AHRD V1 ***- B6TQB1_MAIZE); contains Interpro domain(s) IPR001509 NAD-dependent epimerase/dehydratase	SL2.50ch01:3621816-3626939	3.46	9.34	0.85	3.08	5.18	5.52	4.32	9.66	0	4.55	4.42	3.04	9.66
		Solyc01g009430.2	Solyc01g009430.2	Os02g0448600 protein (Fragment) (AHRD V1 *--- Q0E1G8_ORYSJ)	SL2.50ch01:3634436-3636306	0.29	0	0	0.77	0.74	1.38	1.3	4.83	1.09	0.1	0.26	0.5	4.83
		Solyc01g009440.1	Solyc01g009440.1	Ethylene-responsive transcription factor 10 (AHRD V1 *-** ERF77_ARATH); contains Interpro domain(s) IPR001471 Pathogenesis-related transcriptional factor and ERF, DNA-binding	SL2.50ch01:3662662-3663494	0	0	0	0	0	0	0	0	0	0	0	0	0
		Solyc01g009450.2	Solyc01g009450.2	Mitochondrial inner membrane protease ATP23 (AHRD V1 ***- D0NY32_PHYIN); contains Interpro domain(s) IPR019165 Peptidase M76, ATP23	SL2.50ch01:3676423-3681923	0	3.33	1.7	0	0.74	2.76	0.86	1.81	1.09	1.68	1.68	0.81	3.33
		Solyc01g009460.2	Solyc01g009460.2	Unknown Protein (AHRD V1)	SL2.50ch01:3688541-3689011	0	0	0	0	0	0	0	0	0	0	0	0	0
		Solyc01g009470.1	Solyc01g009470.1	Poly (AHRD V1 ***- B9SCR8_RICCO); contains Interpro domain(s) IPR012317 Poly(ADP-ribose) polymerase, catalytic region	SL2.50ch01:3694346-3698607	0	0	0	0	0	0	0	0	0	0	0	0	0
		Solyc01g009480.2	Solyc01g009480.2	Hydrolase alpha/beta fold family protein (AHRD V1 **** D7LRW3_ARALY); contains Interpro domain(s) IPR000073 Alpha/beta hydrolase fold-1	SL2.50ch01:3702654-3706348	0.29	0	0	0	0	0	0	0.6	0	0.1	0	0	0.6
		Solyc01g009490.1	Solyc01g009490.1	cDNA clone J100026I16 full insert sequence (AHRD V1 **-- B7FA06_ORYSJ)	SL2.50ch01:3725057-3725691	0	0	0	0	0	0	0	0	0	0	0	0	0
		Solyc01g009500.2	Solyc01g009500.2	Hydrolase alpha/beta fold family protein (AHRD V1 **** D7LRW3_ARALY); contains Interpro domain(s) IPR000073 Alpha/beta hydrolase fold-1	SL2.50ch01:3739772-3743948	0.29	0	1.7	0	0	0	0	0	0	0.66	0.57	0.57	1.7
		Solyc01g009510.1	Solyc01g009510.1	Unknown Protein (AHRD V1); contains Interpro domain(s) IPR011616 bZIP transcription factor, bZIP-1	SL2.50ch01:3775733-3778400	0	0	0	0	0	0	0	0	0	0	0	0	0
		Solyc01g009520.2	Solyc01g009520.2	Ribosomal protein (AHRD V1 ***- Q6ER67_ORYSJ); contains Interpro domain(s) IPR002143 Ribosomal protein L1	SL2.50ch01:3780910-3784439	11.83	14.01	10.21	5.4	9.62	2.07	12.95	6.64	9.83	12.02	9.87	8.41	14.01
		Solyc01g009530.1	Solyc01g009530.1	Genomic DNA chromosome 3 TAC clone K7P8 (AHRD V1 *--- Q9LRY2_ARATH)	SL2.50ch01:3784538-3785994	0	0	0	0	0	0.69	0	0	0	0	0	0	0.69
		Solyc01g009540.1	Solyc01g009540.1	Genomic DNA chromosome 3 TAC clone K7P8 (AHRD V1 ***- Q9LRY2_ARATH)	SL2.50ch01:3785861-3786348	0	0	0	0	0	0	0	0	0	0	0	0	0
		Solyc01g009550.1	Solyc01g009550.1	Hypothetical chloroplast RF1 (AHRD V1 ***- C3UP30_9MAGN)	SL2.50ch01:3810136-3810599	0	0	0	0	0	0	0	0.6	0	0	0	0	0.6
		Solyc01g009560.1	Solyc01g009560.1	Terminal flower 1 (Fragment) (AHRD V1 **-- B3VT07_9ROSA); contains Interpro domain(s) IPR008914 Phosphatidylethanolamine-binding protein PEBP	SL2.50ch01:3813439-3814545	0	0	0	0	0	0	0	0	0	0	0	0	0
		Solyc01g009570.2	Solyc01g009570.2	Unknown Protein (AHRD V1)	SL2.50ch01:3822172-3822937	1.44	0.67	0	0	0	0	0.43	0.6	0	0.7	0.22	0	1.44
		Solyc01g009580.1	Solyc01g009580.1	Terminal flower 1 (Fragment) (AHRD V1 **-- B3VT07_9ROSA); contains Interpro domain(s) IPR008914 Phosphatidylethanolamine-binding protein PEBP	SL2.50ch01:3828755-3830738	0.29	0	0	0	0	0.69	0	0	0	0.1	0	0	0.69
		Solyc01g009590.2	Solyc01g009590.2	A9-like protein (Fragment) (AHRD V1 **-- A4L798_SINAL); contains Interpro domain(s) IPR003612 Plant lipid transfer protein/seed storage/trypsin-alpha amylase inhibitor	SL2.50ch01:3831035-3832490	0	0	0	0	0	0	0	0	0	0	0	0	0
		Solyc01g009600.2	Solyc01g009600.2	Dehydration-responsive family protein (AHRD V1 **-- D7M5L0_ARALY); contains Interpro domain(s) IPR004159 Protein of unknown function DUF248, methyltransferase putative	SL2.50ch01:3833222-3837877	0.29	0.67	0	0	0	1.38	1.3	0	0	0.32	0.22	0	1.38
		Solyc01g009610.2	Solyc01g009610.2	Unknown Protein (AHRD V1)	SL2.50ch01:3842254-3846800	1.73	2.67	2.55	4.63	1.48	5.52	0.43	1.21	4.37	2.32	3.28	2.89	5.52
		Solyc01g009620.2	Solyc01g009620.2	Cleavage and polyadenylation specificity factor subunit 5 (AHRD V1 ***- C1BVK1_9MAXI); contains Interpro domain(s) IPR016706 Cleavage and polyadenylation specificity factor, 25 kDa subunit	SL2.50ch01:3852922-3862872	2.88	0.67	0.85	2.31	2.96	1.38	0.43	0	3.28	1.47	1.28	2.04	3.28
		Solyc01g009630.2	Solyc01g009630.2	Cleavage and polyadenylation specificity factor subunit 5 (AHRD V1 ***- C1BVK1_9MAXI); contains Interpro domain(s) IPR016706 Cleavage and polyadenylation specificity factor, 25 kDa subunit	SL2.50ch01:3865190-3874283	7.21	2	7.66	5.4	0.74	4.83	4.75	1.21	1.09	5.62	5.02	4.6	7.66
		Solyc01g009640.1	Solyc01g009640.1	Polygalacturonase (AHRD V1 ***- C0JAE6_9ORYZ); contains Interpro domain(s) IPR012334 Pectin lyase fold	SL2.50ch01:3880452-3883446	0	0	0	0	0	0	0.43	0	0	0	0	0	0.43
		Solyc01g009650.1	Solyc01g009650.1	MYB transcription factor (AHRD V1 **-- Q9LTJ5_ARATH); contains Interpro domain(s) IPR015495 Myb transcription factor	SL2.50ch01:3887675-3889431	0	0	0	0	0	2.07	0	0	0	0	0	0	2.07
		Solyc01g009660.1	Solyc01g009660.1	Low-temperature-induced 65 kDa protein (AHRD V1 *-*- LTI65_ARATH)	SL2.50ch01:3897177-3899846	0	0	0	0	0	0	0	0	0	0	0	0	0
		Solyc01g009670.2	Solyc01g009670.2	CCA-adding enzyme (AHRD V1 *-*- CCA_STAES); contains Interpro domain(s) IPR002646 Polynucleotide adenylyltransferase region	SL2.50ch01:3907494-3914001	1.44	0	0.85	0	0.74	1.38	0.43	0.6	2.18	0.76	0.28	0.53	2.18
		Solyc01g009680.2	Solyc01g009680.2	Lipoxygenase (AHRD V1 ***- C0KKU8_SOLLC); contains Interpro domain(s) IPR001246 Lipoxygenase, plant	SL2.50ch01:3967794-3971663	0	0	0	0	0	0	0	0.6	0	0	0	0	0.6
		Solyc01g009690.1	Solyc01g009690.1	LRR receptor-like serine/threonine-protein kinase, RLP	SL2.50ch01:3972616-3975413	0	0	0	0	0	0	0	0	0	0	0	0	0
		Solyc01g009700.1	Solyc01g009700.1	LRR receptor-like serine/threonine-protein kinase, RLP	SL2.50ch01:3979009-3981500	0	0	0	0	0	0	0	0	0	0	0	0	0
		Solyc01g009710.1	Solyc01g009710.1	Unknown Protein (AHRD V1)	SL2.50ch01:3987446-3987987	0	0	0	0	0	0	0	0	0	0	0	0	0
		Solyc01g009720.1	Solyc01g009720.1	Zinc finger family protein (AHRD V1 *-*- D7LC67_ARALY)	SL2.50ch01:3999305-4000841	0	0	0	0	0	0	0.43	0	0	0	0	0	0.43
		Solyc01g009730.1	Solyc01g009730.1	Unknow protein (AHRD V1 *-*- Q5W7C9_ORYSJ); contains Interpro domain(s) IPR010399 Tify	SL2.50ch01:4044030-4050013	0.87	0	1.7	0.77	1.48	0	0.43	0	0	0.86	0.82	1.32	1.7
		Solyc01g009740.1	Solyc01g009740.1	Unknown Protein (AHRD V1); contains Interpro domain(s) IPR010399 Tify	SL2.50ch01:4098787-4106951	0.58	0.67	1.7	0.77	0.74	2.07	0.86	1.21	3.28	0.98	1.05	1.07	3.28
		Solyc01g009750.2	Solyc01g009750.2	Unknown Protein (AHRD V1)	SL2.50ch01:4122212-4126861	1.73	4.67	7.66	5.4	1.48	1.38	4.75	3.62	4.37	4.69	5.91	4.85	7.66
		Solyc01g009760.2	Solyc01g009760.2	GRAM-containing/ABA-responsive protein (Fragment) (AHRD V1 *--- C6FBQ3_PSEMZ); contains Interpro domain(s) IPR004182 GRAM	SL2.50ch01:4138755-4141365	0.58	1.33	0	0.77	0.74	2.07	0.43	0	0	0.64	0.7	0.5	2.07
		Solyc01g009770.2	Solyc01g009770.2	Major ampullate spidroin 2-2 (AHRD V1 *-*- B6TJV0_MAIZE); contains Interpro domain(s) IPR001202 WW/Rsp5/WWP	SL2.50ch01:4155783-4159096	2.02	1.33	3.4	0	1.48	2.07	3.02	3.62	2.18	2.25	1.58	1.63	3.62
		Solyc01g009780.2	Solyc01g009780.2	LITAF-domain-containing protein (AHRD V1 ***- Q4U6G1_PEA); contains Interpro domain(s) IPR006629 LPS-induced tumor necrosis factor alpha factor	SL2.50ch01:4205344-4209204	2.31	2.67	2.55	2.31	2.22	4.14	3.02	2.41	3.28	2.51	2.51	2.36	4.14
		Solyc01g009790.1	Solyc01g009790.1	Unknown Protein (AHRD V1)	SL2.50ch01:4241361-4241722	0	0	0	0	0	0	0	0	0	0	0	0	0
		Solyc01g009800.1	Solyc01g009800.1	Mutator-like transposase 53847-56139 (AHRD V1 ***- Q9C8V7_ARATH); contains Interpro domain(s) IPR018289 MULE transposase, conserved domain	SL2.50ch01:4247737-4250810	0	0	0.85	0.77	0	0	0	0.6	1.09	0.28	0.54	0.54	1.09
		Solyc01g009810.2	Solyc01g009810.2	LRR receptor-like serine/threonine-protein kinase, RLP	SL2.50ch01:4251976-4255277	0.29	0	2.55	0	1.48	0	0	0	1.09	0.95	0.85	1.34	2.55
		Solyc01g009820.2	Solyc01g009820.2	Hydroxyproline-rich glycoprotein family protein (AHRD V1 ***- D7LGA9_ARALY)	SL2.50ch01:4260081-4266897	0.58	1.33	0.85	0	1.48	1.38	1.3	3.02	0	0.92	0.73	0.78	3.02
		Solyc01g009830.2	Solyc01g009830.2	UDP-glucuronic acid/UDP-N-acetylgalactosamine transporter (AHRD V1 **** C1BM09_OSMMO); contains Interpro domain(s) IPR004853 Protein of unknown function DUF250	SL2.50ch01:4325218-4329736	0	0	0	0.77	0	0	0	0	0	0	0.26	0.26	0.77
		Solyc01g009840.1	Solyc01g009840.1	GAI-like protein 1 (Fragment) (AHRD V1 **-- A1YWS4_9ROSI); contains Interpro domain(s) IPR005202 GRAS transcription factor	SL2.50ch01:4339199-4340963	0	0	0	0	0	0	0	0	0	0	0	0	0
		Solyc01g009850.2	Solyc01g009850.2	Unknown Protein (AHRD V1)	SL2.50ch01:4369328-4376050	20.19	12	11.91	13.11	13.33	16.55	18.57	7.85	14.2	14.7	12.34	12.78	20.19
		Solyc01g009860.2	Solyc01g009860.2	NAC domain transcription factor (AHRD V1 **** Q5DM36_WHEAT); contains Interpro domain(s) IPR003441 No apical meristem (NAM) protein	SL2.50ch01:4382136-4384348	2.02	0	0	4.63	0	2.07	0.43	0	0	0.67	1.54	1.54	4.63
		Solyc01g009870.2	Solyc01g009870.2	Glycerophosphodiester phosphodiesterase GDE1 (AHRD V1 ***- B2WNF5_PYRTR); contains Interpro domain(s) IPR004129 Glycerophosphoryl diester phosphodiesterase	SL2.50ch01:4404219-4408651	0.29	0	0	0	0	2.07	0	0	0	0.1	0	0	2.07
		Solyc01g009880.2	Solyc01g009880.2	Exocyst complex protein EXO70 (AHRD V1 *--- EXO70_KLULA); contains Interpro domain(s) IPR004140 Exo70 exocyst complex subunit	SL2.50ch01:4413095-4415437	0	0	0	0	0	0	0	0	0	0	0	0	0
		Solyc01g009890.1	Solyc01g009890.1	Glutaredoxin (AHRD V1 ***- B9GZC7_POPTR); contains Interpro domain(s) IPR011905 Glutaredoxin-like, plant II	SL2.50ch01:4424607-4425199	0	0	0	0	0	0	0	0	0	0	0	0	0
		Solyc01g009900.2	Solyc01g009900.2	Glutaredoxin (AHRD V1 ***- B9GF65_POPTR); contains Interpro domain(s) IPR011905 Glutaredoxin-like, plant II	SL2.50ch01:4462531-4463201	2.02	0.67	0.85	1.54	6.66	1.38	0.86	0	0	1.18	1.02	3.02	6.66
		Solyc01g009910.1	Solyc01g009910.1	Glutaredoxin (AHRD V1 ***- B9GF65_POPTR); contains Interpro domain(s) IPR011905 Glutaredoxin-like, plant II	SL2.50ch01:4479946-4480508	0	0	0	0	0	0	0	0	0	0	0	0	0
		Solyc01g009920.1	Solyc01g009920.1	MORC family CW-type zinc finger 3 (AHRD V1 *--- Q0D2C9_XENTR); contains Interpro domain(s) IPR003594 ATP-binding region, ATPase-like	SL2.50ch01:4490006-4495395	0	0	0.85	0	0	0	0	0	0	0.28	0.28	0.28	0.85
		Solyc01g009930.1	Solyc01g009930.1	LRR receptor-like serine/threonine-protein kinase, RLP	SL2.50ch01:4520378-4522877	0	0.67	0	0	0.74	1.38	0.43	0	0	0.22	0.22	0.25	1.38
		Solyc01g009940.1	Solyc01g009940.1	5-methylthioadenosine/S-adenosylhomocysteine deaminase (AHRD V1 **-- C0QS54_PERMH); contains Interpro domain(s) IPR006680 Amidohydrolase 1	SL2.50ch01:4541527-4544865	0.29	0	0	0	0	0	0	0	0	0.1	0	0	0.29
		Solyc01g009950.1	Solyc01g009950.1	Polyprotein-like related (AHRD V1 ***- Q2AA73_ASPOF)	SL2.50ch01:4550491-4551155	0	0	0	0	0	0	0	0	0	0	0	0	0
		Solyc01g009960.2	Solyc01g009960.2	Stearoyl-acyl-carrier protein desaturase (AHRD V1 **** C0KWD3_RICCO); contains Interpro domain(s) IPR005067 Fatty acid desaturase, type 2	SL2.50ch01:4551974-4553668	0	0	0	0	0	0	0	0	0	0	0	0	0
		Solyc01g009970.2	Solyc01g009970.2	Amidohydrolase 2 (AHRD V1 ***- Q01SB2_SOLUE); contains Interpro domain(s) IPR006992 Amidohydrolase 2	SL2.50ch01:4572632-4576793	1.15	0	1.7	0.77	5.92	0.69	2.16	0	1.09	0.95	0.82	2.8	5.92
		Solyc01g009980.1	Solyc01g009980.1	Retrotransposon like protein (AHRD V1 ***- Q67Y86_ARATH)	SL2.50ch01:4584474-4585210	0	0	0	0	0	0	0	0	0	0	0	0	0
		Solyc01g009990.2	Solyc01g009990.2	Peptidyl-prolyl cis-trans isomerase (AHRD V1 ***- B9RMA5_RICCO); contains Interpro domain(s) IPR002130 Peptidyl-prolyl cis-trans isomerase, cyclophilin-type	SL2.50ch01:4594127-4598293	9.81	2	2.55	9.25	0	4.83	11.66	5.43	6.55	4.79	4.6	3.93	11.66
		Solyc01g010000.2	Solyc01g010000.2	ACT domain-containing protein (AHRD V1 **-- D7M3X3_ARALY); contains Interpro domain(s) IPR002912 Amino acid-binding ACT	SL2.50ch01:4611733-4615543	0	0	0	0	0.74	0.69	0	0.6	0	0	0	0.25	0.74
		Solyc01g010010.1	Solyc01g010010.1	Mutator-like transposase (AHRD V1 ***- Q9SKM2_ARATH); contains Interpro domain(s) IPR004332 Transposase, MuDR, plant	SL2.50ch01:4652189-4653218	0.29	0	0	0	0	0	0	0	0	0.1	0	0	0.29
		Solyc01g010020.2	Solyc01g010020.2	Calmodulin (AHRD V1 ***- B6SJJ2_MAIZE); contains Interpro domain(s) IPR003299 Flagellar calcium-binding protein (calflagin)	SL2.50ch01:4656974-4658216	0	0	0.85	0	0.74	1.38	1.3	0.6	0	0.28	0.28	0.53	1.38
		Solyc01g010030.2	Solyc01g010030.2	Receptor-like protein kinase At3g21340 (AHRD V1 *-*- RLK6_ARATH); contains Interpro domain(s) IPR002290 Serine/threonine protein kinase	SL2.50ch01:4659089-4670004	0	0	0	0.77	0.74	2.07	0.86	1.21	2.18	0	0.26	0.5	2.18
		Solyc01g010040.2	Solyc01g010040.2	S-adenosylmethionine decarboxylase uORF (AHRD V1 *-*- Q6RUQ6_DAUCA); contains Interpro domain(s) IPR012511 S-adenosyl-l-methionine decarboxylase leader peptide	SL2.50ch01:4683471-4687350	0	0	0	0	0	0	0	0	0	0	0	0	0
		Solyc01g010050.2	Solyc01g010050.2	S-adenosylmethionine decarboxylase proenzyme (AHRD V1 **** Q7XZQ9_VITVI); contains Interpro domain(s) IPR001985 S-adenosylmethionine decarboxylase	SL2.50ch01:4683610-4687362	0	0	0	0	0	0	0	0	0	0	0	0	0
		Solyc01g010060.2	Solyc01g010060.2	Unknown Protein (AHRD V1)	SL2.50ch01:4686986-4687887	1.44	0.67	2.55	0	0	0.69	0	0.6	0	1.55	1.07	0.85	2.55
		Solyc01g010070.1	Solyc01g010070.1	Unknown Protein (AHRD V1)	SL2.50ch01:4793988-4795236	0	0	0	0	0	0	0	0	0	0	0	0	0
		Solyc01g010080.2	Solyc01g010080.2	Potassium/sodium hyperpolarization-activated cyclic nucleotide-gated channel 4 (AHRD V1 **** HCN4_MOUSE); contains Interpro domain(s) IPR000595 Cyclic nucleotide-binding	SL2.50ch01:4800229-4810948	0	0.67	1.7	0.77	1.48	0.69	0	2.41	0	0.79	1.05	1.32	2.41
		Solyc01g010090.1	Solyc01g010090.1	Unknown Protein (AHRD V1)	SL2.50ch01:4834092-4836921	0	0	0	0	0	0	0	0	0	0	0	0	0
		Solyc01g010100.1	Solyc01g010100.1	Ulp1 protease family C-terminal catalytic domain containing protein (AHRD V1 ***- Q60D46_SOLDE); contains Interpro domain(s) IPR003653 Peptidase C48, SUMO/Sentrin/Ubl1	SL2.50ch01:4837391-4839067	0	0	0	0	0	0	0	0	0	0	0	0	0
		Solyc01g010110.1	Solyc01g010110.1	Mutator-like transposase (AHRD V1 *-*- Q9SI31_ARATH); contains Interpro domain(s) IPR004332 Transposase, MuDR, plant	SL2.50ch01:4840359-4842119	0	0	0	0	0	0	0	0	0	0	0	0	0
		Solyc01g010120.1	Solyc01g010120.1	Unknown Protein (AHRD V1)	SL2.50ch01:4848484-4849025	0	0	0	0	0	0	0	0	0	0	0	0	0
		Solyc01g010130.2	Solyc01g010130.2	Transcription factor (AHRD V1 *-** D6MKM4_9ASPA); contains Interpro domain(s) IPR011598 Helix-loop-helix DNA-binding	SL2.50ch01:4870120-4873534	0	0.67	3.4	0	0.74	0	0.86	0.6	1.09	1.36	1.36	1.38	3.4
		Solyc01g010140.1	Solyc01g010140.1	Unknown Protein (AHRD V1)	SL2.50ch01:4881601-4883582	0	0	0	0	0	0	0	0	0	0	0	0	0
		Solyc01g010150.2	Solyc01g010150.2	Unknown protein DS12 from 2D-PAGE of leaf, chloroplastic (AHRD V1 *--- UP12_ORYSJ); contains Interpro domain(s) IPR002912 Amino acid-binding ACT	SL2.50ch01:4938915-4942853	4.62	4.67	2.55	3.85	2.96	0	0.43	0	0	3.95	3.69	3.12	4.67
		Solyc01g010160.2	Solyc01g010160.2	Beta-glucosidase (AHRD V1 ***- D3YJ59_VITVI); contains Interpro domain(s) IPR001360 Glycoside hydrolase, family 1	SL2.50ch01:4948256-4948989	0	0	0	0	0	0	0	0	0	0	0	0	0
		Solyc01g010170.1	Solyc01g010170.1	Unknown Protein (AHRD V1)	SL2.50ch01:4954076-4954483	0	0	0	0	0	0	0	0	0	0	0	0	0
		Solyc01g010180.2	Solyc01g010180.2	Unknown Protein (AHRD V1)	SL2.50ch01:4975293-4976665	0	0	0	0	0	0	0	0	1.09	0	0	0	1.09
		Solyc01g010190.2	Solyc01g010190.2	Unknown Protein (AHRD V1)	SL2.50ch01:4983955-4985073	0	0	0	0.77	0	0	0	0	0	0	0.26	0.26	0.77
		Solyc01g010200.2	Solyc01g010200.2	LTRGag-pol-polymerase 3 (AHRD V1 ***- B2BXJ4_ARALY)	SL2.50ch01:4988434-4989676	0	0	0	0	0	0.69	0	0.6	0	0	0	0	0.69
		Solyc01g010210.1	Solyc01g010210.1	Unknown Protein (AHRD V1)	SL2.50ch01:4991984-4992741	0	0	0	0	0	0	0	0	0	0	0	0	0
		Solyc01g010220.2	Solyc01g010220.2	Unknown Protein (AHRD V1)	SL2.50ch01:5003013-5004045	0	0	0	0	0	0	0	0	0	0	0	0	0
		Solyc01g010230.2	Solyc01g010230.2	Unknown Protein (AHRD V1)	SL2.50ch01:5007490-5008352	0	0	0	0	0	0	0.43	3.62	0	0	0	0	3.62
		Solyc01g010240.2	Solyc01g010240.2	CRABS CLAW (Fragment) (AHRD V1 ***- Q5EMM8_GOSHI); contains Interpro domain(s) IPR006780 YABBY protein	SL2.50ch01:5028897-5031628	0	0.67	0.85	0	0	0	0	0.6	1.09	0.51	0.51	0.28	1.09
		Solyc01g010250.2	Solyc01g010250.2	6-phosphogluconolactonase (AHRD V1 ***- B6U0H2_MAIZE); contains Interpro domain(s) IPR005900 6-phosphogluconolactonase	SL2.50ch01:5033511-5037078	0	0	1.7	0.77	0	0	0	0	0	0.57	0.82	0.82	1.7
		Solyc01g010260.2	Solyc01g010260.2	Cytochrome P450	SL2.50ch01:5060341-5062738	0	0	0	0	0	0	0	0	0	0	0	0	0
		Solyc01g010270.2	Solyc01g010270.2	Nitrilase associated protein-like (Fragment) (AHRD V1 *--- Q1HEA6_MUSAC)	SL2.50ch01:5062542-5065710	2.31	2.67	2.55	3.08	2.22	3.45	4.32	2.41	0	2.51	2.77	2.62	4.32
		Solyc01g010280.2	Solyc01g010280.2	Unknown Protein (AHRD V1)	SL2.50ch01:5078501-5080261	0	0	0	0	0	0	0	0	0	0	0	0	0
		Solyc01g010290.2	Solyc01g010290.2	Ureide permease 2 (AHRD V1 ***- B6U6B9_MAIZE); contains Interpro domain(s) IPR009834 Fatty acid elongase 3-ketoacyl-CoA synthase 1	SL2.50ch01:5086921-5091624	2.88	1.33	0.85	0	0	0	0.43	1.81	0	1.69	0.73	0.28	2.88
		Solyc01g010300.1	Solyc01g010300.1	MADS-box protein-like (AHRD V1 ***- Q94CT0_ORYSJ); contains Interpro domain(s) IPR002100 Transcription factor, MADS-box	SL2.50ch01:5114778-5115244	0	0	0	0	0	0	0	0	0	0	0	0	0
		Solyc01g010310.2	Solyc01g010310.2	Glucan endo-1 3-beta-glucosidase 3 (AHRD V1 *-*- B6UAN6_MAIZE); contains Interpro domain(s) IPR012946 X8	SL2.50ch01:5134494-5138389	2.02	3.33	0.85	0.77	1.48	6.21	3.45	3.62	1.09	2.07	1.65	1.03	6.21
		Solyc01g010320.1	Solyc01g010320.1	Mutator-like transposase (AHRD V1 *-*- Q8W3H2_ORYSA); contains Interpro domain(s) IPR018289 MULE transposase, conserved domain	SL2.50ch01:5142525-5144762	0	0	0	0	0	0.69	0	0	0	0	0	0	0.69
		Solyc01g010330.1	Solyc01g010330.1	Unknown Protein (AHRD V1)	SL2.50ch01:5144793-5145436	0	0	0	0	0	2.76	0	0	0	0	0	0	2.76
		Solyc01g010340.1	Solyc01g010340.1	Serine/threonine-protein phosphatase 7 long form homolog (AHRD V1 ***- PPP7L_ARATH); contains Interpro domain(s) IPR019557 Aminotransferase-like, plant mobile domain	SL2.50ch01:5146432-5148976	0	0	0	0	0	0	0	0	0	0	0	0	0
		Solyc01g010350.2	Solyc01g010350.2	Glucose-6-phosphate/phosphate translocator (AHRD V1 **** Q7XY15_WHEAT); contains Interpro domain(s) IPR004696 Tpt phosphate/phosphoenolpyruvate translocator	SL2.50ch01:5153780-5158097	0	0	0	0	0	1.38	0	0	0	0	0	0	1.38
		Solyc01g010360.2	Solyc01g010360.2	14-3-3-like protein GF14 epsilon (AHRD V1 **-- 14310_ARATH); contains Interpro domain(s) IPR000308 14-3-3 protein	SL2.50ch01:5171735-5175097	0	0	0	0	0	0.69	0	0	0	0	0	0	0.69
		Solyc01g010370.2	Solyc01g010370.2	Dehydration-responsive protein-like (AHRD V1 **-- Q653G1_ORYSJ); contains Interpro domain(s) IPR004159 Protein of unknown function DUF248, methyltransferase putative	SL2.50ch01:5195520-5200331	0.29	0	0	0	0	0	0	0	0	0.1	0	0	0.29
		Solyc01g010380.2	Solyc01g010380.2	Unknown Protein (AHRD V1)	SL2.50ch01:5221359-5221914	0	0	0	0	0	0	0	0	0	0	0	0	0
		Solyc01g010390.2	Solyc01g010390.2	Beta-glucosidase (AHRD V1 ***- D3YJ59_VITVI); contains Interpro domain(s) IPR001360 Glycoside hydrolase, family 1	SL2.50ch01:5254174-5261194	1.73	0	0	1.54	2.22	2.07	0	0	2.18	0.58	0.51	1.25	2.22
		Solyc01g010400.1	Solyc01g010400.1	Ripening-related protein 3 (AHRD V1 **-- RIP3_ORYSJ)	SL2.50ch01:5300684-5302209	0	0	0.85	0	0	0	0	0	0	0.28	0.28	0.28	0.85
		Solyc01g010410.2	Solyc01g010410.2	Cys2/His2 zinc-finger transcription factor (AHRD V1 *-** Q4U316_SILLA); contains Interpro domain(s) IPR007087 Zinc finger, C2H2-type	SL2.50ch01:5311121-5313681	0	0	0	0	0	0	0	1.21	0	0	0	0	1.21
		Solyc01g010420.2	Solyc01g010420.2	NPH3 domain containing protein-like (AHRD V1 *-*- Q8GVF8_ORYSJ); contains Interpro domain(s) IPR007679 Protein of unknown function DUF569	SL2.50ch01:5333994-5335062	0	0	0	0.77	0	0	0	0	0	0	0.26	0.26	0.77
		Solyc01g010430.2	Solyc01g010430.2	cDNA clone J023121M11 full insert sequence (AHRD V1 **-- B7F743_ORYSJ); contains Interpro domain(s) IPR007679 Protein of unknown function DUF569	SL2.50ch01:5338904-5342494	0.29	0	2.55	0	2.22	0	0.43	1.21	0	0.95	0.85	1.59	2.55
		Solyc01g010440.2	Solyc01g010440.2	Unknown Protein (AHRD V1)	SL2.50ch01:5342192-5348166	4.9	1.33	2.55	1.54	2.22	6.21	1.3	4.22	3.28	2.93	1.81	2.1	6.21
		Solyc01g010450.1	Solyc01g010450.1	Ulp1 protease family C-terminal catalytic domain containing protein (AHRD V1 *-*- Q60D46_SOLDE)	SL2.50ch01:5349272-5351378	0	0.67	0	0	0	0	0	0	0	0.22	0.22	0	0.67
		Solyc01g010460.2	Solyc01g010460.2	Unknown Protein (AHRD V1)	SL2.50ch01:5356756-5359309	0	0	0	0	0	0	0	0	0	0	0	0	0
		Solyc01g010470.2	Solyc01g010470.2	Isoamylase N-terminal domain containing protein (AHRD V1 ***- Q6AVV5_ORYSJ)	SL2.50ch01:5362049-5365188	0.58	0.67	0	0.77	0	0	0.43	0.6	1.09	0.42	0.48	0.26	1.09
		Solyc01g010480.2	Solyc01g010480.2	Potassium voltage-gated channel subfamily H member 8 (AHRD V1 *--- KCNH8_HUMAN); contains Interpro domain(s) IPR013767 PAS fold	SL2.50ch01:5365383-5369039	0	0	0	0	0	0	0.86	0	0	0	0	0	0.86
		Solyc01g010490.2	Solyc01g010490.2	Cytochrome P450	SL2.50ch01:5373379-5375529	0	0	0	0	0	0	0	0	0	0	0	0	0
		Solyc01g010500.1	Solyc01g010500.1	Ein3-binding f-box protein 3 (AHRD V1 *-*- B9HA53_POPTR)	SL2.50ch01:5445920-5450141	0	0	0	0	0	0	0	0	0	0	0	0	0
		Solyc01g010510.2	Solyc01g010510.2	Pentatricopeptide repeat-containing protein (AHRD V1 ***- D7KPN1_ARALY); contains Interpro domain(s) IPR002885 Pentatricopeptide repeat	SL2.50ch01:5508221-5510219	0	0.67	0	0	0	0	0	0	0	0.22	0.22	0	0.67
		Solyc01g010520.2	Solyc01g010520.2	Uncharacterized plant-specific domain TIGR01589 family protein (AHRD V1 ***- Q60CZ4_SOLDE); contains Interpro domain(s) IPR006476 Conserved hypothetical protein CHP01589, plant	SL2.50ch01:5540492-5544418	0.87	0	0.85	3.85	2.96	1.38	3.02	1.21	1.09	0.57	1.57	2.55	3.85
		Solyc01g010530.1	Solyc01g010530.1	Solute carrier family 2, facilitated glucose transporter member 3 (AHRD V1 ***- GTR3_RAT); contains Interpro domain(s) IPR003663 Sugar/inositol transporter	SL2.50ch01:5548502-5550171	0	0	0	0	0	0	0	0	0	0	0	0	0
		Solyc01g010540.2	Solyc01g010540.2	Ribosomal protein (AHRD V1 ***- B3TM27_ELAGV); contains Interpro domain(s) IPR002942 RNA-binding S4 IPR018079 Ribosomal protein S4, conserved site IPR001912 Ribosomal protein S4	SL2.50ch01:5553483-5556872	10.96	6	5.1	3.85	0.74	3.45	3.89	3.02	3.28	7.35	4.98	3.23	10.96
		Solyc01g010550.1	Solyc01g010550.1	Unknown Protein (AHRD V1)	SL2.50ch01:5557753-5558637	0	0	0	0	0	0	0	0	0	0	0	0	0
		Solyc01g010570.2	Solyc01g010570.2	Mucin-like protein (Fragment) (AHRD V1 ***- B0FSK5_9MAGN)	SL2.50ch01:5580868-5585872	2.6	0.67	0.85	2.31	0.74	0.69	0.86	1.81	2.18	1.37	1.28	1.3	2.6
		Solyc01g010580.2	Solyc01g010580.2	Ribosomal protein (AHRD V1 ***- B3TM27_ELAGV); contains Interpro domain(s) IPR002942 RNA-binding S4 IPR018079 Ribosomal protein S4, conserved site IPR001912 Ribosomal protein S4	SL2.50ch01:5590470-5593594	17.31	17.34	22.97	13.88	16.29	9.65	16.41	22.33	14.2	19.21	18.06	17.71	22.97
		Solyc01g010590.2	Solyc01g010590.2	Peptidyl-prolyl cis-trans isomerase A (AHRD V1 ***- B6TSE8_MAIZE); contains Interpro domain(s) IPR002130 Peptidyl-prolyl cis-trans isomerase, cyclophilin-type	SL2.50ch01:5594931-5600915	1.15	0.67	2.55	0	0.74	1.38	0	0	1.09	1.46	1.07	1.1	2.55
		Solyc01g010600.2	Solyc01g010600.2	Homeobox-leucine zipper-like protein (AHRD V1 *-*- Q3HRT1_PICGL); contains Interpro domain(s) IPR001356 Homeobox	SL2.50ch01:5606904-5611257	0	0.67	0	0	0	1.38	0.43	0	0	0.22	0.22	0	1.38
		Solyc01g010610.1	Solyc01g010610.1	Unknown Protein (AHRD V1); contains Interpro domain(s) IPR003656 Zinc finger, BED-type predicted	SL2.50ch01:5628775-5629671	0	0	0	0	0	0	0	0	0	0	0	0	0
		Solyc01g010630.1	Solyc01g010630.1	Ulp1 protease family C-terminal catalytic domain containing protein (AHRD V1 *-*- Q60D46_SOLDE)	SL2.50ch01:5634322-5639332	0	0	0	0	0	0.69	0	0	0	0	0	0	0.69
		Solyc01g010640.2	Solyc01g010640.2	Uncharacterized membrane protein (AHRD V1 **-- Q46JN3_PROMT); contains Interpro domain(s) IPR001395 Aldo/keto reductase	SL2.50ch01:5646161-5647313	0.87	0.67	3.4	3.85	2.22	6.9	1.73	0	1.09	1.65	2.64	3.16	6.9
		Solyc01g010650.2	Solyc01g010650.2	UDP-galactose transporter 3 (AHRD V1 **** D7KBJ4_ARALY); contains Interpro domain(s) IPR013657 UAA transporter	SL2.50ch01:5655090-5660901	0.87	0.67	0.85	0	2.96	0.69	1.3	3.62	2.18	0.8	0.51	1.27	3.62
		Solyc01g010660.2	Solyc01g010660.2	Receptor-like protein kinase At3g21340 (AHRD V1 **** RLK6_ARATH); contains Interpro domain(s) IPR002290 Serine/threonine protein kinase	SL2.50ch01:5673997-5680826	1.44	0	0.85	1.54	1.48	1.38	2.59	0	1.09	0.76	0.8	1.29	2.59
		Solyc01g010670.1	Solyc01g010670.1	Unknown Protein (AHRD V1)	SL2.50ch01:5692071-5693606	0	0	0	0	0	0	0	0	0	0	0	0	0
		Solyc01g010680.1	Solyc01g010680.1	Genomic DNA chromosome 5 P1 clone MRD20 (AHRD V1 *--- Q9FH72_ARATH); contains Interpro domain(s) IPR004332 Transposase, MuDR, plant	SL2.50ch01:5698129-5701673	0	0.67	0	0	0	0	0	0	0	0.22	0.22	0	0.67
		Solyc01g010690.1	Solyc01g010690.1	Polyvinylalcohol dehydrogenase (AHRD V1 ***- D4SWQ1_9XANT); contains Interpro domain(s) IPR011047 Quinonprotein alcohol dehydrogenase-like	SL2.50ch01:5704672-5706389	0	0	0	0	0	0	0	0	0	0	0	0	0
		Solyc01g010700.2	Solyc01g010700.2	AKIN gamma (AHRD V1 **-- B4FX20_MAIZE); contains Interpro domain(s) IPR000644 Cystathionine beta-synthase, core	SL2.50ch01:5726064-5728807	0	0	0	0	0	0	0	0	0	0	0	0	0
		Solyc01g010710.2	Solyc01g010710.2	Serine carboxypeptidase 1 (AHRD V1 **** B6U0V5_MAIZE); contains Interpro domain(s) IPR001563 Peptidase S10, serine carboxypeptidase	SL2.50ch01:5740084-5746099	0.29	0	1.7	0	0.74	0	0	1.21	0	0.66	0.57	0.81	1.7
		Solyc01g010720.2	Solyc01g010720.2	Serine carboxypeptidase K10B2.2 (AHRD V1 **** B6TKD2_MAIZE); contains Interpro domain(s) IPR001563 Peptidase S10, serine carboxypeptidase	SL2.50ch01:5746943-5750774	0	0	0	0.77	0	0	0.43	0	0	0	0.26	0.26	0.77
		Solyc01g010730.1	Solyc01g010730.1	Serine carboxypeptidase (AHRD V1 ***- B6SWY3_MAIZE); contains Interpro domain(s) IPR001563 Peptidase S10, serine carboxypeptidase	SL2.50ch01:5758886-5759364	0	0	0	0	0	0	0	0	0	0	0	0	0
		Solyc01g010740.2	Solyc01g010740.2	Pectate lyase family protein (AHRD V1 **** D7M6R5_ARALY); contains Interpro domain(s) IPR002022 Pectate lyase/Amb allergen	SL2.50ch01:5777809-5781979	0	0	0	0	0	0.69	0.43	0.6	0	0	0	0	0.69
		Solyc01g010750.2	Solyc01g010750.2	Stress responsive protein (AHRD V1 *--- B6STP1_MAIZE); contains Interpro domain(s) IPR008997 Ricin B-related lectin	SL2.50ch01:5782831-5788195	3.75	1.33	1.7	2.31	2.96	4.83	3.89	3.62	3.28	2.26	1.78	2.32	4.83
		Solyc01g010760.2	Solyc01g010760.2	Porin/voltage-dependent anion-selective channel protein (AHRD V1 **** A9P802_POPTR); contains Interpro domain(s) IPR001925 Porin, eukaryotic type	SL2.50ch01:5821504-5825800	6.92	4	8.51	3.08	5.92	2.07	3.45	6.64	9.83	6.48	5.2	5.84	9.83
		Solyc01g010770.2	Solyc01g010770.2	Spfh domain / band 7 family protein (AHRD V1 **-- B4AS86_FRANO); contains Interpro domain(s) IPR001107 Band 7 protein	SL2.50ch01:5825360-5828696	0	0.67	0	0	2.96	0	3.02	1.81	1.09	0.22	0.22	0.99	3.02
		Solyc01g010780.2	Solyc01g010780.2	ATP binding / serine-threonine kinase (AHRD V1 **** C5DB71_VITVI); contains Interpro domain(s) IPR002290 Serine/threonine protein kinase	SL2.50ch01:5831502-5837276	1.15	4.67	1.7	1.54	2.22	1.38	1.3	2.41	3.28	2.51	2.64	1.82	4.67
		Solyc01g010790.1	Solyc01g010790.1	F-box protein At2g21930 (AHRD V1 ***- D7LCM1_ARALY); contains Interpro domain(s) IPR013187 F-box associated type 3	SL2.50ch01:5846494-5847758	0	0	0	0	0	0	0	0	0	0	0	0	0
		Solyc01g010800.1	Solyc01g010800.1	Unknown Protein (AHRD V1)	SL2.50ch01:5881328-5882372	0	0	0	0	0	0	0	0	0	0	0	0	0
		Solyc01g010810.2	Solyc01g010810.2	RAN guanine nucleotide release factor (AHRD V1 **-* B6TPU9_MAIZE); contains Interpro domain(s) IPR016123 Mog1/PsbP, alpha/beta/alpha sandwich	SL2.50ch01:6209486-6214247	2.31	0	0.85	0	0	2.76	2.16	0	1.09	1.05	0.28	0.28	2.76
		Solyc01g010820.2	Solyc01g010820.2	Cullin C (AHRD V1 ***- D3BHJ6_POLPA); contains Interpro domain(s) IPR001373 Cullin, N-terminal	SL2.50ch01:6221769-6229993	3.46	6	1.7	9.25	2.22	0.69	1.3	0.6	2.18	3.72	5.65	4.39	9.25
		Solyc01g010830.2	Solyc01g010830.2	HAD-superfamily hydrolase (AHRD V1 ***- D5A3P4_SPIPL); contains Interpro domain(s) IPR011949 HAD-superfamily hydrolase, subfamily IA, REG-2-like	SL2.50ch01:6230707-6239250	0.87	1.33	0.85	0	1.48	0.69	0.86	0.6	1.09	1.02	0.73	0.78	1.48
		Solyc01g010840.1	Solyc01g010840.1	Unknown Protein (AHRD V1)	SL2.50ch01:6281248-6281681	0	0	0	0	0	0	0	0	0	0	0	0	0
		Solyc01g010850.1	Solyc01g010850.1	Unknown Protein (AHRD V1)	SL2.50ch01:6293938-6294416	0	0	0	0	0	0	0	0	0	0	0	0	0
		Solyc01g010860.2	Solyc01g010860.2	Sphingosine hydroxylase (AHRD V1 *--* A8N9Q2_COPC7); contains Interpro domain(s) IPR006694 Fatty acid hydroxylase	SL2.50ch01:6302978-6307453	1.73	0.67	0	0	0	0	3.89	0.6	1.09	0.8	0.22	0	3.89
		Solyc01g010870.2	Solyc01g010870.2	Dehydration-responsive family protein (AHRD V1 ***- D7KPN7_ARALY); contains Interpro domain(s) IPR004159 Protein of unknown function DUF248, methyltransferase putative	SL2.50ch01:6308507-6315760	1.44	1.33	1.7	3.08	2.22	6.21	1.73	1.81	3.28	1.49	2.04	2.33	6.21
		Solyc01g010880.2	Solyc01g010880.2	E3 ubiquitin-protein ligase MARCH3 (AHRD V1 *--- B5X3M1_SALSA); contains Interpro domain(s) IPR011016 Zinc finger, RING-CH-type	SL2.50ch01:6317405-6322790	0.58	0.67	0.85	1.54	0	0	0	1.21	3.28	0.7	1.02	0.8	3.28
		Solyc01g010890.2	Solyc01g010890.2	Expansin 2 (AHRD V1 ***- B1A2I4_9ROSI); contains Interpro domain(s) IPR002963 Expansin	SL2.50ch01:6344085-6349263	0	0	0	0.77	0	0	0.43	0	0	0	0.26	0.26	0.77
		Solyc01g010900.2	Solyc01g010900.2	Cytochrome P450	SL2.50ch01:6354996-6360236	0	0	0	0	0	0	0	0	0	0	0	0	0
		Solyc01g010910.1	Solyc01g010910.1	MYB transcription factor (AHRD V1 *-*- Q6R098_ARATH); contains Interpro domain(s) IPR015495 Myb transcription factor	SL2.50ch01:6437228-6440647	0	0.67	0	0.77	0	0	0	0	0	0.22	0.48	0.26	0.77
		Solyc01g010920.1	Solyc01g010920.1	Os03g0169000 protein (Fragment) (AHRD V1 ***- Q0DUS7_ORYSJ); contains Interpro domain(s) IPR004348 Protein of unknown function DUF246, plant	SL2.50ch01:6444043-6444834	0	0	0	0	0	0	0	0	1.09	0	0	0	1.09
		Solyc01g010930.2	Solyc01g010930.2	Os03g0169000 protein (Fragment) (AHRD V1 ***- Q0DUS7_ORYSJ); contains Interpro domain(s) IPR004348 Protein of unknown function DUF246, plant	SL2.50ch01:6454134-6464408	0.29	0.67	0	0.77	0.74	2.07	0	0.6	0	0.32	0.48	0.5	2.07
		Solyc01g010940.2	Solyc01g010940.2	Transmembrane emp24 domain-containing protein 10 (AHRD V1 ***- B6U439_MAIZE); contains Interpro domain(s) IPR000348 emp24/gp25L/p24	SL2.50ch01:6498396-6504224	2.02	4	2.55	0	2.22	4.14	2.16	1.81	0	2.86	2.18	1.59	4.14
		Solyc01g010950.2	Solyc01g010950.2	Kinase family protein (AHRD V1 **** D7KBF8_ARALY); contains Interpro domain(s) IPR016253 Integrin-linked protein kinase	SL2.50ch01:6505412-6517771	0.58	1.33	0	1.54	0.74	2.07	1.3	0.6	2.18	0.64	0.96	0.76	2.18
		Solyc01g010960.1	Solyc01g010960.1	60S ribosomal protein L35 (AHRD V1 ***- B3TLM6_ELAGV); contains Interpro domain(s) IPR001854 Ribosomal protein L29	SL2.50ch01:6590929-6591488	0.58	0	0.85	1.54	0	0	0.43	0	0	0.48	0.8	0.8	1.54
		Solyc01g010970.2	Solyc01g010970.2	ARGONAUTE 1 (AHRD V1 ***- D6RUV9_TOBAC); contains Interpro domain(s) IPR003165 Stem cell self-renewal protein Piwi	SL2.50ch01:6612318-6616535	0.87	1.33	0.85	0.77	0.74	2.76	0	0	3.28	1.02	0.98	0.79	3.28
		Solyc01g010980.1	Solyc01g010980.1	Unknown Protein (AHRD V1)	SL2.50ch01:6664454-6664897	0	0	0	0	0	0	0	0	0	0	0	0	0
		Solyc01g010990.2	Solyc01g010990.2	Unknown Protein (AHRD V1)	SL2.50ch01:6840132-6841862	0.58	0	0	0	0	1.38	0.43	0	1.09	0.19	0	0	1.38
		Solyc01g011000.2	Solyc01g011000.2	Eukaryotic translation initiation factor 5A (AHRD V1 **** D6N3G5_GOSHI); contains Interpro domain(s) IPR001884 Translation elongation factor, IF5A	SL2.50ch01:6847850-6851207	14.14	6.67	14.46	9.25	11.11	9.65	7.34	7.85	6.55	11.76	10.13	11.61	14.46
		Solyc01g011010.2	Solyc01g011010.2	Unknown Protein (AHRD V1)	SL2.50ch01:6866921-6873474	0.58	0	0.85	0.77	2.22	2.07	0	1.81	0	0.48	0.54	1.28	2.22
		Solyc01g011020.1	Solyc01g011020.1	Unknown Protein (AHRD V1)	SL2.50ch01:6941224-6941582	0	0	0	0	0	0	0	0	0	0	0	0	0
		Solyc01g011030.2	Solyc01g011030.2	RING zinc finger protein-like (AHRD V1 **-- B6SSZ2_MAIZE); contains Interpro domain(s) IPR001841 Zinc finger, RING-type	SL2.50ch01:6995399-6996836	0.87	0.67	0	0.77	0	0	0	0	1.09	0.51	0.48	0.26	1.09
		Solyc01g011040.2	Solyc01g011040.2	LRR receptor-like serine/threonine-protein kinase, RLP	SL2.50ch01:7002377-7009509	4.04	1.33	0.85	5.4	1.48	0.69	2.59	0.6	0	2.07	2.53	2.58	5.4
		Solyc01g011050.2	Solyc01g011050.2	LRR receptor-like serine/threonine-protein kinase, RLP	SL2.50ch01:7014098-7016394	0	0	0	0	0.74	0	0	0	1.09	0	0	0.25	1.09
		Solyc01g011060.1	Solyc01g011060.1	Maturase (Fragment) (AHRD V1 ***- O79414_SOLTU); contains Interpro domain(s) IPR000442 Intron maturase, type II	SL2.50ch01:7030298-7030833	0	0	0	0	0	0	0	0	0	0	0	0	0
		Solyc01g011070.1	Solyc01g011070.1	Unknown Protein (AHRD V1)	SL2.50ch01:7143694-7144064	0	0	0	0	0	0	0	0	0	0	0	0	0
		Solyc01g011080.2	Solyc01g011080.2	Unknown Protein (AHRD V1)	SL2.50ch01:7575052-7575792	0	0	0	0.77	0.74	0	0	0	0	0	0.26	0.5	0.77
		Solyc01g011090.2	Solyc01g011090.2	Phospholipid-transporting ATPase (AHRD V1 ***- C5G6U4_AJEDR); contains Interpro domain(s) IPR001757 ATPase, P-type, K/Mg/Cd/Cu/Zn/Na/Ca/Na/H-transporter	SL2.50ch01:7593703-7610386	0	0	1.7	0	0	0	0	0.6	0	0.57	0.57	0.57	1.7
		Solyc01g011100.2	Solyc01g011100.2	Phospholipid-transporting ATPase (AHRD V1 **** B6JZB6_SCHJY); contains Interpro domain(s) IPR006539 ATPase, P-type, phospholipid-translocating, flippase	SL2.50ch01:7606130-7621913	0.87	1.33	0	1.54	2.96	2.07	1.3	1.81	1.09	0.73	0.96	1.5	2.96
		Solyc01g011110.1	Solyc01g011110.1	Unknown Protein (AHRD V1)	SL2.50ch01:7655062-7655459	0	0	0	0	0	0	0	0	0	0	0	0	0
		Solyc01g011130.1	Solyc01g011130.1	Ulp1 protease family C-terminal catalytic domain containing protein (AHRD V1 *-*- Q60D46_SOLDE); contains Interpro domain(s) IPR003653 Peptidase C48, SUMO/Sentrin/Ubl1	SL2.50ch01:7673858-7677273	0	0	0	0	0	0	0	0	0	0	0	0	0
		Solyc01g011150.1	Solyc01g011150.1	Unknown Protein (AHRD V1); contains Interpro domain(s) IPR006564 Zinc finger, PMZ-type	SL2.50ch01:7852261-7852943	0	0	0	0	0	0	0	0	0	0	0	0	0
		Solyc01g011170.1	Solyc01g011170.1	Unknown Protein (AHRD V1)	SL2.50ch01:8000132-8005144	0	0	0	0	0	1.38	0	0	0	0	0	0	1.38
		Solyc01g011180.1	Solyc01g011180.1	Unknown Protein (AHRD V1)	SL2.50ch01:8060903-8061294	0	0	0	0	0	0	0	0	0	0	0	0	0
		Solyc01g011190.1	Solyc01g011190.1	Unknown Protein (AHRD V1)	SL2.50ch01:8067048-8067439	0	0	0	0	0	0	0	0	0	0	0	0	0
		Solyc01g011200.2	Solyc01g011200.2	Aspartyl protease family protein (AHRD V1 ***- D7LJ61_ARALY); contains Interpro domain(s) IPR001461 Peptidase A1	SL2.50ch01:8126515-8127907	0	1.33	0	0.77	0.74	0	0	0	0	0.44	0.7	0.5	1.33
		Solyc01g011220.1	Solyc01g011220.1	Aspartyl protease family protein (AHRD V1 ***- D7LJ61_ARALY); contains Interpro domain(s) IPR001461 Peptidase A1	SL2.50ch01:8132706-8134976	0	0	0	0.77	0	0	0	0	0	0	0.26	0.26	0.77
		Solyc01g011230.2	Solyc01g011230.2	Aspartyl protease family protein (AHRD V1 ***- D7LJ61_ARALY)	SL2.50ch01:8144998-8146964	0	0	0	0	0	0	0	0	0	0	0	0	0
		Solyc01g011240.1	Solyc01g011240.1	Unknown Protein (AHRD V1)	SL2.50ch01:8161229-8161689	0	0	0	0	0	0	0	0	0	0	0	0	0
		Solyc01g011250.1	Solyc01g011250.1	Unknown Protein (AHRD V1); contains Interpro domain(s) IPR015410 Region of unknown function DUF1985	SL2.50ch01:8161939-8163765	0	0	0	0	0.74	0	0	0	0	0	0	0.25	0.74
		Solyc01g011260.1	Solyc01g011260.1	Aspartyl protease family protein (AHRD V1 ***- D7LJ61_ARALY); contains Interpro domain(s) IPR001461 Peptidase A1	SL2.50ch01:8221259-8222154	0	0	0	0	0	0	0	0	0	0	0	0	0
		Solyc01g011270.1	Solyc01g011270.1	Aspartyl protease family protein (AHRD V1 ***- D7LJ61_ARALY)	SL2.50ch01:8226769-8227962	0	0	0	0	0	0	0	0	0	0	0	0	0
		Solyc01g011280.1	Solyc01g011280.1	Unknown Protein (AHRD V1)	SL2.50ch01:8330242-8332675	0	0	0	0	0	0	0	0.6	0	0	0	0	0.6
		Solyc01g011290.1	Solyc01g011290.1	HAT family dimerisation domain containing protein (AHRD V1 **-- Q2R0X2_ORYSJ)	SL2.50ch01:8446776-8447176	0	0	0	0	0	0	0	0	0	0	0	0	0
		Solyc01g011300.1	Solyc01g011300.1	Aspartyl protease family protein (AHRD V1 -**- D7LJ61_ARALY); contains Interpro domain(s) IPR001461 Peptidase A1	SL2.50ch01:8455834-8456573	0	0	0	0	0	0	0	0	0	0	0	0	0
		Solyc01g011310.1	Solyc01g011310.1	Aspartyl protease family protein (AHRD V1 **-- D7LJ61_ARALY); contains Interpro domain(s) IPR001461 Peptidase A1	SL2.50ch01:8559344-8565072	0	0	1.7	0	0	0	0	0	0	0.57	0.57	0.57	1.7
		Solyc01g011320.1	Solyc01g011320.1	Aspartyl protease family protein (AHRD V1 ***- D7LJ61_ARALY); contains Interpro domain(s) IPR001461 Peptidase A1	SL2.50ch01:8630930-8633134	0	0	0	0	0	0.69	0	0	0	0	0	0	0.69
		Solyc01g011330.1	Solyc01g011330.1	Aspartyl protease family protein (AHRD V1 **-- D7M1J9_ARALY); contains Interpro domain(s) IPR001461 Peptidase A1	SL2.50ch01:8641524-8643725	0	0	0	0	0	0	0	0	0	0	0	0	0
		Solyc01g011340.2	Solyc01g011340.2	Serine/threonine-protein phosphatase (AHRD V1 **** Q6VUQ5_SOLLC); contains Interpro domain(s) IPR006186 Serine/threonine-specific protein phosphatase and bis(5-nucleosyl)-tetraphosphatase	SL2.50ch01:8677842-8684280	3.17	0.67	3.4	1.54	1.48	5.52	1.73	3.62	0	2.41	1.87	2.14	5.52
		Solyc01g011350.2	Solyc01g011350.2	cDNA clone J013057D02 full insert sequence (AHRD V1 **-- B7EBX1_ORYSJ)	SL2.50ch01:8685085-8695311	0.87	1.33	1.7	1.54	0	0.69	1.3	0.6	1.09	1.3	1.52	1.08	1.7
		Solyc01g011370.1	Solyc01g011370.1	Unknown Protein (AHRD V1)	SL2.50ch01:8739439-8740847	0	0	0.85	0	0.74	0	0	0	0	0.28	0.28	0.53	0.85
		Solyc01g011390.2	Solyc01g011390.2	Unknown Protein (AHRD V1)	SL2.50ch01:8753136-8754181	0	0	0	0	0	0	0	0	0	0	0	0	0
		Solyc01g011400.1	Solyc01g011400.1	Unknown Protein (AHRD V1)	SL2.50ch01:8906445-8909107	0	0	0	0	0	0	0	0	0	0	0	0	0
		Solyc01g011410.1	Solyc01g011410.1	NADH-quinone oxidoreductase subunit D (AHRD V1 ***- NUOD_DEIGD); contains Interpro domain(s) IPR001135 NADH-quinone oxidoreductase, subunit D	SL2.50ch01:9006277-9006698	0.29	1.33	0.85	0	0	0	0	0.6	0	0.82	0.73	0.28	1.33
		Solyc01g011420.1	Solyc01g011420.1	Unknown Protein (AHRD V1)	SL2.50ch01:9035473-9036041	0	0	0	0	0	0	0	0	0	0	0	0	0
		Solyc01g011430.2	Solyc01g011430.2	Diacylglycerol O-acyltransferase (AHRD V1 ***- A5UWY0_ROSS1); contains Interpro domain(s) IPR009721 Protein of unknown function DUF1298	SL2.50ch01:9218736-9221367	0	0	0	0.77	0	0	0	0.6	0	0	0.26	0.26	0.77
		Solyc01g011450.1	Solyc01g011450.1	Unknown Protein (AHRD V1)	SL2.50ch01:9280022-9281314	0	0	0	0	0	0	0	0	0	0	0	0	0
		Solyc01g011460.1	Solyc01g011460.1	Unknown Protein (AHRD V1)	SL2.50ch01:9282358-9284205	0	0	0	0	0	0	0	0	0	0	0	0	0
		Solyc01g011470.1	Solyc01g011470.1	Major latex-like protein (AHRD V1 **-- B5THI3_PANGI); contains Interpro domain(s) IPR000916 Bet v I allergen	SL2.50ch01:9342557-9343038	0	0	0	0	0	0	0	0	0	0	0	0	0
		Solyc01g011480.1	Solyc01g011480.1	Photosystem II CP43 chlorophyll apoprotein (AHRD V1 ***- B7T461_9ROSI); contains Interpro domain(s) IPR000932 Photosystem antenna protein-like	SL2.50ch01:9384128-9384585	0	0	0	0	0	0	0	0	0	0	0	0	0
		Solyc01g011490.1	Solyc01g011490.1	O-acyltransferase WSD1 (AHRD V1 **-- WSD1_ARATH)	SL2.50ch01:9396778-9397866	0	0	0	0	0	0	0	0	0	0	0	0	0
		Solyc01g011500.1	Solyc01g011500.1	Unknown Protein (AHRD V1)	SL2.50ch01:9444404-9444801	0	0	0	0	0	0	0	0	0	0	0	0	0
		Solyc01g011510.2	Solyc01g011510.2	Aldehyde dehydrogenase (AHRD V1 ***- Q71LY7_ORYSI); contains Interpro domain(s) IPR012394 Aldehyde dehydrogenase NAD(P)-dependent IPR015590 Aldehyde dehydrogenase	SL2.50ch01:9530257-9544589	0	0.67	1.7	0	0	0.69	1.3	0.6	0	0.79	0.79	0.57	1.7
		Solyc01g011520.1	Solyc01g011520.1	Dicer-like protein (AHRD V1 *-*- B9HYI3_POPTR); contains Interpro domain(s) IPR000999 Ribonuclease III	SL2.50ch01:9558213-9559348	0	0	0	0	0	0	0	0	0	0	0	0	0
		Solyc01g011530.1	Solyc01g011530.1	Unknown Protein (AHRD V1)	SL2.50ch01:9559747-9560893	0	0	0	0	0	0	0	0	0	0	0	0	0
		Solyc01g011540.1	Solyc01g011540.1	Dicer-like protein (AHRD V1 ***- B9HYI3_POPTR); contains Interpro domain(s) IPR000999 Ribonuclease III	SL2.50ch01:9579261-9579842	0	0	0	0	0	0	0	0	0	0	0	0	0
		Solyc01g012540.1	Solyc01g012540.1	Dicer-like protein (AHRD V1 ***- B9HYI3_POPTR); contains Interpro domain(s) IPR000999 Ribonuclease III	SL2.50ch01:9627258-9627640	0	0	0	0	0	0	0	0	0	0	0	0	0
		Solyc01g012550.1	Solyc01g012550.1	Endoribonuclease Dicer (AHRD V1 ***- DICER_XENTR); contains Interpro domain(s) IPR000999 Ribonuclease III	SL2.50ch01:9643667-9644160	0	0	0	0	0	0	0	0	0	0	0	0	0
		Solyc01g012560.1	Solyc01g012560.1	Unknown Protein (AHRD V1)	SL2.50ch01:9662470-9662828	0	0	0	0	0	0	0	0	0	0	0	0	0
		Solyc01g012570.1	Solyc01g012570.1	Dicer-like protein (AHRD V1 *-*- B9HHX6_POPTR)	SL2.50ch01:9681769-9683318	0	0	0	0	0	0	0	0	0	0	0	0	0
		Solyc01g012580.1	Solyc01g012580.1	Endoribonuclease Dicer homolog 2b (AHRD V1 ***- DCL2B_ORYSJ); contains Interpro domain(s) IPR000999 Ribonuclease III	SL2.50ch01:9702244-9702810	0	0	0	0	0	0	0	0	0	0	0	0	0
		Solyc01g012590.1	Solyc01g012590.1	Dicer-like protein (AHRD V1 ***- B9HYI3_POPTR)	SL2.50ch01:9737141-9739082	0	0	0	0.77	0	0.69	0	0	0	0	0.26	0.26	0.77
		Solyc01g012600.1	Solyc01g012600.1	Dicer-like protein (AHRD V1 *-*- B9HYI3_POPTR)	SL2.50ch01:9745335-9746815	0	0	0	0	0	0	0	0	0	0	0	0	0
		Solyc01g012610.1	Solyc01g012610.1	Dicer-like protein (AHRD V1 ***- B9HYI3_POPTR); contains Interpro domain(s) IPR000999 Ribonuclease III	SL2.50ch01:9746896-9747305	0	0	0	0	0	0	0	0	0	0	0	0	0
		Solyc01g012620.1	Solyc01g012620.1	Ulp1 protease family C-terminal catalytic domain containing protein (AHRD V1 ***- Q60D46_SOLDE)	SL2.50ch01:9775082-9775731	0	0	0	0	0	0	0	0	0	0	0	0	0
		Solyc01g012630.1	Solyc01g012630.1	Dicer-like protein (AHRD V1 ***- B9HYI3_POPTR); contains Interpro domain(s) IPR000999 Ribonuclease III	SL2.50ch01:9795550-9796145	0	0	0	0	0	0	0	0	0	0	0	0	0
		Solyc01g012640.1	Solyc01g012640.1	Dicer-like protein (AHRD V1 *-*- B9HYI3_POPTR); contains Interpro domain(s) IPR000999 Ribonuclease III	SL2.50ch01:9796293-9797098	0	0	0	0	0	0	0	0	0	0	0	0	0
		Solyc01g012650.1	Solyc01g012650.1	Dicer-like protein 2 (AHRD V1 ***- B9UDZ4_BRACM); contains Interpro domain(s) IPR000999 Ribonuclease III	SL2.50ch01:9814171-9814863	0	0	0	0	0	0	0	0	0	0	0	0	0
		Solyc01g012660.1	Solyc01g012660.1	Dicer-like protein (AHRD V1 ***- B9HYI3_POPTR)	SL2.50ch01:9822171-9822753	0	0	0	0	0	0	0	0	0	0	0	0	0
		Solyc01g012670.1	Solyc01g012670.1	Dicer-like protein (AHRD V1 ***- B9HYI3_POPTR); contains Interpro domain(s) IPR000999 Ribonuclease III	SL2.50ch01:9830195-9831344	0	0	0	0	0	0	0	0	0	0	0	0	0
		Solyc01g012680.1	Solyc01g012680.1	Endoribonuclease Dicer homolog 2b (AHRD V1 ***- DCL2B_ORYSJ)	SL2.50ch01:9831743-9832152	0	0	0	0	0	0	0	0	0	0	0	0	0
		Solyc01g012690.1	Solyc01g012690.1	LRR receptor-like serine/threonine-protein kinase, RLP	SL2.50ch01:9864147-9865351	0	0	0	0	0	0	0	0	0	0	0	0	0
		Solyc01g012700.2	Solyc01g012700.2	Aldehyde dehydrogenase (AHRD V1 ***- Q71LY7_ORYSI); contains Interpro domain(s) IPR012394 Aldehyde dehydrogenase NAD(P)-dependent IPR015590 Aldehyde dehydrogenase	SL2.50ch01:9873456-9878110	0.29	0	0.85	1.54	0	0	0	0	0	0.38	0.8	0.8	1.54
		Solyc01g012710.1	Solyc01g012710.1	Dicer-like protein (AHRD V1 ***- B9HYI3_POPTR)	SL2.50ch01:9889239-9889989	0	0	0	0	0	0	0	0	0	0	0	0	0
		Solyc01g012720.1	Solyc01g012720.1	Dicer-like protein (AHRD V1 ***- B9HHX6_POPTR)	SL2.50ch01:9939315-9939709	0	0	0	0	0	0	0	0	0	0	0	0	0
		Solyc01g012730.1	Solyc01g012730.1	Dicel-like 2 (Fragment) (AHRD V1 *-*- B8ZYR7_NICBE)	SL2.50ch01:9967912-9968321	0	0	0	0	0	0	0	0	0	0	0	0	0
		Solyc01g012740.1	Solyc01g012740.1	Dicer-like protein (AHRD V1 ***- B9HYI3_POPTR); contains Interpro domain(s) IPR000999 Ribonuclease III	SL2.50ch01:10010825-10011892	0	0	0	0	0	0	0	0	0	0	0	0	0
		Solyc01g012750.1	Solyc01g012750.1	Aldehyde dehydrogenase family protein expressed (AHRD V1 ***- Q53NG7_ORYSJ); contains Interpro domain(s) IPR012394 Aldehyde dehydrogenase NAD(P)-dependent IPR015590 Aldehyde dehydrogenase	SL2.50ch01:10062541-10063061	0	0	0	0	0	0	0	0	0	0	0	0	0
		Solyc01g012760.1	Solyc01g012760.1	Aldehyde dehydrogenase (AHRD V1 **** Q71LY7_ORYSI); contains Interpro domain(s) IPR012394 Aldehyde dehydrogenase NAD(P)-dependent IPR015590 Aldehyde dehydrogenase	SL2.50ch01:10068220-10072370	0	0	0	0	0.74	0	0	0	0	0	0	0.25	0.74
		Solyc01g013760.1	Solyc01g013760.1	Unknown Protein (AHRD V1)	SL2.50ch01:10127609-10128178	0	0	0	0	0	0	0	0	0	0	0	0	0
		Solyc01g013770.1	Solyc01g013770.1	Unknown Protein (AHRD V1)	SL2.50ch01:10138278-10138699	0.29	0	0	0	0	0	0	0	0	0.1	0	0	0.29
		Solyc01g013780.1	Solyc01g013780.1	Dicer-like protein (AHRD V1 ***- B9HYI3_POPTR); contains Interpro domain(s) IPR000999 Ribonuclease III	SL2.50ch01:10138942-10139429	0	0	0	0	0	0	0	0	0	0	0	0	0
		Solyc01g013790.1	Solyc01g013790.1	Dicer-like protein (AHRD V1 ***- B9HYI3_POPTR)	SL2.50ch01:10140676-10141145	0	0	0	0	0	0	0	0	0	0	0	0	0
		Solyc01g013800.1	Solyc01g013800.1	Dicer-like protein (AHRD V1 *-*- B9HYI3_POPTR)	SL2.50ch01:10162899-10163744	0	0	0	0	0	0	0	0	0	0	0	0	0
		Solyc01g013810.1	Solyc01g013810.1	Dicel-like 2 (Fragment) (AHRD V1 ***- B8ZYR7_NICBE)	SL2.50ch01:10164551-10164960	0	0	0	0	0	0	0	0	0	0	0	0	0
		Solyc01g013820.1	Solyc01g013820.1	Unknown Protein (AHRD V1)	SL2.50ch01:10188346-10188872	0	0	0	0	0	0	0	0	0	0	0	0	0
		Solyc01g013830.1	Solyc01g013830.1	Dicer-like protein (AHRD V1 ***- B9HYI3_POPTR); contains Interpro domain(s) IPR000999 Ribonuclease III	SL2.50ch01:10197021-10197821	0	0	0	0	0	0	0	0	0	0	0	0	0
		Solyc01g013840.1	Solyc01g013840.1	Dicer-like protein (AHRD V1 ***- B9HYI3_POPTR); contains Interpro domain(s) IPR000999 Ribonuclease III	SL2.50ch01:10197765-10198312	0	0	0	0	0	0	0	0	0	0	0	0	0
		Solyc01g013850.1	Solyc01g013850.1	Dicer-like protein (AHRD V1 *-*- B9HYI3_POPTR); contains Interpro domain(s) IPR000999 Ribonuclease III	SL2.50ch01:10240284-10241340	0	0	0	0	0	0	0	0	0	0	0	0	0
		Solyc01g013860.1	Solyc01g013860.1	Dicer-like protein (AHRD V1 ***- B9HYI3_POPTR); contains Interpro domain(s) IPR000999 Ribonuclease III	SL2.50ch01:10241679-10242148	0	0	0	0	0	0	0	0	0	0	0	0	0
		Solyc01g013870.1	Solyc01g013870.1	Hcr9-4E (AHRD V1 ***- O50024_SOLHA)	SL2.50ch01:10273279-10273715	0	0	0	0.77	0	0	0	0	0	0	0.26	0.26	0.77
		Solyc01g013880.1	Solyc01g013880.1	LRR receptor-like serine/threonine-protein kinase, RLP	SL2.50ch01:10273689-10274593	0	0	0	0	0	0	0	0	0	0	0	0	0
		Solyc01g013890.1	Solyc01g013890.1	Aldehyde dehydrogenase (AHRD V1 ***- Q71LY7_ORYSI); contains Interpro domain(s) IPR012394 Aldehyde dehydrogenase NAD(P)-dependent IPR015590 Aldehyde dehydrogenase	SL2.50ch01:10337246-10342569	0	0	0	0	0	0.69	0	0	0	0	0	0	0.69
		Solyc01g013900.2	Solyc01g013900.2	Aldehyde dehydrogenase (AHRD V1 ***- Q71LY7_ORYSI); contains Interpro domain(s) IPR012394 Aldehyde dehydrogenase NAD(P)-dependent IPR015590 Aldehyde dehydrogenase	SL2.50ch01:10348095-10348562	0	0	0	0	0	0	0	0	0	0	0	0	0
		Solyc01g013910.1	Solyc01g013910.1	Unknown Protein (AHRD V1)	SL2.50ch01:10369209-10371295	0	0	0	0	0	0	0	0	0	0	0	0	0
		Solyc01g013920.1	Solyc01g013920.1	Endoribonuclease Dicer homolog 2a (AHRD V1 ***- DCL2A_ORYSJ); contains Interpro domain(s) IPR000999 Ribonuclease III	SL2.50ch01:10418513-10419552	0	0	0	0	0	0	0	0	0	0	0	0	0
		Solyc01g013930.1	Solyc01g013930.1	Dicer-like protein (AHRD V1 ***- B9HYI3_POPTR)	SL2.50ch01:10420816-10421213	0	0	0	0	0	0	0	0	0	0	0	0	0
		Solyc01g013940.1	Solyc01g013940.1	Dicel-like 2 (Fragment) (AHRD V1 ***- B8ZYR7_NICBE)	SL2.50ch01:10453348-10454405	0	0	0	0	0	0	0	0	0	0	0	0	0
		Solyc01g013950.1	Solyc01g013950.1	Dicer-like protein (AHRD V1 ***- B9HYI3_POPTR); contains Interpro domain(s) IPR000999 Ribonuclease III	SL2.50ch01:10488755-10490048	0	0	0	0	0	0	0	0	0	0	0	0	0
		Solyc01g013960.1	Solyc01g013960.1	LRR receptor-like serine/threonine-protein kinase, RLP	SL2.50ch01:10554525-10555706	0	0	0	0	0	0	0	0	0	0	0	0	0
		Solyc01g013970.1	Solyc01g013970.1	Unknown Protein (AHRD V1)	SL2.50ch01:10589434-10589891	0	0	0	0	0	0	0	0	0	0	0	0	0
		Solyc01g013980.1	Solyc01g013980.1	Vacuolar protein sorting-associated protein 33 homolog (AHRD V1 ***- VPS33_ARATH)	SL2.50ch01:10706308-10706719	0	0	0	0	0	0	0	0	0	0	0	0	0
		Solyc01g013990.1	Solyc01g013990.1	Unknown Protein (AHRD V1)	SL2.50ch01:10774784-10775915	0	0	0	0	0	0.69	0	0	0	0	0	0	0.69
		Solyc01g014000.1	Solyc01g014000.1	Unknown Protein (AHRD V1)	SL2.50ch01:10897715-10898425	0	0	0	0	0	0	0	0	0	0	0	0	0
		Solyc01g014010.1	Solyc01g014010.1	Unknown Protein (AHRD V1)	SL2.50ch01:10933970-10934445	0	0	0	0	0	0	0	0	0	0	0	0	0
		Solyc01g014020.1	Solyc01g014020.1	LRR receptor-like serine/threonine-protein kinase, RLP	SL2.50ch01:11047914-11049491	0.29	0	0	0	0	0	0	0	0	0.1	0	0	0.29
		Solyc01g014030.1	Solyc01g014030.1	Unknown Protein (AHRD V1)	SL2.50ch01:11069213-11069607	0	0	0	0	0	0	0	0	0	0	0	0	0
		Solyc01g014040.1	Solyc01g014040.1	Unknown Protein (AHRD V1)	SL2.50ch01:11072116-11072840	0	0	0	0	0	0	0	0	0	0	0	0	0
		Solyc01g014050.1	Solyc01g014050.1	Unknown Protein (AHRD V1)	SL2.50ch01:11097457-11097985	0	0	0	0	0	0	0	0	0	0	0	0	0
		Solyc01g014060.1	Solyc01g014060.1	Blue copper protein (AHRD V1 **-- B6U7P6_MAIZE); contains Interpro domain(s) IPR003245 Plastocyanin-like	SL2.50ch01:11139075-11140208	0	0	0	0	0	0	0	0	0	0	0	0	0
		Solyc01g014070.1	Solyc01g014070.1	Blue copper protein (AHRD V1 *--- B6TCC4_MAIZE); contains Interpro domain(s) IPR003245 Plastocyanin-like	SL2.50ch01:11145425-11146530	0	0	0	0	0	0	0	0	0	0	0	0	0
		Solyc01g014080.1	Solyc01g014080.1	Gag-Pol polyprotein (AHRD V1 ***- B8YLY6_MEDTR); contains Interpro domain(s) IPR013103 Reverse transcriptase, RNA-dependent DNA polymerase	SL2.50ch01:11199587-11200104	0	0	0	0	0	0	0	0	0	0	0	0	0
		Solyc01g014090.1	Solyc01g014090.1	Plant synaptotagmin (AHRD V1 ***- B9N719_POPTR); contains Interpro domain(s) IPR000008 C2 calcium-dependent membrane targeting	SL2.50ch01:11273044-11274245	0	0	0	0	0	0	0	0	0	0	0	0	0
		Solyc01g014100.2	Solyc01g014100.2	Unknown Protein (AHRD V1)	SL2.50ch01:11575508-11576383	0.58	2	0.85	0.77	0	4.14	0	0	0	1.14	1.21	0.54	4.14
		Solyc01g014110.2	Solyc01g014110.2	Unknown Protein (AHRD V1)	SL2.50ch01:11642271-11642875	0.87	0	0	0.77	0	0.69	0.43	0.6	0	0.29	0.26	0.26	0.87
		Solyc01g014120.2	Solyc01g014120.2	Unknown Protein (AHRD V1)	SL2.50ch01:11643449-11646290	0.87	0	0	0.77	0	2.76	0.43	0.6	0	0.29	0.26	0.26	2.76
		Solyc01g014130.1	Solyc01g014130.1	LRR receptor-like serine/threonine-protein kinase, RLP	SL2.50ch01:11672562-11673269	0	0	0	0	0	0	0	0	0	0	0	0	0
		Solyc01g014140.2	Solyc01g014140.2	Hcr9-9D (AHRD V1 ***- O50021_SOLPI)	SL2.50ch01:11691078-11691796	0	0	0	0	0	0	0	0.6	0	0	0	0	0.6
		Solyc01g014150.1	Solyc01g014150.1	LRR receptor-like serine/threonine-protein kinase, RLP	SL2.50ch01:11713328-11714684	0	0	0	0	0	0	0	0	0	0	0	0	0
		Solyc01g014160.1	Solyc01g014160.1	LRR receptor-like serine/threonine-protein kinase, RLP	SL2.50ch01:11740664-11743091	0	0	0	0	0	0	0	0	0	0	0	0	0
		Solyc01g014170.1	Solyc01g014170.1	Hcr9-9A (AHRD V1 ***- O50023_SOLPI)	SL2.50ch01:11742945-11743315	0	0	0	0	0	0	0	0	0	0	0	0	0
		Solyc01g014180.2	Solyc01g014180.2	Zinc finger A20 and AN1 domain-containing stress-associated protein 8 (AHRD V1 ***- SAP8_ORYSJ); contains Interpro domain(s) IPR000058 Zinc finger, AN1-type	SL2.50ch01:11758087-11759264	7.79	8.67	13.61	9.25	20.73	12.41	8.64	7.85	5.46	10.02	10.51	14.53	20.73
		Solyc01g014190.1	Solyc01g014190.1	Unknown Protein (AHRD V1)	SL2.50ch01:11761930-11762318	0	0	0	0	0	0	0.43	0	0	0	0	0	0.43
		Solyc01g014200.1	Solyc01g014200.1	Unknown Protein (AHRD V1)	SL2.50ch01:11829825-11830198	0	0	0	0	0	0	0.43	0	0	0	0	0	0.43
		Solyc01g014210.1	Solyc01g014210.1	ADP ATP carrier protein-like (AHRD V1 **** Q2XTC3_SOLTU); contains Interpro domain(s) IPR002113 Adenine nucleotide translocator 1	SL2.50ch01:11843325-11844927	0.29	0.67	0	0	0	0	0	0.6	0	0.32	0.22	0	0.67
		Solyc01g014220.1	Solyc01g014220.1	cDNA clone J075118M20 full insert sequence (AHRD V1 ***- B7F980_ORYSJ); contains Interpro domain(s) IPR006852 Protein of unknown function DUF616	SL2.50ch01:11859566-11862787	0	0	0	0	0	0	0	0	0	0	0	0	0
		Solyc01g014230.2	Solyc01g014230.2	U-box domain-containing protein 4 (AHRD V1 **-- PUB4_ARATH); contains Interpro domain(s) IPR011989 Armadillo-like helical	SL2.50ch01:11880208-11883708	1.15	0	0	1.54	0.74	0	0	0	0	0.38	0.51	0.76	1.54
		Solyc01g014240.1	Solyc01g014240.1	TMV resistance protein N (AHRD V1 ***- TMVRN_NICGU)	SL2.50ch01:11915176-11915624	0	0	0	0	0	0	0	0	1.09	0	0	0	1.09
		Solyc01g014250.2	Solyc01g014250.2	Unknown Protein (AHRD V1)	SL2.50ch01:11927678-11928441	0	0	0	0	0	0	0	0	0	0	0	0	0
		Solyc01g014260.1	Solyc01g014260.1	Unknown Protein (AHRD V1)	SL2.50ch01:11934077-11934489	0	0	0	0	0	0	0	0	0	0	0	0	0
		Solyc01g014270.2	Solyc01g014270.2	Unknown Protein (AHRD V1)	SL2.50ch01:11950646-11955358	0.58	0.67	0.85	0.77	0.74	0	0	6.03	4.37	0.7	0.76	0.79	6.03
		Solyc01g014280.2	Solyc01g014280.2	Unknown Protein (AHRD V1)	SL2.50ch01:11968470-11970491	0.29	0	0	0	0	0	0	0	0	0.1	0	0	0.29
		Solyc01g014290.1	Solyc01g014290.1	Unknown Protein (AHRD V1)	SL2.50ch01:11970141-11970778	0	0	0	0	0	0.69	0	0	0	0	0	0	0.69
		Solyc01g014300.1	Solyc01g014300.1	PR-protein (Fragment) (AHRD V1 **-- A1DUR9_CAPAN)	SL2.50ch01:12009849-12010660	0	0	0	0	0	0	0	0	0	0	0	0	0
		Solyc01g014310.1	Solyc01g014310.1	LRR receptor-like serine/threonine-protein kinase, RLP	SL2.50ch01:12022170-12022843	0	0	0	0	0	0	0	0	0	0	0	0	0
		Solyc01g014320.2	Solyc01g014320.2	S-adenosyl-L-methionine salicylic acid carboxyl methyltransferase (AHRD V1 **** A7XZE9_9MAGN); contains Interpro domain(s) IPR005299 SAM dependent carboxyl methyltransferase	SL2.50ch01:12040826-12042121	0	0	0	0	0	0	0	0	0	0	0	0	0
		Solyc01g014330.2	Solyc01g014330.2	S-adenosyl-L-methionine carboxyl methyltransferase family protein (AHRD V1 -**- D7KVS6_ARALY); contains Interpro domain(s) IPR005299 SAM dependent carboxyl methyltransferase	SL2.50ch01:12041530-12042272	0	0	0	0	0	0	0	0	0	0	0	0	0
		Solyc01g014340.1	Solyc01g014340.1	Unknown Protein (AHRD V1)	SL2.50ch01:12095576-12098265	0	0	0	0	0	0.69	0	0	1.09	0	0	0	1.09
		Solyc01g014350.1	Solyc01g014350.1	Kinase family protein (AHRD V1 ***- D7LBH2_ARALY)	SL2.50ch01:12125649-12126203	0	0	0	0	0	0	0	0	0	0	0	0	0
		Solyc01g014360.1	Solyc01g014360.1	Unknown Protein (AHRD V1)	SL2.50ch01:12216772-12217895	0	0.67	0	0	0	0	0	0	0	0.22	0.22	0	0.67
		Solyc01g014370.1	Solyc01g014370.1	Plant synaptotagmin integral membrane double C2 domain protein (AHRD V1 **-- A9TQ09_PHYPA); contains Interpro domain(s) IPR018029 C2 membrane targeting protein	SL2.50ch01:12553988-12555205	0	0	0	0	0	0	0	0	0	0	0	0	0
		Solyc01g014380.2	Solyc01g014380.2	Unknown Protein (AHRD V1)	SL2.50ch01:12706368-12708960	0.58	0	0	0	0	0	0	0.6	1.09	0.19	0	0	1.09
		Solyc01g014390.2	Solyc01g014390.2	Unknown Protein (AHRD V1)	SL2.50ch01:12934730-12937269	0	0	0	0	0	0	0	0	0	0	0	0	0
		Solyc01g014400.1	Solyc01g014400.1	Dicer-like protein (AHRD V1 ***- B9HHX6_POPTR)	SL2.50ch01:13247403-13249534	0	0	0	0	0	0	0	0	0	0	0	0	0
		Solyc01g014410.1	Solyc01g014410.1	Dicer-like protein (AHRD V1 ***- B9HHX6_POPTR); contains Interpro domain(s) IPR000999 Ribonuclease III	SL2.50ch01:13515811-13516250	0	0	0	0	0	0	0	0	0	0	0	0	0
		Solyc01g014420.1	Solyc01g014420.1	Dicer-like protein (AHRD V1 ***- B9HYI3_POPTR); contains Interpro domain(s) IPR000999 Ribonuclease III	SL2.50ch01:13534668-13535908	0	0	0	0	0	0	0	0	0	0	0	0	0
		Solyc01g014430.1	Solyc01g014430.1	Dicer-like protein (AHRD V1 ***- B9HYI3_POPTR); contains Interpro domain(s) IPR000999 Ribonuclease III	SL2.50ch01:13555898-13556479	0	0	0	0	0	0	0	0	0	0	0	0	0
		Solyc01g014440.1	Solyc01g014440.1	Dicer-like protein B (Fragment) (AHRD V1 *-*- B0ZRP8_TRIAD); contains Interpro domain(s) IPR000999 Ribonuclease III	SL2.50ch01:13583155-13584386	0	0	0	0	0	0	0	0	0	0	0	0	0
		Solyc01g014450.1	Solyc01g014450.1	Dicer-like protein (AHRD V1 ***- B9HYI3_POPTR); contains Interpro domain(s) IPR000999 Ribonuclease III	SL2.50ch01:13647342-13648166	0	0	0	0	0	0	0	0	0	0	0	0	0
		Solyc01g014460.1	Solyc01g014460.1	Endoribonuclease Dicer homolog 2a (AHRD V1 *-*- DCL2A_ORYSJ); contains Interpro domain(s) IPR000999 Ribonuclease III	SL2.50ch01:13923929-13925345	0	0	0	0	0.74	0	0	0	0	0	0	0.25	0.74
		Solyc01g014470.1	Solyc01g014470.1	Unknown Protein (AHRD V1)	SL2.50ch01:13950274-13950905	0	0	0	0	0	0	0	0	0	0	0	0	0
		Solyc01g014480.2	Solyc01g014480.2	Ethylene insensitive 3 class transcription factor (AHRD V1 *-** D5L144_MALDO); contains Interpro domain(s) IPR006957 Ethylene insensitive 3	SL2.50ch01:13959170-13962121	0.29	0	0	0	0	1.38	0.43	0	0	0.1	0	0	1.38
		Solyc01g014490.2	Solyc01g014490.2	Type II DNA topoisomerase VI subunit B (AHRD V1 ***- C1MLZ8_MICPS); contains Interpro domain(s) IPR015320 DNA topoisomerase VI, subunit B, transducer	SL2.50ch01:13976204-13992385	1.73	0	0.85	3.08	1.48	3.45	0.43	5.43	1.09	0.86	1.31	1.8	5.43
		Solyc01g014500.1	Solyc01g014500.1	Unknown Protein (AHRD V1); contains Interpro domain(s) IPR005162 Retrotransposon gag protein	SL2.50ch01:13998195-13998982	0	0	0	0	0	0	0	0	0	0	0	0	0
		Solyc01g014510.1	Solyc01g014510.1	S-locus-specific glycoprotein S14 (Fragment) (AHRD V1 *--- SLSG4_BRAOL); contains Interpro domain(s) IPR001480 Curculin-like (mannose-binding) lectin	SL2.50ch01:14015957-14017032	0	0	0	0	0	0	0	0	0	0	0	0	0
		Solyc01g014520.1	Solyc01g014520.1	Receptor-like protein kinase (AHRD V1 **** Q39202_ARATH); contains Interpro domain(s) IPR002290 Serine/threonine protein kinase	SL2.50ch01:14027537-14029023	0	0	0	0	0	0	0	0	1.09	0	0	0	1.09
		Solyc01g014530.2	Solyc01g014530.2	Receptor like kinase (Fragment) (AHRD V1 *-*- A6N110_ORYSI)	SL2.50ch01:14029126-14030618	0	0	0	0	0	0	0	0	0	0	0	0	0
		Solyc01g014540.1	Solyc01g014540.1	Unknown Protein (AHRD V1); contains Interpro domain(s) IPR001480 Curculin-like (mannose-binding) lectin	SL2.50ch01:14328370-14328905	0	0	0	0	0	0	0	0	0	0	0	0	0
		Solyc01g014550.1	Solyc01g014550.1	LRR receptor-like serine/threonine-protein kinase FEI 2 (AHRD V1 *-** FEI2_ARATH); contains Interpro domain(s) IPR002290 Serine/threonine protein kinase	SL2.50ch01:14334982-14336542	0	0	0	0	0	0	0	0	0	0	0	0	0
		Solyc01g014560.2	Solyc01g014560.2	D-mannose binding lectin family protein expressed (AHRD V1 **-- Q2RAY8_ORYSJ); contains Interpro domain(s) IPR001480 Curculin-like (mannose-binding) lectin	SL2.50ch01:14336404-14337940	0	0	0	0	0	0	0	0	0	0	0	0	0
		Solyc01g014570.1	Solyc01g014570.1	Unknown Protein (AHRD V1)	SL2.50ch01:14377224-14378294	0	0	0	0	0	0	0	0	0	0	0	0	0
		Solyc01g014580.1	Solyc01g014580.1	Unknown Protein (AHRD V1)	SL2.50ch01:14378159-14378826	0	0	0	0	0	0	0	0	0	0	0	0	0
		Solyc01g014600.1	Solyc01g014600.1	Unknown Protein (AHRD V1)	SL2.50ch01:14380551-14381386	0.29	0	0	0	0	0	0	0	0	0.1	0	0	0.29
		Solyc01g014610.1	Solyc01g014610.1	Unknown Protein (AHRD V1)	SL2.50ch01:14416265-14416674	0	0	0	0	0	0	0	0	0	0	0	0	0
		Solyc01g014620.1	Solyc01g014620.1	Unknown Protein (AHRD V1)	SL2.50ch01:14440857-14441431	0.58	0	0	0	0	0	0.43	0	0	0.19	0	0	0.58
		Solyc01g014630.1	Solyc01g014630.1	Unknown Protein (AHRD V1)	SL2.50ch01:14472685-14473857	0.29	0	0	0	0	0	0	0	0	0.1	0	0	0.29
		Solyc01g014640.1	Solyc01g014640.1	CCHC-type integrase (AHRD V1 ***- Q0ZCC5_POPTR); contains Interpro domain(s) IPR001480 Curculin-like (mannose-binding) lectin	SL2.50ch01:14474862-14475418	0	0	0	0	0	0	0	0	0	0	0	0	0
		Solyc01g014650.1	Solyc01g014650.1	Receptor-like protein kinase (AHRD V1 ***- Q39202_ARATH); contains Interpro domain(s) IPR011009 Protein kinase-like	SL2.50ch01:14481407-14481867	0	0	0	0	0	0	0	0	0	0	0	0	0
		Solyc01g014660.1	Solyc01g014660.1	Receptor like kinase (Fragment) (AHRD V1 ***- A6N110_ORYSI)	SL2.50ch01:14482205-14483186	0.29	0	0	0	0	0	0	0	0	0.1	0	0	0.29
		Solyc01g014670.1	Solyc01g014670.1	Unknown Protein (AHRD V1)	SL2.50ch01:14508068-14510940	0	0	0	0	0	0	0	0	0	0	0	0	0
		Solyc01g014680.1	Solyc01g014680.1	CCHC-type integrase (AHRD V1 ***- Q0ZCC5_POPTR)	SL2.50ch01:14523766-14524145	0	0	0	0	0	0	0	0	0	0	0	0	0
		Solyc01g014690.2	Solyc01g014690.2	Receptor-like protein kinase (AHRD V1 ***- Q39202_ARATH); contains Interpro domain(s) IPR017442 Serine/threonine protein kinase-related	SL2.50ch01:14524521-14525248	0	0	0	0	0	0	0	0	0	0	0	0	0
		Solyc01g014700.2	Solyc01g014700.2	D-mannose binding lectin family protein expressed (AHRD V1 ***- Q10B65_ORYSJ); contains Interpro domain(s) IPR001480 Curculin-like (mannose-binding) lectin	SL2.50ch01:14524790-14526089	0	0	0	0	0	0	0	0	0	0	0	0	0
		Solyc01g014710.1	Solyc01g014710.1	Unknown Protein (AHRD V1); contains Interpro domain(s) IPR012876 Protein of unknown function DUF1677, plant	SL2.50ch01:14563900-14564477	0	0	0	0	0	0	0	0	0	0	0	0	0
		Solyc01g014720.1	Solyc01g014720.1	Ethylene-responsive transcription factor 11 (AHRD V1 *-*- ERF76_ARATH); contains Interpro domain(s) IPR001471 Pathogenesis-related transcriptional factor and ERF, DNA-binding	SL2.50ch01:14595809-14596533	0	0	0	0	0	0	0	0	1.09	0	0	0	1.09
		Solyc01g014730.1	Solyc01g014730.1	Unknown Protein (AHRD V1)	SL2.50ch01:14781580-14782057	0	0	0	0	0	0	0	0	1.09	0	0	0	1.09
		Solyc01g014740.1	Solyc01g014740.1	Unknown Protein (AHRD V1)	SL2.50ch01:14795422-14795888	0	0	0	0	0	0.69	0	0	0	0	0	0	0.69
		Solyc01g014760.1	Solyc01g014760.1	Unknown Protein (AHRD V1)	SL2.50ch01:15006690-15007162	0	0	0	0	0	0	0	0	0	0	0	0	0
		Solyc01g014770.1	Solyc01g014770.1	Ethylene receptor (AHRD V1 ***- C0ILN8_COFCA)	SL2.50ch01:15042803-15043524	0	0	0.85	0	0.74	0	0	0	0	0.28	0.28	0.53	0.85
		Solyc01g014780.1	Solyc01g014780.1	Dicer-like protein (AHRD V1 ***- B9HYI3_POPTR)	SL2.50ch01:15082071-15082519	0	0	0	0	0	0	0	0	0	0	0	0	0
		Solyc01g014790.1	Solyc01g014790.1	Dicer-like protein (AHRD V1 ***- B9HYI3_POPTR); contains Interpro domain(s) IPR000999 Ribonuclease III	SL2.50ch01:15114686-15115473	0	0	0	0	0	0	0	0	0	0	0	0	0
		Solyc01g014800.1	Solyc01g014800.1	Dicer-like protein (AHRD V1 ***- B9HYI3_POPTR); contains Interpro domain(s) IPR000999 Ribonuclease III	SL2.50ch01:15118550-15119037	0	0	0	0	0	0	0	0	0	0	0	0	0
		Solyc01g014820.1	Solyc01g014820.1	Inosine-uridine preferring nucleoside hydrolase family protein (AHRD V1 *-*- D7LYI5_ARALY); contains Interpro domain(s) IPR001910 Inosine/uridine-preferring nucleoside hydrolase	SL2.50ch01:15472774-15473890	0	0	0	0	0	0	0	0	0	0	0	0	0
		Solyc01g014830.1	Solyc01g014830.1	Extensin-like protein Dif10 (Fragment) (AHRD V1 ***- Q43504_SOLLC)	SL2.50ch01:15576223-15576932	0	0	0	0	0	0	0	0	0	0	0	0	0
		Solyc01g014840.2	Solyc01g014840.2	Tir-nbs-lrr, resistance protein	SL2.50ch01:15577716-15583605	0.29	0	0	0	0	0	0	0	0	0.1	0	0	0.29
		Solyc01g014850.2	Solyc01g014850.2	Zinc finger CCCH domain-containing protein 14 (AHRD V1 ***- C3H14_ORYSJ); contains Interpro domain(s) IPR018111 K Homology, type 1, subgroup	SL2.50ch01:15586245-15597388	4.9	9.34	2.55	13.88	5.92	0	2.16	6.03	2.18	5.6	8.59	7.45	13.88
		Solyc01g014860.2	Solyc01g014860.2	Zinc finger CCCH domain-containing protein 52 (AHRD V1 ***- C3H52_ARATH)	SL2.50ch01:15595864-15597389	0	0	0	0	0	0	0	0	0	0	0	0	0
		Solyc01g014870.1	Solyc01g014870.1	Ulp1 protease family C-terminal catalytic domain containing protein (AHRD V1 *-*- Q60D46_SOLDE)	SL2.50ch01:15599170-15600842	0.58	0	0	0.77	0.74	0	0	0	0	0.19	0.26	0.5	0.77
		Solyc01g014880.2	Solyc01g014880.2	Unknown Protein (AHRD V1)	SL2.50ch01:15606733-15607676	0	0	0	0	0	0	0	0	0	0	0	0	0
		Solyc01g014890.1	Solyc01g014890.1	Unknown Protein (AHRD V1)	SL2.50ch01:15609617-15611540	0.29	0	0	0	0	0	0	0	0	0.1	0	0	0.29
		Solyc01g014900.1	Solyc01g014900.1	Unknown Protein (AHRD V1)	SL2.50ch01:15612137-15612917	0	0	0	0	0	0	0	0	0	0	0	0	0
		Solyc01g014910.1	Solyc01g014910.1	Transcription factor bHLH95 (AHRD V1 ***- BH095_ARATH); contains Interpro domain(s) IPR011598 Helix-loop-helix DNA-binding	SL2.50ch01:15818844-15821616	0	0	0	0	0	0	0	0	0	0	0	0	0
		Solyc01g014920.1	Solyc01g014920.1	Unknown Protein (AHRD V1)	SL2.50ch01:15980610-15981004	0	0	0	0	0	0	0	0	0	0	0	0	0
		Solyc01g014930.1	Solyc01g014930.1	LRR receptor-like serine/threonine-protein kinase, RLP	SL2.50ch01:16024633-16026549	0	0	0	0	0	0	0	0	0	0	0	0	0
		Solyc01g014940.1	Solyc01g014940.1	LRR receptor-like serine/threonine-protein kinase, RLP	SL2.50ch01:16027829-16029204	0	0	0	0	0	0	0	0	0	0	0	0	0
		Solyc01g014950.1	Solyc01g014950.1	Unknown Protein (AHRD V1)	SL2.50ch01:16169041-16170724	0	0	0	0	0	0	0	0	0	0	0	0	0
		Solyc01g014960.1	Solyc01g014960.1	Transcription factor bHLH95 (AHRD V1 ***- BH095_ARATH)	SL2.50ch01:16206318-16209126	0.29	0	0	0	0	0	0	0	0	0.1	0	0	0.29
		Solyc01g014970.1	Solyc01g014970.1	Unknown Protein (AHRD V1); contains Interpro domain(s) IPR006456 ZF-HD homeobox protein Cys/His-rich dimerisation region	SL2.50ch01:16338000-16339565	0	0	0.85	0	0	0	0	0.6	0	0.28	0.28	0.28	0.85
		Solyc01g014980.2	Solyc01g014980.2	Unknown Protein (AHRD V1)	SL2.50ch01:16554487-16555664	0	0	0	0	0	0	0	0	0	0	0	0	0
		Solyc01g014990.1	Solyc01g014990.1	Unknown Protein (AHRD V1)	SL2.50ch01:16559364-16560267	0	0	0	0	0	0	0	0	0	0	0	0	0
		Solyc01g015000.2	Solyc01g015000.2	Nitrogen regulatory protein P-II (AHRD V1 *-*- Q8DLA5_THEEB); contains Interpro domain(s) IPR002187 Nitrogen regulatory protein PII	SL2.50ch01:16590794-16594725	0.29	0	0.85	0.77	0	0	0	0	0	0.38	0.54	0.54	0.85
		Solyc01g015010.1	Solyc01g015010.1	Unknown Protein (AHRD V1)	SL2.50ch01:16595647-16596020	0	0	0	0	0	0	0	0	0	0	0	0	0
		Solyc01g015020.2	Solyc01g015020.2	PRLI-interacting factor A (Fragment) (AHRD V1 *-*- Q9FUB4_ARATH)	SL2.50ch01:16607107-16609648	1.73	2.67	0.85	4.63	5.18	0.69	0.43	1.21	2.18	1.75	2.72	3.55	5.18
		Solyc01g015030.1	Solyc01g015030.1	Unknown Protein (AHRD V1)	SL2.50ch01:16668938-16671698	0	0	0	0	0	0	0	0	0	0	0	0	0
		Solyc01g015040.1	Solyc01g015040.1	Unknown Protein (AHRD V1)	SL2.50ch01:16726912-16727285	0	0	0	0	0	0	0	0	0	0	0	0	0
		Solyc01g015050.1	Solyc01g015050.1	Unknown Protein (AHRD V1)	SL2.50ch01:16731106-16731590	0	0	0	0	0	0	0	0	0	0	0	0	0
		Solyc01g015060.1	Solyc01g015060.1	X1 (Fragment) (AHRD V1 *--- Q3T7E5_ZEAMP); contains Interpro domain(s) IPR005380 Region of unknown function XS	SL2.50ch01:16731558-16732221	0	0	0	0	0	0	0	0	0	0	0	0	0
		Solyc01g015070.2	Solyc01g015070.2	Unknown Protein (AHRD V1)	SL2.50ch01:16737946-16738708	0	0.67	0	0	0	0	0	0	0	0.22	0.22	0	0.67
		Solyc01g015080.2	Solyc01g015080.2	Peroxidase (AHRD V1 ***- D7LZC8_ARALY); contains Interpro domain(s) IPR002016 Haem peroxidase, plant/fungal/bacterial	SL2.50ch01:16780188-16782933	0	0	0	0	0	0	0	0	0	0	0	0	0
		Solyc01g015090.1	Solyc01g015090.1	Gag-Pol polyprotein (AHRD V1 ***- B8YLY4_MEDTR); contains Interpro domain(s) IPR001878 Zinc finger, CCHC-type	SL2.50ch01:16799244-16800425	0	0	0	0	0	0	0	0	0	0	0	0	0
		Solyc01g015100.1	Solyc01g015100.1	Transposon Ty1-A Gag-Pol polyprotein (AHRD V1 ***- YA11B_YEAST); contains Interpro domain(s) IPR001584 Integrase, catalytic core	SL2.50ch01:16800385-16801100	0	0	0	0	0	0	0	0	0	0	0	0	0
		Solyc01g015110.1	Solyc01g015110.1	Ulp1 protease family C-terminal catalytic domain containing protein (AHRD V1 *-*- Q60D46_SOLDE)	SL2.50ch01:16813018-16816691	0	0	0	0	0	0	0	0	0	0	0	0	0
		Solyc01g015120.1	Solyc01g015120.1	Ulp1 protease family C-terminal catalytic domain containing protein (AHRD V1 *-*- Q60D46_SOLDE)	SL2.50ch01:16820441-16821054	0	0	0	0	0	0	0	0	0	0	0	0	0
		Solyc01g015130.1	Solyc01g015130.1	F-box family protein (AHRD V1 ***- D7LS19_ARALY)	SL2.50ch01:16832375-16832949	0	0	0	0	0	0	0	0	0	0	0	0	0
		Solyc01g015140.1	Solyc01g015140.1	Cytochrome b (AHRD V1 ***- Q95871_TOBAC); contains Interpro domain(s) IPR016175 Cytochrome b/b6	SL2.50ch01:16945203-16945721	0	0	0	0	0	0	0	0	0	0	0	0	0
		Solyc01g015150.1	Solyc01g015150.1	Polyprotein (AHRD V1 ***- A5JSC4_MAIZE)	SL2.50ch01:17111743-17112107	0	0	0	0	0	0	0	0	0	0	0	0	0
		Solyc01g015160.1	Solyc01g015160.1	Unknown Protein (AHRD V1)	SL2.50ch01:17337931-17338325	0	0	0	0	0	0	0	0	0	0	0	0	0
		Solyc01g015170.1	Solyc01g015170.1	Unknown Protein (AHRD V1)	SL2.50ch01:17390509-17390861	0	0	0	0	0	0	0	0	0	0	0	0	0
		Solyc01g015180.1	Solyc01g015180.1	Unknown Protein (AHRD V1)	SL2.50ch01:17455778-17456202	0	0	0	0	0	0	0	0	0	0	0	0	0
		Solyc01g015190.1	Solyc01g015190.1	Unknown Protein (AHRD V1)	SL2.50ch01:17755913-17757111	0	0	0	0	0	0	0	0	0	0	0	0	0
		Solyc01g015200.1	Solyc01g015200.1	Unknown Protein (AHRD V1)	SL2.50ch01:17866268-17867389	0	0	0	0	0	0	0	0	0	0	0	0	0
		Solyc01g015210.1	Solyc01g015210.1	B3 domain-containing protein At1g49475 (AHRD V1 *-*- Y1475_ARATH); contains Interpro domain(s) IPR003340 Transcriptional factor B3	SL2.50ch01:17899936-17901463	0	0	0	0	0	0	0	0	0	0	0	0	0
		Solyc01g015220.1	Solyc01g015220.1	Polyprotein (Fragment) (AHRD V1 **-- Q6UTY7_ORYSJ); contains Interpro domain(s) IPR000953 Chromo domain	SL2.50ch01:17935871-17936556	0	0	0	0	0	0	0	0	0	0	0	0	0
		Solyc01g015230.1	Solyc01g015230.1	Unknown Protein (AHRD V1)	SL2.50ch01:18010135-18010755	0	0	0	0	0	0	0	0	0	0	0	0	0
		Solyc01g015240.1	Solyc01g015240.1	Unknown Protein (AHRD V1)	SL2.50ch01:18035179-18035702	0	0	0	0	0	0	0	0	0	0	0	0	0
		Solyc01g015250.1	Solyc01g015250.1	Unknown Protein (AHRD V1)	SL2.50ch01:18224767-18225347	0	0	0	0	0	0	0	0	0	0	0	0	0
		Solyc01g015260.1	Solyc01g015260.1	Unknown Protein (AHRD V1)	SL2.50ch01:18235613-18235983	0	0	0	0	0	0	0	0	0	0	0	0	0
		Solyc01g015270.1	Solyc01g015270.1	Unknown Protein (AHRD V1)	SL2.50ch01:18332987-18334710	0	0	0	0	0	0.69	0	0	0	0	0	0	0.69
		Solyc01g015280.1	Solyc01g015280.1	Unknown Protein (AHRD V1)	SL2.50ch01:18372468-18372817	0	0	0	0	0	0	0	0	0	0	0	0	0
		Solyc01g015290.1	Solyc01g015290.1	Glycine-rich protein 2 (AHRD V1 --*- GRP2_NICSY); contains Interpro domain(s) IPR002059 Cold-shock protein, DNA-binding	SL2.50ch01:18410990-18411570	0	0	0	0	0	0	0	0	0	0	0	0	0
		Solyc01g015300.1	Solyc01g015300.1	Unknown Protein (AHRD V1)	SL2.50ch01:18524059-18524429	0	0	0	0	0	0	0	0	0	0	0	0	0
		Solyc01g016300.1	Solyc01g016300.1	Unknown Protein (AHRD V1)	SL2.50ch01:18695072-18696497	0	0	0	0	0	0	0	0	0	0	0	0	0
		Solyc01g016310.1	Solyc01g016310.1	Unknown Protein (AHRD V1)	SL2.50ch01:18788952-18790069	0.29	0	0	0	0	0	0	0	0	0.1	0	0	0.29
		Solyc01g016320.1	Solyc01g016320.1	Unknown Protein (AHRD V1)	SL2.50ch01:18833756-18834132	0	0	0.85	0	0	0	0	0	0	0.28	0.28	0.28	0.85
		Solyc01g016330.1	Solyc01g016330.1	Gag-pol polyprotein (AHRD V1 **-- Q69FA4_PHAVU); contains Interpro domain(s) IPR013103 Reverse transcriptase, RNA-dependent DNA polymerase	SL2.50ch01:18920127-18921322	0	0	0	0	0	0	0	0	0	0	0	0	0
		Solyc01g016340.1	Solyc01g016340.1	Gag-pol polyprotein (AHRD V1 **-- Q69FA4_PHAVU); contains Interpro domain(s) IPR013103 Reverse transcriptase, RNA-dependent DNA polymerase	SL2.50ch01:18921234-18921802	0	0	0	0	0	0	0	0	0	0	0	0	0
		Solyc01g016350.1	Solyc01g016350.1	Unknown Protein (AHRD V1)	SL2.50ch01:19041770-19042863	0	0	0	0	0	0	0	0	0	0	0	0	0
		Solyc01g016360.1	Solyc01g016360.1	LRR receptor-like serine/threonine-protein kinase, RLP	SL2.50ch01:19076548-19077799	0.29	0	0	0	0	0	0	0	0	0.1	0	0	0.29
		Solyc01g016370.1	Solyc01g016370.1	LRR receptor-like serine/threonine-protein kinase, RLP	SL2.50ch01:19077860-19080220	0	0	0.85	0	0	0	0	0	0	0.28	0.28	0.28	0.85
		Solyc01g016380.2	Solyc01g016380.2	Os06g0207500 protein (Fragment) (AHRD V1 ***- Q0DDQ9_ORYSJ); contains Interpro domain(s) IPR004253 Protein of unknown function DUF231, plant	SL2.50ch01:19474645-19476882	1.73	0	0	0	0.74	1.38	0	1.21	0	0.58	0	0.25	1.73
		Solyc01g016390.2	Solyc01g016390.2	Os06g0207500 protein (Fragment) (AHRD V1 *-*- Q0DDQ9_ORYSJ)	SL2.50ch01:19475739-19479140	0	0	0	0	0	0	0	0	0	0	0	0	0
		Solyc01g016400.1	Solyc01g016400.1	Unknown Protein (AHRD V1)	SL2.50ch01:19486848-19489065	0.29	0	0	0	0	0	0	0.6	0	0.1	0	0	0.6
		Solyc01g016410.2	Solyc01g016410.2	RING finger protein 43 (AHRD V1 *-*- RNF43_HUMAN); contains Interpro domain(s) IPR011016 Zinc finger, RING-CH-type	SL2.50ch01:19490337-19491509	0	1.33	0	0.77	0	0	0	0	0	0.44	0.7	0.26	1.33
		Solyc01g016430.1	Solyc01g016430.1	Unknown Protein (AHRD V1)	SL2.50ch01:19725961-19726502	0	0	0	0	0	0	0	0	0	0	0	0	0
		Solyc01g016450.1	Solyc01g016450.1	Unknown Protein (AHRD V1)	SL2.50ch01:19794981-19795387	0	0	0	0	0	0	0	0	0	0	0	0	0
		Solyc01g016460.2	Solyc01g016460.2	Unknown Protein (AHRD V1)	SL2.50ch01:20000867-20002379	0.29	0	0	1.54	0.74	0	0	0	0	0.1	0.51	0.76	1.54
		Solyc01g016470.2	Solyc01g016470.2	Unknown Protein (AHRD V1); contains Interpro domain(s) IPR001813 Ribosomal protein 60S	SL2.50ch01:20123145-20124296	10.67	5.34	12.76	8.48	3.7	7.59	9.5	3.02	4.37	9.59	8.86	8.31	12.76
		Solyc01g016480.1	Solyc01g016480.1	Ulp1 protease family C-terminal catalytic domain containing protein (AHRD V1 *-*- Q60D46_SOLDE)	SL2.50ch01:20171131-20177346	0.87	0	0.85	0	0.74	0	0	0	0	0.57	0.28	0.53	0.87
		Solyc01g016510.1	Solyc01g016510.1	AT4g03420/F9H3_4 (AHRD V1 ***- Q8S9K9_ARATH); contains Interpro domain(s) IPR008507 Protein of unknown function DUF789	SL2.50ch01:20439523-20440943	0	0	0.85	0	0	0	0	0	1.09	0.28	0.28	0.28	1.09
		Solyc01g016520.1	Solyc01g016520.1	DNA-directed RNA polymerase subunit beta&apos&apos (AHRD V1 ***- D4PBA1_PHODC)	SL2.50ch01:20442215-20442564	0	0	0	0	0	0.69	0	0	0	0	0	0	0.69
		Solyc01g016530.1	Solyc01g016530.1	Unknown Protein (AHRD V1); contains Interpro domain(s) IPR008507 Protein of unknown function DUF789	SL2.50ch01:20443427-20444338	0	0	0	0	0	0	0	0	0	0	0	0	0
		Solyc01g016540.1	Solyc01g016540.1	Os08g0100600 protein (Fragment) (AHRD V1 *-*- Q0J8P7_ORYSJ); contains Interpro domain(s) IPR008507 Protein of unknown function DUF789	SL2.50ch01:20445747-20446850	0	0	0	0	0	0	0	0	0	0	0	0	0
		Solyc01g016550.1	Solyc01g016550.1	Unknown Protein (AHRD V1)	SL2.50ch01:20495787-20496314	0	0	0	0	0	0	0	0	0	0	0	0	0
		Solyc01g016560.1	Solyc01g016560.1	Unknown Protein (AHRD V1)	SL2.50ch01:20504468-20505114	0	0	0	0	0	0	0	0	0	0	0	0	0
		Solyc01g016570.1	Solyc01g016570.1	Pol polyprotein (AHRD V1 ***- Q9ZT24_MAIZE); contains Interpro domain(s) IPR013103 Reverse transcriptase, RNA-dependent DNA polymerase	SL2.50ch01:20508652-20509418	0	0	0	0	0	0	0	0	0	0	0	0	0
		Solyc01g016580.1	Solyc01g016580.1	Unknown Protein (AHRD V1)	SL2.50ch01:20574234-20574604	0	0	0	0	0	0	0	0	0	0	0	0	0
		Solyc01g016590.1	Solyc01g016590.1	Unknown Protein (AHRD V1)	SL2.50ch01:20597006-20597373	0	0	0	0	0	0	0	0	0	0	0	0	0
		Solyc01g016600.1	Solyc01g016600.1	Unknown Protein (AHRD V1); contains Interpro domain(s) IPR007749 Protein of unknown function DUF677	SL2.50ch01:20598488-20599228	0	0	0	0	0	0	0	0	0	0	0	0	0
		Solyc01g016610.1	Solyc01g016610.1	Branched-chain alpha keto-acid dehydrogenase E1 alpha subunit (Fragment) (AHRD V1 ***- Q9ZT57_ARATH)	SL2.50ch01:20724212-20724588	0	0	0	0	0	0.69	0	0	0	0	0	0	0.69
		Solyc01g016620.1	Solyc01g016620.1	Unknown Protein (AHRD V1)	SL2.50ch01:20785956-20786630	0	0	0	0	0	0	0	0	0	0	0	0	0
		Solyc01g016630.1	Solyc01g016630.1	Unknown Protein (AHRD V1)	SL2.50ch01:20794695-20795494	0	0	0	0	0	0	0	0	0	0	0	0	0
		Solyc01g016640.1	Solyc01g016640.1	1-aminocyclopropane-1-carboxylate oxidase homolog (AHRD V1 *--- ACCH3_SOLLC); contains Interpro domain(s) IPR005123 Oxoglutarate and iron-dependent oxygenase	SL2.50ch01:20855003-20855910	0	0	0	0	0	0	0	0	0	0	0	0	0
		Solyc01g016650.1	Solyc01g016650.1	Unknown Protein (AHRD V1)	SL2.50ch01:20932118-20932578	0	0	0	0	0	0	0	0	0	0	0	0	0
		Solyc01g016660.1	Solyc01g016660.1	Granule-bound starch synthase 2, chloroplastic/amyloplastic (AHRD V1 -**- SSY2_SOLTU)	SL2.50ch01:20972817-20973397	0	0	0	0	0	0	0	0	0	0	0	0	0
		Solyc01g016670.1	Solyc01g016670.1	Unknown Protein (AHRD V1)	SL2.50ch01:21004803-21005284	0	0	0	0	0	1.38	0	0	0	0	0	0	1.38
		Solyc01g016680.1	Solyc01g016680.1	1-aminocyclopropane-1-carboxylate oxidase homolog 1 (AHRD V1 ***- ACCH1_ARATH); contains Interpro domain(s) IPR005123 Oxoglutarate and iron-dependent oxygenase	SL2.50ch01:21256135-21257402	0	0	0	0	0	0	0	0	0	0	0	0	0
		Solyc01g016690.1	Solyc01g016690.1	Unknown Protein (AHRD V1)	SL2.50ch01:21320103-21320590	0	0	0	0	0	0	0	0	0	0	0	0	0
		Solyc01g016700.2	Solyc01g016700.2	Unknown Protein (AHRD V1)	SL2.50ch01:21397024-21397620	0	0	0	0	0	0	0	0	0	0	0	0	0
		Solyc01g016710.1	Solyc01g016710.1	Polyprotein (Fragment) (AHRD V1 ***- Q29SA7_9VIRU); contains Interpro domain(s) IPR000477 RNA-directed DNA polymerase (reverse transcriptase)	SL2.50ch01:21506559-21507331	0	0	0	0	0	0	0	0	0	0	0	0	0
		Solyc01g016720.2	Solyc01g016720.2	Unknown Protein (AHRD V1)	SL2.50ch01:21748547-21749025	0	0	0	0	0	0	0	0	0	0	0	0	0
		Solyc01g016730.1	Solyc01g016730.1	Unknown Protein (AHRD V1)	SL2.50ch01:21920847-21921409	0	0	0	0	0	0	0	0	0	0	0	0	0
		Solyc01g016740.1	Solyc01g016740.1	Helicase-like protein (AHRD V1 ***- Q6H6L6_ORYSJ); contains Interpro domain(s) IPR010285 Protein of unknown function DUF889, eukaryote	SL2.50ch01:21965671-21966233	0	0	0	0	0	0	0	0	0	0	0	0	0
		Solyc01g016750.1	Solyc01g016750.1	Helicase-like protein (AHRD V1 *-*- Q9AYF0_ORYSJ)	SL2.50ch01:21967261-21967946	0	0	0	0	0	0	0	0	0	0	0	0	0
		Solyc01g016760.1	Solyc01g016760.1	Unknown Protein (AHRD V1)	SL2.50ch01:22026346-22027001	0	0	0	0	0	0	0	0	0	0	0	0	0
		Solyc01g016770.1	Solyc01g016770.1	Myb-related transcription factor (AHRD V1 ***- Q40173_SOLLC); contains Interpro domain(s) IPR015495 Myb transcription factor	SL2.50ch01:22059556-22059923	0	0	0	0	0	0	0	0	0	0	0	0	0
		Solyc01g016780.1	Solyc01g016780.1	Unknown Protein (AHRD V1)	SL2.50ch01:22059859-22060250	0.29	0	0	0	0	0	0	0	0	0.1	0	0	0.29
		Solyc01g016790.1	Solyc01g016790.1	Unknown Protein (AHRD V1)	SL2.50ch01:22212600-22215367	0	0	0	0	0	0	0	0	0	0	0	0	0
		Solyc01g016800.1	Solyc01g016800.1	Unknown Protein (AHRD V1)	SL2.50ch01:22231872-22233981	0	0	0	0	0	0	0	0	0	0	0	0	0
		Solyc01g016810.1	Solyc01g016810.1	Unknown Protein (AHRD V1)	SL2.50ch01:22249191-22250876	0.29	0	0	0	0	0	0	0	0	0.1	0	0	0.29
		Solyc01g016820.1	Solyc01g016820.1	Unknown Protein (AHRD V1)	SL2.50ch01:22321223-22323290	0	0	0.85	0	0	0	0	0	0	0.28	0.28	0.28	0.85
		Solyc01g016830.1	Solyc01g016830.1	Unknown Protein (AHRD V1)	SL2.50ch01:22440741-22441108	0	0	0	0	0	0	0	0	0	0	0	0	0
		Solyc01g016840.1	Solyc01g016840.1	Unknown Protein (AHRD V1)	SL2.50ch01:22475249-22475841	0	0	0	0	0	0	0	0	0	0	0	0	0
		Solyc01g016850.1	Solyc01g016850.1	Unknown Protein (AHRD V1)	SL2.50ch01:22563751-22564184	0	0	0	0	0	0	0	0	0	0	0	0	0
		Solyc01g016860.1	Solyc01g016860.1	Transposase family tnp2 protein (AHRD V1 *--- Q6ATT2_ORYSJ)	SL2.50ch01:22639283-22640394	0	0	0	0	0	0	0	0	0	0	0	0	0
		Solyc01g016870.1	Solyc01g016870.1	Unknown Protein (AHRD V1)	SL2.50ch01:22670320-22670807	0	0	0	0	0	0	0	0	0	0	0	0	0
		Solyc01g016880.1	Solyc01g016880.1	Unknown Protein (AHRD V1)	SL2.50ch01:22693409-22693920	0	0	0	0	0	0	0	0	0	0	0	0	0
		Solyc01g016890.1	Solyc01g016890.1	Unknown Protein (AHRD V1)	SL2.50ch01:22748239-22749129	0	0	0	0	0	0	0	0	0	0	0	0	0
		Solyc01g016900.1	Solyc01g016900.1	Vacuolar protein sorting-associated protein 33 homolog (AHRD V1 ***- VPS33_ARATH); contains Interpro domain(s) IPR001619 Sec1-like protein	SL2.50ch01:22783720-22784788	0	0	0	0	0	0	0	0.6	0	0	0	0	0.6
		Solyc01g016910.1	Solyc01g016910.1	Unknown Protein (AHRD V1)	SL2.50ch01:22885621-22885997	0	0	0	0	0	0	0	0	0	0	0	0	0
		Solyc01g016920.1	Solyc01g016920.1	Unknown Protein (AHRD V1); contains Interpro domain(s) IPR003034 DNA-binding SAP	SL2.50ch01:22926482-22926943	0	0	0	0	0	0	0	0	1.09	0	0	0	1.09
		Solyc01g016930.1	Solyc01g016930.1	Unknown Protein (AHRD V1); contains Interpro domain(s) IPR003034 DNA-binding SAP	SL2.50ch01:22941885-22942432	0	0	0	0	0	0	0	0	0	0	0	0	0
		Solyc01g016940.1	Solyc01g016940.1	Unknown Protein (AHRD V1)	SL2.50ch01:22984483-22984904	0	0	0	0	0	0	0	0	0	0	0	0	0
		Solyc01g016950.1	Solyc01g016950.1	Transposon Ty1-PL Gag-Pol polyprotein (AHRD V1 ***- YP11B_YEAST); contains Interpro domain(s) IPR001584 Integrase, catalytic core	SL2.50ch01:23056860-23058020	0	0	0	0	0	0	0	0	0	0	0	0	0
		Solyc01g016960.1	Solyc01g016960.1	Nbs, resistance protein fragment	SL2.50ch01:23177602-23178931	0	0	0	0	0	0	0	0	0	0	0	0	0
		Solyc01g016970.1	Solyc01g016970.1	Unknown Protein (AHRD V1)	SL2.50ch01:23211802-23212388	0	0	0	0	0	0	0	0	0	0	0	0	0
		Solyc01g016980.1	Solyc01g016980.1	Unknown Protein (AHRD V1)	SL2.50ch01:23370151-23371067	0	0	0	0	0	0	0	0	0	0	0	0	0
		Solyc01g016990.1	Solyc01g016990.1	Unknown Protein (AHRD V1)	SL2.50ch01:23493320-23494420	0	0	0	0	0	0	0	0	0	0	0	0	0
		Solyc01g017000.1	Solyc01g017000.1	Unknown Protein (AHRD V1)	SL2.50ch01:23495204-23496140	0	0	0	0	0	0	0	0	0	0	0	0	0
		Solyc01g017010.1	Solyc01g017010.1	Unknown Protein (AHRD V1)	SL2.50ch01:23503033-23503400	0	0	0	0	0	0	0	0	0	0	0	0	0
		Solyc01g017020.1	Solyc01g017020.1	Unknown Protein (AHRD V1)	SL2.50ch01:23507292-23508041	0	0	0	0	0	0	0	0	0	0	0	0	0
		Solyc01g017030.1	Solyc01g017030.1	ARID/BRIGHT DNA-binding domain-containing protein (AHRD V1 ***- D7KTU4_ARALY); contains Interpro domain(s) IPR008978 HSP20-like chaperone	SL2.50ch01:23550205-23554712	0	0	0	0	0	0	0	0	0	0	0	0	0
		Solyc01g017040.1	Solyc01g017040.1	Unknown Protein (AHRD V1)	SL2.50ch01:23786268-23787004	0	0	0	0	0	0	0	0	1.09	0	0	0	1.09
		Solyc01g017050.1	Solyc01g017050.1	PG1 protein (Fragment) (AHRD V1 --*- D0EZ76_BACAM)	SL2.50ch01:23791077-23791594	0	0	0	0	0	0	0	0	0	0	0	0	0
		Solyc01g017060.1	Solyc01g017060.1	Ycf2 (AHRD V1 ***- D2KLP5_OLEEU); contains Interpro domain(s) IPR008543 Chloroplast Ycf2	SL2.50ch01:23868896-23869832	0	0	0	0	0	0	0	0	0	0	0	0	0
		Solyc01g017070.1	Solyc01g017070.1	Ycf2 (AHRD V1 *-*- A6Y9W3_9MAGN); contains Interpro domain(s) IPR008543 Chloroplast Ycf2	SL2.50ch01:23869771-23870553	0	0	0	0	0	0	0	0	0	0	0	0	0
		Solyc01g017080.1	Solyc01g017080.1	Ycf2 (AHRD V1 *-*- A6YA57_9MAGN); contains Interpro domain(s) IPR019645 Protein precursor Ycf15, putative, chloroplast	SL2.50ch01:23871487-23872610	0	0	0	0	0	0	0	0	1.09	0	0	0	1.09
		Solyc01g017090.2	Solyc01g017090.2	NADH-quinone oxidoreductase subunit L (AHRD V1 *-*- NUOL_NEIMA); contains Interpro domain(s) IPR018393 NADH-plastoquinone oxidoreductase, chain 5 subgroup	SL2.50ch01:23876221-23877088	0	0	0	0	0	0	0	0	0	0	0	0	0
		Solyc01g017100.1	Solyc01g017100.1	NADH-quinone oxidoreductase subunit L (AHRD V1 ***- NUOL_RHOCA); contains Interpro domain(s) IPR001750 NADH:ubiquinone/plastoquinone oxidoreductase	SL2.50ch01:23876976-23877678	0	0	0	0	0	0	0	0	0	0	0	0	0
		Solyc01g017110.1	Solyc01g017110.1	NADH dehydrogenase subunit 5 (Fragment) (AHRD V1 *-*- C4PB69_SOLPN); contains Interpro domain(s) IPR008543 Chloroplast Ycf2	SL2.50ch01:23877674-23880177	0	0	0	0	0	0	0	0	0	0	0	0	0
		Solyc01g017120.1	Solyc01g017120.1	Ycf2 (AHRD V1 ***- A6Y9Y0_HEUMI); contains Interpro domain(s) IPR008543 Chloroplast Ycf2	SL2.50ch01:23880304-23880794	0	0	0	0	0	0	0	0	0	0	0	0	0
		Solyc01g017130.1	Solyc01g017130.1	Ycf2 (AHRD V1 ***- D2SXY2_9MAGN)	SL2.50ch01:23880666-23881096	0	0	0	0	0	0	0	0	0	0	0	0	0
		Solyc01g017140.1	Solyc01g017140.1	Ycf2 (AHRD V1 ***- A6YA48_9MAGN)	SL2.50ch01:23881216-23883527	0.29	0	0	0	0	0	0	0	0	0.1	0	0	0.29
		Solyc01g017150.1	Solyc01g017150.1	Ycf15 (AHRD V1 ***- D2KLP6_OLEEU); contains Interpro domain(s) IPR019645 Protein precursor Ycf15, putative, chloroplast	SL2.50ch01:23883967-23884331	0	0	0	0	0	0	0	0	0	0	0	0	0
		Solyc01g017160.1	Solyc01g017160.1	NAD(P)H-quinone oxidoreductase subunit 2 chloroplastic (AHRD V1 ***- Q0PUW8_PRUPE)	SL2.50ch01:23884848-23885203	0	0	0	0	0	0	0	0	0	0	0	0	0
		Solyc01g017170.1	Solyc01g017170.1	NAD(P)H-quinone oxidoreductase subunit 2 chloroplastic (AHRD V1 ***- A0ART9_AGAAF); contains Interpro domain(s) IPR001750 NADH:ubiquinone/plastoquinone oxidoreductase	SL2.50ch01:23885233-23886460	0.29	0	0	0	0.74	0	0	0	0	0.1	0	0.25	0.74
		Solyc01g017180.1	Solyc01g017180.1	NAD(P)H-quinone oxidoreductase subunit 2 chloroplastic (AHRD V1 ***- C7BFB5_DENLA); contains Interpro domain(s) IPR001750 NADH:ubiquinone/plastoquinone oxidoreductase	SL2.50ch01:23886308-23886780	0	0	0	0	0	0	0	0	0	0	0	0	0
		Solyc01g017190.1	Solyc01g017190.1	NAD(P)H-quinone oxidoreductase subunit 2 chloroplastic (AHRD V1 ***- A6YA00_KALDA); contains Interpro domain(s) IPR000235 Ribosomal protein S7	SL2.50ch01:23886715-23887554	0.58	0	0	0	0.74	0	0.43	0	0	0.19	0	0.25	0.74
		Solyc01g017200.1	Solyc01g017200.1	Acetyl-coenzyme A carboxylase carboxyl transferase subunit beta (AHRD V1 *-*- ACCD_EPIVI)	SL2.50ch01:23889103-23889859	0	0	0	0	0	0	0	0	0	0	0	0	0
		Solyc01g017210.1	Solyc01g017210.1	NAD(P)H-quinone oxidoreductase subunit 3 (AHRD V1 ***- D3WEI8_LIQST); contains Interpro domain(s) IPR000440 NADH:ubiquinone/plastoquinone oxidoreductase, chain 3	SL2.50ch01:23890818-23891191	0	0	0	0	0	0	0	0	0	0	0	0	0
		Solyc01g017220.1	Solyc01g017220.1	ATP synthase epsilon chain chloroplastic (AHRD V1 ***- D3WDX2_9ROSA); contains Interpro domain(s) IPR001469 ATPase, F1 complex, delta/epsilon subunit	SL2.50ch01:23893484-23893974	0.29	0	0.85	0.77	0.74	0	0.43	1.21	0	0.38	0.54	0.79	1.21
		Solyc01g017230.1	Solyc01g017230.1	NADH dehydrogenase subunit (Fragment) (AHRD V1 ***- B7SRE2_9SOLA); contains Interpro domain(s) IPR002128 NADH:ubiquinone/plastoquinone oxidoreductase, chloroplast chain 5, C-terminal	SL2.50ch01:23894203-23895263	0	0	0	0	0	0	0	0	0	0	0	0	0
		Solyc01g017240.1	Solyc01g017240.1	Ycf1 (Fragment) (AHRD V1 ***- A6Y9X6_HAMJA); contains Interpro domain(s) IPR008896 Ycf1	SL2.50ch01:23895291-23895847	0	0	0	0	0	0	0	0	0	0	0	0	0
		Solyc01g017250.1	Solyc01g017250.1	Ycf1 (AHRD V1 *--- D2KLR1_OLEEU); contains Interpro domain(s) IPR008896 Ycf1	SL2.50ch01:23895804-23897125	0	0	0	0	0	0	0.43	0	0	0	0	0	0.43
		Solyc01g017260.1	Solyc01g017260.1	NAD(P)H-quinone oxidoreductase subunit 2 chloroplastic (AHRD V1 ***- D3WBN8_LONJA); contains Interpro domain(s) IPR001750 NADH:ubiquinone/plastoquinone oxidoreductase	SL2.50ch01:23899040-23899851	0	0	0	0	0	0	0	0	0	0	0	0	0
		Solyc01g017270.1	Solyc01g017270.1	Ycf15 (AHRD V1 ***- A6YA40_9MAGN); contains Interpro domain(s) IPR019645 Protein precursor Ycf15, putative, chloroplast	SL2.50ch01:23900351-23900739	0	0	0	0	0	0	0	0	0	0	0	0	0
		Solyc01g017280.1	Solyc01g017280.1	Ycf2 (AHRD V1 ***- C0LEB7_9ROSI)	SL2.50ch01:23900870-23901573	0	0	0	0	0	0	0	0	0	0	0	0	0
		Solyc01g017290.1	Solyc01g017290.1	Ycf2 (AHRD V1 ***- A6YA16_9MAGN)	SL2.50ch01:23901415-23901965	0	0	0	0	0	0	0	0	0	0	0	0	0
		Solyc01g017300.1	Solyc01g017300.1	Photosystem I P700 chlorophyll a apoprotein A1 (AHRD V1 *-*- D4PBB1_PHODC); contains Interpro domain(s) IPR001280 Photosystem I psaA and psaB	SL2.50ch01:23934630-23936449	0.29	0	0	0	0	0	0	0	0	0.1	0	0	0.29
		Solyc01g017310.1	Solyc01g017310.1	Photosystem I P700 chlorophyll a apoprotein A1 (AHRD V1 ***- B7T350_9ROSI); contains Interpro domain(s) IPR001280 Photosystem I psaA and psaB	SL2.50ch01:23936390-23936814	0	0	0	0	0	0	0	0	0	0	0	0	0
		Solyc01g017320.1	Solyc01g017320.1	Photosystem I P700 chlorophyll a apoprotein A1 (AHRD V1 ***- D3WBY3_9MAGN); contains Interpro domain(s) IPR001280 Photosystem I psaA and psaB	SL2.50ch01:23936803-23937209	0	0	0	0	0	0	0	0	0	0	0	0	0
		Solyc01g017330.1	Solyc01g017330.1	Photosystem I P700 chlorophyll a apoprotein A1 (AHRD V1 ***- D3WCE1_NEROL); contains Interpro domain(s) IPR001280 Photosystem I psaA and psaB	SL2.50ch01:23937055-23937761	0	0	0	0	0	0	0	0	0	0	0	0	0
		Solyc01g017340.1	Solyc01g017340.1	Cytochrome c biogenesis protein ccsA (AHRD V1 *-*- D8FZF0_9CYAN); contains Interpro domain(s) IPR002541 Cytochrome c assembly protein	SL2.50ch01:23937955-23939242	0	0	0	0.77	0	0	0	0	0	0	0.26	0.26	0.77
		Solyc01g017350.1	Solyc01g017350.1	DNA-directed RNA polymerase subunit beta&apos&apos (AHRD V1 ***- A9XW65_CORFO)	SL2.50ch01:23939147-23939876	0.29	0	0	0	0	0	0	0	0	0.1	0	0	0.29
		Solyc01g017360.1	Solyc01g017360.1	DNA-directed RNA polymerase subunit beta (AHRD V1 ***- D3WBC8_9BORA); contains Interpro domain(s) IPR015712 DNA-directed RNA polymerase, subunit 2	SL2.50ch01:23941138-23941678	0	0	0	0	0	0	0	0	0	0	0	0	0
		Solyc01g017370.1	Solyc01g017370.1	DNA-directed RNA polymerase subunit beta&apos; (AHRD V1 ***- RPOC1_SOLLC); contains Interpro domain(s) IPR007080 RNA polymerase Rpb1, domain 1	SL2.50ch01:23941752-23943282	0.29	0	0	0	0	0	0	0	0	0.1	0	0	0.29
		Solyc01g017380.1	Solyc01g017380.1	DNA-directed RNA polymerase subunit beta&apos; (AHRD V1 ***- RPOC1_LEMMI); contains Interpro domain(s) IPR007080 RNA polymerase Rpb1, domain 1	SL2.50ch01:23943361-23943818	0	0	0	0	0	0	0	0	0	0	0	0	0
		Solyc01g017390.1	Solyc01g017390.1	DNA-directed RNA polymerase subunit beta&apos; (AHRD V1 ***- RPOC1_SOYBN); contains Interpro domain(s) IPR000722 RNA polymerase, alpha subunit	SL2.50ch01:23943731-23944116	0	0	0	0	0	0	0	0	0	0	0	0	0
		Solyc01g017400.1	Solyc01g017400.1	30S ribosomal protein S7 chloroplastic (AHRD V1 ***- D3WCI5_NEROL); contains Interpro domain(s) IPR000235 Ribosomal protein S7	SL2.50ch01:23944576-23946008	0.58	0.67	0.85	0	0.74	1.38	0.43	0	0	0.7	0.51	0.53	1.38
		Solyc01g017410.1	Solyc01g017410.1	Ycf2 (AHRD V1 ***- D2KLP5_OLEEU); contains Interpro domain(s) IPR008543 Chloroplast Ycf2	SL2.50ch01:23946089-23947563	0	0	0	0	0	0.69	0	0	0	0	0	0	0.69
		Solyc01g017420.1	Solyc01g017420.1	DNA-directed RNA polymerase subunit beta&apos&apos (AHRD V1 ***- D2KLS8_OLEEU); contains Interpro domain(s) IPR001268 NADH:ubiquinone oxidoreductase, 30 kDa subunit	SL2.50ch01:23948065-23950263	0	0	0	0	0	0	0	0	0	0	0	0	0
		Solyc01g017430.1	Solyc01g017430.1	Cytochrome b6-f complex subunit 4 (AHRD V1 ***- D5FHB7_PHODC); contains Interpro domain(s) IPR005870 Cytochrome b6/f complex, subunit IV	SL2.50ch01:23950311-23950840	0	0	0	0	0.74	0	0	0	0	0	0	0.25	0.74
		Solyc01g017440.1	Solyc01g017440.1	DNA-directed RNA polymerase subunit alpha (AHRD V1 ***- D3WAW9_AUCJA); contains Interpro domain(s) IPR011262 DNA-directed RNA polymerase, insert	SL2.50ch01:23950886-23951968	0	0	0.85	0	0	0	0	0	0	0.28	0.28	0.28	0.85
		Solyc01g017450.1	Solyc01g017450.1	30S ribosomal protein S11 chloroplastic (AHRD V1 ***- B5AH31_9ROSI); contains Interpro domain(s) IPR001971 Ribosomal protein S11	SL2.50ch01:23951821-23952488	0	0	0	0	0	0	0	0.6	0	0	0	0	0.6
		Solyc01g017460.1	Solyc01g017460.1	DNA-directed RNA polymerase subunit beta&apos; (AHRD V1 ***- RPOC1_FAGEA); contains Interpro domain(s) IPR000722 RNA polymerase, alpha subunit	SL2.50ch01:23952762-23953117	0	0	0	0	0	0	0	0	0	0	0	0	0
		Solyc01g017470.1	Solyc01g017470.1	DNA-directed RNA polymerase subunit beta&apos; (AHRD V1 ***- RPOC1_SOLLC); contains Interpro domain(s) IPR000722 RNA polymerase, alpha subunit	SL2.50ch01:23953063-23953688	0	0	0	0	0	0	0	0	0	0	0	0	0
		Solyc01g017480.1	Solyc01g017480.1	Ycf1 (Fragment) (AHRD V1 ***- A6YA12_LIQST); contains Interpro domain(s) IPR008896 Ycf1	SL2.50ch01:23953676-23954304	0	0	0	0	0	0	0	0	0	0	0	0	0
		Solyc01g017490.1	Solyc01g017490.1	Conserved protein (AHRD V1 ***- C7TG00_LACRL)	SL2.50ch01:23955536-23956035	0	0	0	0	0	0	0.43	0	0	0	0	0	0.43
		Solyc01g017500.1	Solyc01g017500.1	Unknown Protein (AHRD V1)	SL2.50ch01:23960287-23960808	0	0	0	0	0	0	0	0	0	0	0	0	0
		Solyc01g017510.1	Solyc01g017510.1	DNA-directed RNA polymerase subunit beta&apos&apos (AHRD V1 ***- D3WAP3_ANTMA)	SL2.50ch01:23962339-23963880	0	0	0	0	0	0	0	0	0	0	0	0	0
		Solyc01g017520.1	Solyc01g017520.1	ATP synthase subunit a chloroplastic (AHRD V1 *-*- D3WBN1_LONJA)	SL2.50ch01:23964559-23965244	0	0	0	0.77	0	0	0	0	0	0	0.26	0.26	0.77
		Solyc01g017530.1	Solyc01g017530.1	30S ribosomal protein S2 (AHRD V1 ***- RS2_NOSP7); contains Interpro domain(s) IPR005706 Ribosomal protein S2, bacterial-type	SL2.50ch01:23965284-23966144	0	0	0	0	0	0	0	0	0	0	0	0	0
		Solyc01g017540.1	Solyc01g017540.1	Dirigent-like protein 1 (AHRD V1 ***- D2DMN2_GOSHI); contains Interpro domain(s) IPR004265 Plant disease resistance response protein	SL2.50ch01:24059552-24060039	0	0	0	0	0	0	0	0	0	0	0	0	0
		Solyc01g017550.1	Solyc01g017550.1	Unknown Protein (AHRD V1)	SL2.50ch01:24088247-24089833	0.29	0	0	0	0	0	0	0	0	0.1	0	0	0.29
		Solyc01g017560.1	Solyc01g017560.1	Unknown Protein (AHRD V1)	SL2.50ch01:24107416-24108116	0	0	0	0	0	0	0	0	0	0	0	0	0
		Solyc01g017570.1	Solyc01g017570.1	Unknown Protein (AHRD V1)	SL2.50ch01:24130376-24130782	0	0	0	0	0	0.69	0	0	0	0	0	0	0.69
		Solyc01g017580.1	Solyc01g017580.1	Unknown Protein (AHRD V1)	SL2.50ch01:24183524-24183963	0	0	0	0	0	0	0	0	0	0	0	0	0
		Solyc01g017590.1	Solyc01g017590.1	Unknown Protein (AHRD V1)	SL2.50ch01:24321020-24321437	0.58	0	0	0	0	0	0	0	0	0.19	0	0	0.58
		Solyc01g017600.2	Solyc01g017600.2	Plant viral-response family protein (AHRD V1 **-- B6SQA7_MAIZE); contains Interpro domain(s) IPR006904 Protein of unknown function DUF716	SL2.50ch01:24335123-24337341	0.29	0	0	0	0	0	0	1.21	0	0.1	0	0	1.21
		Solyc01g017610.1	Solyc01g017610.1	Alliinase (Fragment) (AHRD V1 ***- D2CXM3_ALLSA); contains Interpro domain(s) IPR006948 Allinase, C-terminal	SL2.50ch01:24436530-24438949	0	0	0	0.77	0	0	0	0	0	0	0.26	0.26	0.77
		Solyc01g017620.1	Solyc01g017620.1	Unknown Protein (AHRD V1)	SL2.50ch01:24449469-24449902	0	0	0	0	0	0	0	0	0	0	0	0	0
		Solyc01g017630.1	Solyc01g017630.1	Ribosomal protein S4 (AHRD V1 ***- B6VJZ4_VITVI); contains Interpro domain(s) IPR002942 RNA-binding S4	SL2.50ch01:24576008-24576549	0	0	0	0	0	0	0	0	0	0	0	0	0
		Solyc01g017640.1	Solyc01g017640.1	Unknown Protein (AHRD V1)	SL2.50ch01:24648902-24650687	0	0	0	0	0	0	0	0	0	0	0	0	0
		Solyc01g017650.1	Solyc01g017650.1	Unknown Protein (AHRD V1)	SL2.50ch01:24719137-24719863	0	0	0	0	0	0	0	0	0	0	0	0	0
		Solyc01g017660.1	Solyc01g017660.1	Unknown Protein (AHRD V1)	SL2.50ch01:24721557-24723823	0	0	0	0	0	0	0	0	0	0	0	0	0
		Solyc01g017670.1	Solyc01g017670.1	Unknown Protein (AHRD V1)	SL2.50ch01:24730840-24732753	0	0	0	0	0	0	0	0	0	0	0	0	0
		Solyc01g017680.1	Solyc01g017680.1	Unknown Protein (AHRD V1)	SL2.50ch01:24788822-24790624	0	0	0	0	0	0	0	0	0	0	0	0	0
		Solyc01g017690.1	Solyc01g017690.1	Nbs, resistance protein fragment	SL2.50ch01:24866020-24866513	0	0	0	0	0	0	0	0	0	0	0	0	0
		Solyc01g017700.1	Solyc01g017700.1	Resistance protein PSH-RGH7 (AHRD V1 ***- B0FWN8_SOLTU)	SL2.50ch01:24866536-24866960	0	0	0	0	0	0	0	0	0	0	0	0	0
		Solyc01g017710.1	Solyc01g017710.1	Unknown Protein (AHRD V1)	SL2.50ch01:24903762-24904117	0	0	0.85	3.85	0.74	0	0	0.6	0	0.28	1.57	1.81	3.85
		Solyc01g017720.1	Solyc01g017720.1	Unknown Protein (AHRD V1)	SL2.50ch01:24920107-24921354	0.29	0	0.85	0.77	0.74	2.07	0	1.21	0	0.38	0.54	0.79	2.07
		Solyc01g017730.1	Solyc01g017730.1	Unknown Protein (AHRD V1)	SL2.50ch01:24932868-24936874	0	0.67	0	0	0.74	1.38	0	0	1.09	0.22	0.22	0.25	1.38
		Solyc01g017740.1	Solyc01g017740.1	Cytochrome b6 (AHRD V1 *-*- B7T3I6_9ROSI); contains Interpro domain(s) IPR005797 Cytochrome b/b6, N-terminal	SL2.50ch01:25132296-25132789	0.29	0	0	0	0	0	0	0	0	0.1	0	0	0.29
		Solyc01g017750.1	Solyc01g017750.1	Unknown Protein (AHRD V1)	SL2.50ch01:25350732-25354221	0	0	0	0	0	0.69	0	0	0	0	0	0	0.69
		Solyc01g017760.1	Solyc01g017760.1	Unknown Protein (AHRD V1)	SL2.50ch01:25359170-25361327	0	0	0	0	0	0	0	0	0	0	0	0	0
		Solyc01g017770.1	Solyc01g017770.1	F-box family protein (AHRD V1 ***- D7MFP4_ARALY); contains Interpro domain(s) IPR013187 F-box associated type 3	SL2.50ch01:25365692-25366938	0	0	0	0	0	0	0	0	0	0	0	0	0
		Solyc01g017780.1	Solyc01g017780.1	Transposon Ty1-BR Gag-Pol polyprotein (AHRD V1 ***- YB12B_YEAST); contains Interpro domain(s) IPR001584 Integrase, catalytic core	SL2.50ch01:25380887-25382741	0	0	0	0	0	0	0	0	0	0	0	0	0
		Solyc01g017790.1	Solyc01g017790.1	ARID/BRIGHT DNA-binding domain-containing protein (AHRD V1 ***- D7KTU4_ARALY); contains Interpro domain(s) IPR008978 HSP20-like chaperone	SL2.50ch01:25427546-25432286	0	0	0	0	0	0	0	0	0	0	0	0	0
		Solyc01g017800.1	Solyc01g017800.1	Unknown Protein (AHRD V1)	SL2.50ch01:25436312-25436727	0	0	0	0	0	0	0	0	0	0	0	0	0
		Solyc01g017810.1	Solyc01g017810.1	Transposase family tnp2 protein (AHRD V1 *--- Q6ATT2_ORYSJ)	SL2.50ch01:25544989-25546100	0.29	0	0	0	0	0	0	0	0	0.1	0	0	0.29
		Solyc01g017820.1	Solyc01g017820.1	Unknown Protein (AHRD V1)	SL2.50ch01:25558399-25558760	0	0	0	0	0	0	0	0	0	0	0	0	0
		Solyc01g017830.1	Solyc01g017830.1	Transposase family tnp2 protein (AHRD V1 *--- Q6ATT2_ORYSJ)	SL2.50ch01:25612048-25613159	0	0	0	0	0	0	0	0	0	0	0	0	0
		Solyc01g017840.1	Solyc01g017840.1	subunit of replication protein A (AHRD V1 *-*- A6BLP0_IPONI); contains Interpro domain(s) IPR016027 Nucleic acid-binding, OB-fold-like	SL2.50ch01:25767392-25769812	0	0	0	0	0	0	0	0	0	0	0	0	0
		Solyc01g017850.1	Solyc01g017850.1	Helicase-like protein (AHRD V1 *-*- Q9AYF0_ORYSJ); contains Interpro domain(s) IPR010285 Protein of unknown function DUF889, eukaryote	SL2.50ch01:25772004-25775749	0	0	0	0	0	0.69	0	0	0	0	0	0	0.69
		Solyc01g017860.2	Solyc01g017860.2	Unknown Protein (AHRD V1)	SL2.50ch01:25791577-25792646	0	0	0	0	0	0	0	0	0	0	0	0	0
		Solyc01g017870.1	Solyc01g017870.1	Unknown Protein (AHRD V1)	SL2.50ch01:25832743-25833870	0	0	0	0.77	0	0	0	0	0	0	0.26	0.26	0.77
		Solyc01g017880.1	Solyc01g017880.1	Unknown Protein (AHRD V1)	SL2.50ch01:25987297-25987652	0	0	0	0	0	0	0	0	0	0	0	0	0
		Solyc01g017890.1	Solyc01g017890.1	Unknown Protein (AHRD V1)	SL2.50ch01:26412125-26413113	0	0	0	0	0	0	0	0	0	0	0	0	0
		Solyc01g017900.1	Solyc01g017900.1	Unknown Protein (AHRD V1)	SL2.50ch01:26443916-26445033	0	0	0	0.77	0	0	0	0	0	0	0.26	0.26	0.77
		Solyc01g017910.1	Solyc01g017910.1	Unknown Protein (AHRD V1)	SL2.50ch01:26450388-26451890	0	0	0	0	0	0	0	0	0	0	0	0	0
		Solyc01g017920.1	Solyc01g017920.1	Unknown Protein (AHRD V1)	SL2.50ch01:26486856-26487253	0	0	0	0	0	0	0	0	0	0	0	0	0
		Solyc01g017930.1	Solyc01g017930.1	Unknown Protein (AHRD V1)	SL2.50ch01:26496703-26506709	0.29	0	0	0	0	0	0	0	0	0.1	0	0	0.29
		Solyc01g017940.1	Solyc01g017940.1	Unknown Protein (AHRD V1)	SL2.50ch01:26508725-26510440	0	0	0	0	0	0	0	0	0	0	0	0	0
		Solyc01g017950.1	Solyc01g017950.1	Unknown Protein (AHRD V1)	SL2.50ch01:26563400-26565096	0	0	0	0	0	0	0	0	0	0	0	0	0
		Solyc01g017960.1	Solyc01g017960.1	Unknown Protein (AHRD V1)	SL2.50ch01:26576533-26579292	0	0	0	0	0	0	0	0	0	0	0	0	0
		Solyc01g017970.1	Solyc01g017970.1	Unknown Protein (AHRD V1)	SL2.50ch01:26601861-26604637	0	0	0	0	0	0	0	0	0	0	0	0	0
		Solyc01g017980.1	Solyc01g017980.1	Transposase (AHRD V1 **-- Q6IMW0_ORYSA)	SL2.50ch01:26641368-26642485	0	0	0	0	0	0	0	0	0	0	0	0	0
		Solyc01g017990.1	Solyc01g017990.1	Unknown Protein (AHRD V1)	SL2.50ch01:26680867-26684664	0	0	0	0	0	0	0	0	0	0	0	0	0
		Solyc01g018000.1	Solyc01g018000.1	Unknown Protein (AHRD V1)	SL2.50ch01:26706968-26710775	0.29	0	0	0	0	0	0	0	0	0.1	0	0	0.29
		Solyc01g018010.1	Solyc01g018010.1	Unknown Protein (AHRD V1)	SL2.50ch01:26758453-26758951	0.29	0	0.85	0	0.74	0	0	0	0	0.38	0.28	0.53	0.85
		Solyc01g018020.1	Solyc01g018020.1	Transketolase-like protein (AHRD V1 ***- Q8LE99_ARATH); contains Interpro domain(s) IPR005478 Bacterial transketolase	SL2.50ch01:26846738-26852958	0	0	0	0	0	0.69	0.43	0.6	0	0	0	0	0.69
		Solyc01g018040.1	Solyc01g018040.1	Protein FAR1-RELATED SEQUENCE 5 (AHRD V1 ***- FRS5_ARATH); contains Interpro domain(s) IPR018289 MULE transposase, conserved domain	SL2.50ch01:26873384-26874150	0	0	0	0	0	0	0	0	0	0	0	0	0
		Solyc01g018050.1	Solyc01g018050.1	Unknown Protein (AHRD V1)	SL2.50ch01:27304761-27305683	0	0	0	0	0	0	0	0	0	0	0	0	0
		Solyc01g018060.1	Solyc01g018060.1	30S ribosomal protein S7 chloroplastic (AHRD V1 ***- D3WBE1_9BORA); contains Interpro domain(s) IPR000235 Ribosomal protein S7	SL2.50ch01:27328523-27328884	0	0	0	0	0	0	0	0	0	0	0	0	0
		Solyc01g018070.1	Solyc01g018070.1	ARID/BRIGHT DNA-binding domain-containing protein (AHRD V1 ***- D7KTU4_ARALY); contains Interpro domain(s) IPR008978 HSP20-like chaperone	SL2.50ch01:27394448-27398962	0.58	0	0	0.77	0	0.69	0	0.6	0	0.19	0.26	0.26	0.77
		Solyc01g018080.1	Solyc01g018080.1	Unknown Protein (AHRD V1)	SL2.50ch01:27405521-27405936	0	0	0	0	0	0	0	0	0	0	0	0	0
		Solyc01g018090.1	Solyc01g018090.1	Photosystem I P700 chlorophyll a apoprotein A1 (AHRD V1 *-*- B0Z4L7_OENAR); contains Interpro domain(s) IPR001280 Photosystem I psaA and psaB	SL2.50ch01:27416905-27418168	0	1.33	0	0	0	0	0	0.6	0	0.44	0.44	0	1.33
		Solyc01g018100.1	Solyc01g018100.1	Unknown Protein (AHRD V1)	SL2.50ch01:27540006-27540403	0	0	0	0	0	0	0	0	0	0	0	0	0
		Solyc01g019100.1	Solyc01g019100.1	Unknown Protein (AHRD V1)	SL2.50ch01:27564381-27564796	0	0	0	0	0	0	0	0	0	0	0	0	0
		Solyc01g020100.1	Solyc01g020100.1	Unknown Protein (AHRD V1)	SL2.50ch01:27743954-27744429	0	0	0	0	0	0	0	0	0	0	0	0	0
		Solyc01g020110.1	Solyc01g020110.1	Zinc finger family protein (AHRD V1 *-*- D7LC67_ARALY)	SL2.50ch01:27746207-27747601	0	0	0	0	0	0	0	0	0	0	0	0	0
		Solyc01g020120.1	Solyc01g020120.1	DNA replication licensing factor mcm6 (AHRD V1 ***- C4JDH8_UNCRE); contains Interpro domain(s) IPR016027 Nucleic acid-binding, OB-fold-like	SL2.50ch01:27811481-27812367	0	0	0	0	0	0	0	0	0	0	0	0	0
		Solyc01g020130.2	Solyc01g020130.2	Glycosyltransferase (AHRD V1 ***- Q50HV0_SOLLC); contains Interpro domain(s) IPR005027 Glycosyl transferase, family 43	SL2.50ch01:27816762-27818040	0	0	0	0	0	0	0	0	0	0	0	0	0
		Solyc01g020140.2	Solyc01g020140.2	Glycosyltransferase (AHRD V1 ***- Q50HV0_SOLLC); contains Interpro domain(s) IPR005027 Glycosyl transferase, family 43	SL2.50ch01:27817304-27818189	0	0	0	0	0	0	0	0	0	0	0	0	0
		Solyc01g020150.2	Solyc01g020150.2	Glycosyltransferase (AHRD V1 ***- Q50HU7_SOLTU); contains Interpro domain(s) IPR005027 Glycosyl transferase, family 43	SL2.50ch01:27818100-27818955	0	0	0	0	0	0.69	0	0	0	0	0	0	0.69
		Solyc01g020160.1	Solyc01g020160.1	Unknown Protein (AHRD V1)	SL2.50ch01:27824067-27826899	0.29	0	0	0	0	0.69	0	0	0	0.1	0	0	0.69
		Solyc01g020170.1	Solyc01g020170.1	Basic helix-loop-helix family protein (AHRD V1 ***- D7KF18_ARALY); contains Interpro domain(s) IPR011598 Helix-loop-helix DNA-binding	SL2.50ch01:27848272-27850427	0	0	0	0	0	0	0	0	0	0	0	0	0
		Solyc01g020180.1	Solyc01g020180.1	Transcription factor bHLH95 (AHRD V1 *-*- BH095_ARATH)	SL2.50ch01:27860763-27862275	0	0	0	0	0	0	0	0	0	0	0	0	0
		Solyc01g020190.2	Solyc01g020190.2	Membrane-associated ring finger 6 (AHRD V1 *--- B3VKM1_PIG); contains Interpro domain(s) IPR011016 Zinc finger, RING-CH-type	SL2.50ch01:27872760-27873501	0	0	0	0	0	0	0	0	0	0	0	0	0
		Solyc01g020200.1	Solyc01g020200.1	Hypothetical chloroplast RF1 (AHRD V1 ***- B1NWK7_MANES)	SL2.50ch01:27885179-27885970	0	0.67	0	0	0	0.69	0	0	0	0.22	0.22	0	0.69
		Solyc01g020210.1	Solyc01g020210.1	Mutator-like transposase (AHRD V1 ***- Q9SL18_ARATH)	SL2.50ch01:27928868-27930181	0	0	0	0	0	0	0	0	0	0	0	0	0
		Solyc01g020220.1	Solyc01g020220.1	Replication factor C subunit 5 (AHRD V1 ***- B6T5I0_MAIZE); contains Interpro domain(s) IPR019483 DNA polymerase III, clamp-loader complex, subunit E, C-terminal	SL2.50ch01:27945942-27955223	0.87	1.33	0.85	0	0	1.38	0.43	2.41	0	1.02	0.73	0.28	2.41
		Solyc01g020230.2	Solyc01g020230.2	Unknown Protein (AHRD V1)	SL2.50ch01:27957817-27958978	0	0.67	0.85	0	0	0	0.43	0.6	0	0.51	0.51	0.28	0.85
		Solyc01g020240.2	Solyc01g020240.2	T31J12.1 protein (Fragment) (AHRD V1 ***- Q9ZPZ6_ARATH)	SL2.50ch01:27975078-27985554	4.04	2	3.4	1.54	2.96	0.69	2.59	1.81	1.09	3.15	2.31	2.63	4.04
		Solyc01g020250.1	Solyc01g020250.1	Pol polyprotein (AHRD V1 ***- POL_SMRVH)	SL2.50ch01:28112793-28113583	0	0	0	0	0	0	0	0	0	0	0	0	0
		Solyc01g020260.1	Solyc01g020260.1	Unknown Protein (AHRD V1)	SL2.50ch01:28409399-28410109	0	0	0	0	0	0	0	0	0	0	0	0	0
		Solyc01g020270.1	Solyc01g020270.1	Ulp1 protease family C-terminal catalytic domain containing protein (AHRD V1 ***- Q60D46_SOLDE); contains Interpro domain(s) IPR003653 Peptidase C48, SUMO/Sentrin/Ubl1	SL2.50ch01:28413014-28414498	0	0	0	0	0	0	0	0	0	0	0	0	0
		Solyc01g020280.1	Solyc01g020280.1	Unknown Protein (AHRD V1)	SL2.50ch01:28640069-28640565	0	0	0	0	0	0.69	0	0	0	0	0	0	0.69
		Solyc01g020290.1	Solyc01g020290.1	60S ribosomal protein L7A-like (AHRD V1 ***- Q2VCI3_SOLTU)	SL2.50ch01:28949136-28949500	0.58	0	0	0.77	0	1.38	0	0.6	0	0.19	0.26	0.26	1.38
		Solyc01g020300.2	Solyc01g020300.2	Unknown Protein (AHRD V1)	SL2.50ch01:29018503-29018954	0	0	0	0	0	0	0	0	0	0	0	0	0
		Solyc01g020310.1	Solyc01g020310.1	Pol polyprotein (AHRD V1 ***- Q94FM1_CITPA)	SL2.50ch01:29272594-29273023	0	0	0	0	0	0	0	0	0	0	0	0	0
		Solyc01g020320.2	Solyc01g020320.2	Unknown Protein (AHRD V1)	SL2.50ch01:29294596-29295424	1.44	7.34	1.7	1.54	8.14	4.83	0.86	0	0	3.49	3.53	3.79	8.14
		Solyc01g020330.2	Solyc01g020330.2	Unknown Protein (AHRD V1)	SL2.50ch01:29319003-29320949	0.29	0	0	0	0	0	0	0	0	0.1	0	0	0.29
		Solyc01g020340.1	Solyc01g020340.1	Pentatricopeptide repeat-containing protein (AHRD V1 ***- D7MLP6_ARALY); contains Interpro domain(s) IPR002885 Pentatricopeptide repeat	SL2.50ch01:29350551-29354610	0	0	0	0	0	0	0	0	0	0	0	0	0
		Solyc01g020350.1	Solyc01g020350.1	Unknown Protein (AHRD V1)	SL2.50ch01:29359624-29359979	0	0	0	0	0	0	0	0	0	0	0	0	0
		Solyc01g020360.1	Solyc01g020360.1	Unknown Protein (AHRD V1)	SL2.50ch01:29443255-29443634	0	0	0	0	0	0	0	0	0	0	0	0	0
		Solyc01g020370.1	Solyc01g020370.1	Unknown Protein (AHRD V1)	SL2.50ch01:29449779-29460868	0	0	0	0.77	0	0	0.43	0	0	0	0.26	0.26	0.77
		Solyc01g020380.1	Solyc01g020380.1	Ulp1 protease family C-terminal catalytic domain containing protein (AHRD V1 *-*- Q60D46_SOLDE)	SL2.50ch01:29685066-29687052	0	0	0	0	0	0	0	0	0	0	0	0	0
		Solyc01g020390.1	Solyc01g020390.1	Unknown Protein (AHRD V1)	SL2.50ch01:29992200-29993201	0	0	0	0	0	0	0	0	0	0	0	0	0
		Solyc01g020400.1	Solyc01g020400.1	Unknown Protein (AHRD V1)	SL2.50ch01:30000866-30001410	0	0	0	0	0	0	0	0	0	0	0	0	0
		Solyc01g020410.1	Solyc01g020410.1	Unknown Protein (AHRD V1)	SL2.50ch01:30103231-30103820	0	0	0	0	0	0.69	0	0	0	0	0	0	0.69
		Solyc01g020430.1	Solyc01g020430.1	Thiosulfate cyanide sulfurtransferase-like protein (Fragment) (AHRD V1 ***- C0LIR5_SOLLC)	SL2.50ch01:30473043-30474082	0	0	0	0	0	0	0	0	0	0	0	0	0
		Solyc01g020440.2	Solyc01g020440.2	Replication factor C subunit 5 (AHRD V1 ***- B6T5I0_MAIZE); contains Interpro domain(s) IPR019483 DNA polymerase III, clamp-loader complex, subunit E, C-terminal	SL2.50ch01:30867072-30881047	3.17	8	1.7	2.31	2.22	4.14	3.02	4.22	1.09	4.29	4	2.08	8
		Solyc01g020450.1	Solyc01g020450.1	Unknown Protein (AHRD V1)	SL2.50ch01:30937958-30938373	0	0	0	0	0	0	0	0	0	0	0	0	0
		Solyc01g020460.1	Solyc01g020460.1	ORF65d (AHRD V1 *-*- A4QMH1_PINKO); contains Interpro domain(s) IPR002171 Ribosomal protein L2	SL2.50ch01:30938656-30942232	0	0	0	0	0	0	0	0	0	0	0	0	0
		Solyc01g020470.1	Solyc01g020470.1	NADH-ubiquinone oxidoreductase (AHRD V1 ***- Q5M9T3_TOBAC); contains Interpro domain(s) IPR001268 NADH:ubiquinone oxidoreductase, 30 kDa subunit	SL2.50ch01:30943113-30943743	0	0	0	0	0	0	0	0	0	0	0	0	0
		Solyc01g020480.1	Solyc01g020480.1	HAT family dimerisation domain containing protein (AHRD V1 ***- Q2QP98_ORYSJ); contains Interpro domain(s) IPR007021 Protein of unknown function DUF659	SL2.50ch01:31014456-31016384	0	0	0	0	0	0	0	0	0	0	0	0	0
		Solyc01g020490.1	Solyc01g020490.1	Unknown Protein (AHRD V1)	SL2.50ch01:31016280-31017211	0	0	0	0	0	0	0	0	0	0	0	0	0
		Solyc01g020500.1	Solyc01g020500.1	Unknown Protein (AHRD V1)	SL2.50ch01:31063672-31065334	0	0	0	0	0	0	0	0	0	0	0	0	0
		Solyc01g020510.1	Solyc01g020510.1	Ycf2 (AHRD V1 *-*- A6Y9X1_HAMJA); contains Interpro domain(s) IPR008543 Chloroplast Ycf2	SL2.50ch01:31130180-31130640	0	0	0	0	0.74	0.69	0	0	0	0	0	0.25	0.74
		Solyc01g020520.2	Solyc01g020520.2	Membrane-bound transcription factor protease site 2 (AHRD V1 ***- Q4V9P5_DANRE); contains Interpro domain(s) IPR008915 Peptidase M50	SL2.50ch01:31165431-31173249	0	1.33	0	0	0	0	0	1.81	0	0.44	0.44	0	1.81
		Solyc01g020530.1	Solyc01g020530.1	Unknown Protein (AHRD V1)	SL2.50ch01:31662220-31664176	0	0.67	0	0	0	0	0	0	0	0.22	0.22	0	0.67
		Solyc01g020550.1	Solyc01g020550.1	Unknown Protein (AHRD V1)	SL2.50ch01:31710686-31712715	0	0	0	0	0	0	0	0	0	0	0	0	0
		Solyc01g020560.1	Solyc01g020560.1	Unknown Protein (AHRD V1)	SL2.50ch01:31755737-31757529	0	0	0	0	0	0	0	0	0	0	0	0	0
		Solyc01g020570.1	Solyc01g020570.1	Calcium-transporting ATPase 1 (AHRD V1 ***- Q7XBH9_CERRI); contains Interpro domain(s) IPR001757 ATPase, P-type, K/Mg/Cd/Cu/Zn/Na/Ca/Na/H-transporter	SL2.50ch01:31772546-31773150	0	0	0	0	0	0	0	0	0	0	0	0	0
		Solyc01g020580.1	Solyc01g020580.1	Unknown Protein (AHRD V1)	SL2.50ch01:31806572-31809401	0	0	0	0	0	0	0	0	0	0	0	0	0
		Solyc01g020590.1	Solyc01g020590.1	Unknown Protein (AHRD V1)	SL2.50ch01:31809574-31809968	0	0	0	0	0	0	0	0	0	0	0	0	0
		Solyc01g020600.1	Solyc01g020600.1	Os11g0256400 protein (Fragment) (AHRD V1 *-*- Q0ITH1_ORYSJ)	SL2.50ch01:31859488-31861105	0	0	0	0	0	0	0	0	0	0	0	0	0
		Solyc01g021600.2	Solyc01g021600.2	Disease resistance response protein (AHRD V1 ***- A8IXC7_BRACM); contains Interpro domain(s) IPR004265 Plant disease resistance response protein	SL2.50ch01:32100477-32101446	0	0	0	0	0	0	0	0	0	0	0	0	0
		Solyc01g021610.1	Solyc01g021610.1	Unknown Protein (AHRD V1)	SL2.50ch01:32107124-32108208	0	0	0	0	0	0	0	0	0	0	0	0	0
		Solyc01g021620.1	Solyc01g021620.1	Unknown Protein (AHRD V1)	SL2.50ch01:32148566-32149097	0	0	0	0	0	0	0	0	0	0	0	0	0
		Solyc01g021630.1	Solyc01g021630.1	Ulp1 protease family C-terminal catalytic domain containing protein (AHRD V1 ***- Q60D46_SOLDE)	SL2.50ch01:32366163-32366789	0	0	0	0	0	0	0	0	0	0	0	0	0
		Solyc01g021640.2	Solyc01g021640.2	DDB1- and CUL4-associated factor 4 (AHRD V1 **-- DCAF4_BOVIN); contains Interpro domain(s) IPR011046 WD40 repeat-like	SL2.50ch01:32489212-32515892	0	0.67	3.4	0	0	3.45	0.86	1.21	5.46	1.36	1.36	1.13	5.46
		Solyc01g021650.1	Solyc01g021650.1	Unknown Protein (AHRD V1); contains Interpro domain(s) IPR015410 Region of unknown function DUF1985	SL2.50ch01:32533046-32533958	0	0	0	0	0	0	0	0	0	0	0	0	0
		Solyc01g021660.1	Solyc01g021660.1	Ulp1 protease family C-terminal catalytic domain containing protein (AHRD V1 ***- Q60D46_SOLDE); contains Interpro domain(s) IPR003653 Peptidase C48, SUMO/Sentrin/Ubl1	SL2.50ch01:32533985-32536309	0	0	0	0	0.74	0	0	0	0	0	0	0.25	0.74
		Solyc01g021670.2	Solyc01g021670.2	POT family domain containing protein expressed (AHRD V1 ***- D8L9H8_WHEAT); contains Interpro domain(s) IPR007493 Protein of unknown function DUF538	SL2.50ch01:32538796-32541685	0	0	0	0	0	0	1.73	0	0	0	0	0	1.73
		Solyc01g021680.1	Solyc01g021680.1	HAT family dimerisation domain containing protein (AHRD V1 ***- Q2R4E7_ORYSJ)	SL2.50ch01:32542077-32542474	0	0	0	0	0	0	0	0.6	0	0	0	0	0.6
		Solyc01g021690.1	Solyc01g021690.1	Unknown Protein (AHRD V1)	SL2.50ch01:32601821-32602419	0	0	0	0	0	0	0	0	0	0	0	0	0
		Solyc01g021700.1	Solyc01g021700.1	Unknown Protein (AHRD V1)	SL2.50ch01:32620751-32622898	0.29	0	0	0	0	0	0.43	0	0	0.1	0	0	0.43
		Solyc01g021710.1	Solyc01g021710.1	HAT family dimerisation domain containing protein (AHRD V1 ***- Q2R4E7_ORYSJ)	SL2.50ch01:32633595-32633980	0	0	0	0	0	0	0	0	0	0	0	0	0
		Solyc01g021720.1	Solyc01g021720.1	Unknown Protein (AHRD V1)	SL2.50ch01:32676203-32676663	0	0	0	0	0	0	0	0	0	0	0	0	0
		Solyc01g021730.2	Solyc01g021730.2	NAC domain protein IPR003441 (AHRD V1 *-*- B9IHI9_POPTR); contains Interpro domain(s) IPR003441 No apical meristem (NAM) protein	SL2.50ch01:32776798-32778063	0	0	0	0	0	0	0	0	0	0	0	0	0
		Solyc01g021740.1	Solyc01g021740.1	Mitochondrial 2-oxoglutarate/malate carrier protein (AHRD V1 ***- Q9FSF4_TOBAC); contains Interpro domain(s) IPR001993 Mitochondrial substrate carrier	SL2.50ch01:32800823-32801376	0	0.67	0	0	0	0	0	0.6	0	0.22	0.22	0	0.67
		Solyc01g022740.2	Solyc01g022740.2	Kelch-like protein 21 (AHRD V1 *-*- KLH21_MOUSE); contains Interpro domain(s) IPR015915 Kelch-type beta propeller	SL2.50ch01:32850298-32855494	0.58	2	0	0	0	0.69	0	0.6	0	0.86	0.67	0	2
		Solyc01g022750.2	Solyc01g022750.2	NADH dehydrogenase (AHRD V1 **** B5G1U3_TAEGU); contains Interpro domain(s) IPR008011 Complex 1 LYR protein	SL2.50ch01:32937321-32944195	2.31	0.67	0.85	0	8.14	0.69	4.32	3.02	3.28	1.28	0.51	3	8.14
		Solyc01g022760.1	Solyc01g022760.1	Unknown Protein (AHRD V1)	SL2.50ch01:32944603-32945593	0	0	0	0	0	0	0	0	0	0	0	0	0
		Solyc01g022770.1	Solyc01g022770.1	Unknown Protein (AHRD V1)	SL2.50ch01:32946923-32956275	1.73	0	0	0.77	2.22	2.07	0	1.21	1.09	0.58	0.26	1	2.22
		Solyc01g022780.1	Solyc01g022780.1	Unknown Protein (AHRD V1)	SL2.50ch01:32967516-32968444	0	0	0	0	0	0.69	0	0	1.09	0	0	0	1.09
		Solyc01g022790.1	Solyc01g022790.1	Unknown Protein (AHRD V1)	SL2.50ch01:32970302-32971567	0	0	0	0	0	0	0	0	0	0	0	0	0
		Solyc01g028800.1	Solyc01g028800.1	Pumilio-family RNA binding protein (AHRD V1 *-*- A8N273_COPC7); contains Interpro domain(s) IPR011989 Armadillo-like helical	SL2.50ch01:41512882-41516787	0	0	0	0	0	0	0	0	0	0	0	0	0
		Solyc01g028810.2	Solyc01g028810.2	chaperonin (AHRD V1 ***- B4VMY1_9CYAN); contains Interpro domain(s) IPR001844 Chaperonin Cpn60	SL2.50ch01:41409558-41414877	11.83	6	2.55	14.65	8.88	8.28	9.93	7.85	15.29	6.79	7.73	8.69	15.29
		Solyc01g028830.2	Solyc01g028830.2	ATP binding / serine-threonine kinase (AHRD V1 **** C5DB71_VITVI); contains Interpro domain(s) IPR002290 Serine/threonine protein kinase	SL2.50ch01:41232211-41236233	1.15	1.33	0.85	2.31	0	0	1.73	3.02	0	1.11	1.5	1.05	3.02
		Solyc01g028840.1	Solyc01g028840.1	Helicase-like protein (AHRD V1 ***- Q6H6L6_ORYSJ); contains Interpro domain(s) IPR010285 Protein of unknown function DUF889, eukaryote	SL2.50ch01:41219006-41223220	0	0	0	0.77	0	0	0	0	0	0	0.26	0.26	0.77
		Solyc01g028850.1	Solyc01g028850.1	Unknown Protein (AHRD V1); contains Interpro domain(s) IPR010285 Protein of unknown function DUF889, eukaryote	SL2.50ch01:41124098-41125238	0	0	0	0	0	0	0	0	0	0	0	0	0
		Solyc01g028860.2	Solyc01g028860.2	YTH domain family 2 (Predicted) (AHRD V1 *--- B2GUU1_RAT); contains Interpro domain(s) IPR007275 YT521-B-like protein	SL2.50ch01:41111999-41116341	10.67	20.67	21.27	10.02	19.99	6.21	15.98	22.33	12.02	17.54	17.32	17.09	22.33
		Solyc01g028870.2	Solyc01g028870.2	N utilization substance protein B homolog (AHRD V1 *-*- D5S311_CLODI); contains Interpro domain(s) IPR006027 NusB/RsmB/TIM44	SL2.50ch01:41057538-41066246	0.87	0.67	0.85	0	1.48	0.69	2.59	1.21	1.09	0.8	0.51	0.78	2.59
		Solyc01g028880.1	Solyc01g028880.1	Unknown Protein (AHRD V1)	SL2.50ch01:41054350-41055221	0	0	0	0	0	0	0	0	0	0	0	0	0
		Solyc01g028890.1	Solyc01g028890.1	Unknown Protein (AHRD V1)	SL2.50ch01:41044333-41045575	0	0	0	0	0	0	0	0	0	0	0	0	0
		Solyc01g028900.2	Solyc01g028900.2	1-deoxy-D-xylulose-5-phosphate synthase (AHRD V1 **-- DXS_DESAP); contains Interpro domain(s) IPR005475 Transketolase, central region	SL2.50ch01:40835395-40845411	1.15	2.67	1.7	3.08	1.48	9.65	5.18	1.81	1.09	1.84	2.48	2.09	9.65
		Solyc01g028910.1	Solyc01g028910.1	Protein kinase-like protein (Fragment) (AHRD V1 ***- B6ZA72_HELAN)	SL2.50ch01:40377891-40379083	0	0	0	0	0	0	0	0	0	0	0	0	0
		Solyc01g028920.1	Solyc01g028920.1	Unknown Protein (AHRD V1)	SL2.50ch01:40174875-40175230	0	0	0	0	0	0	0	0	0	0	0	0	0
		Solyc01g028930.2	Solyc01g028930.2	TATA-box binding protein (AHRD V1 ***- Q9ZTX5_PHAVU); contains Interpro domain(s) IPR000814 TATA-box binding	SL2.50ch01:39924951-39936220	4.62	5.34	1.7	2.31	3.7	1.38	1.3	1.21	7.65	3.89	3.12	2.57	7.65
		Solyc01g028940.1	Solyc01g028940.1	Unknown Protein (AHRD V1)	SL2.50ch01:39783006-39783409	0	0	0	0	0	0	0	0	0	0	0	0	0
		Solyc01g028950.1	Solyc01g028950.1	Unknown Protein (AHRD V1)	SL2.50ch01:39530922-39531751	0.29	0	0	0	0	0	0.43	0	0	0.1	0	0	0.43
		Solyc01g028960.1	Solyc01g028960.1	Unknown Protein (AHRD V1)	SL2.50ch01:39469831-39471051	0	0	0	0	0	0	0	0	0	0	0	0	0
		Solyc01g028970.1	Solyc01g028970.1	Retrotransposon gag protein (AHRD V1 ***- Q0KIS1_SOLDE); contains Interpro domain(s) IPR005162 Retrotransposon gag protein	SL2.50ch01:39338237-39340452	0	0	0	0	0	0	0	0	0	0	0	0	0
		Solyc01g028980.1	Solyc01g028980.1	Unknown Protein (AHRD V1)	SL2.50ch01:39131467-39133175	0	0	0	0	0	0	0	0	0	0	0	0	0
		Solyc01g033980.2	Solyc01g033980.2	Unknown Protein (AHRD V1)	SL2.50ch01:35294882-35295582	0.58	0.67	0	0	0	0	0	0	0	0.42	0.22	0	0.67
		Solyc01g033990.1	Solyc01g033990.1	Genomic DNA chromosome 5 P1 clone MBG8 (AHRD V1 ***- Q9FFU3_ARATH)	SL2.50ch01:35297632-35298388	0	0	0	0	0	0.69	0	0	0	0	0	0	0.69
		Solyc01g034000.1	Solyc01g034000.1	Mutator-like transposase (AHRD V1 *-*- Q9FH43_ARATH); contains Interpro domain(s) IPR018289 MULE transposase, conserved domain	SL2.50ch01:35301460-35304468	0	0	0	0	0	0	0	0	0	0	0	0	0
		Solyc01g034010.1	Solyc01g034010.1	Serine/threonine-protein phosphatase 7 long form homolog (AHRD V1 **-- PPP7L_ARATH); contains Interpro domain(s) IPR019557 Aminotransferase-like, plant mobile domain	SL2.50ch01:35306035-35308947	0	0	0	0	0	0	0	0.6	0	0	0	0	0.6
		Solyc01g034020.2	Solyc01g034020.2	Serine/threonine-protein phosphatase (AHRD V1 **** A5AT05_VITVI); contains Interpro domain(s) IPR006186 Serine/threonine-specific protein phosphatase and bis(5-nucleosyl)-tetraphosphatase	SL2.50ch01:35344758-35356593	3.46	2.67	2.55	5.4	2.22	6.21	2.59	4.83	7.65	2.89	3.54	3.39	7.65
		Solyc01g034030.1	Solyc01g034030.1	Unknown Protein (AHRD V1)	SL2.50ch01:35370824-35371392	0	0	0	0	0	0	0	0	0	0	0	0	0
		Solyc01g034040.1	Solyc01g034040.1	HGWP repeat containing protein-like (AHRD V1 *--- Q5ZAQ6_ORYSJ)	SL2.50ch01:35569777-35574359	0	0	0	0	0.74	0	0	0	0	0	0	0.25	0.74
		Solyc01g034050.1	Solyc01g034050.1	Histone-lysine N-methyltransferase ASHR1 (AHRD V1 **-- B6TKB7_MAIZE)	SL2.50ch01:35574366-35575314	0	0	0	0	0	0	0	0	0	0	0	0	0
		Solyc01g034060.1	Solyc01g034060.1	Unknown Protein (AHRD V1)	SL2.50ch01:35726730-35727262	0	0	0	0	0	0	0	0	0	0	0	0	0
		Solyc01g034070.1	Solyc01g034070.1	Unknown Protein (AHRD V1); contains Interpro domain(s) IPR016027 Nucleic acid-binding, OB-fold-like	SL2.50ch01:35730162-35730896	0	0	0	0	0	0	0	0	1.09	0	0	0	1.09
		Solyc01g034080.1	Solyc01g034080.1	Amino acid permease (Fragment) (AHRD V1 ***- B8C3S3_THAPS); contains Interpro domain(s) IPR002293 Amino acid/polyamine transporter I	SL2.50ch01:35838791-35840403	0	0	0	0	0	0	0	0	0	0	0	0	0
		Solyc01g034090.1	Solyc01g034090.1	Gag and Pol (AHRD V1 ***- Q8LSK0_MAIZE); contains Interpro domain(s) IPR013103 Reverse transcriptase, RNA-dependent DNA polymerase	SL2.50ch01:35944568-35944950	0	0	0	0	0	0	0	0	0	0	0	0	0
		Solyc01g034100.1	Solyc01g034100.1	Ulp1 protease family C-terminal catalytic domain containing protein (AHRD V1 *-*- Q60D46_SOLDE)	SL2.50ch01:36064252-36067844	0	0	0	0	0	0	0	0	0	0	0	0	0
		Solyc01g034110.1	Solyc01g034110.1	MuDR family transposase containing protein (AHRD V1 ***- Q60D51_SOLDE)	SL2.50ch01:36089604-36090196	0	0	0	0	0	0	0	0	0	0	0	0	0
		Solyc01g034120.2	Solyc01g034120.2	Mutator-like transposase (AHRD V1 ***- Q9SI31_ARATH); contains Interpro domain(s) IPR006564 Zinc finger, PMZ-type	SL2.50ch01:36092885-36094393	0	0	0	0	0	0	0.43	0	0	0	0	0	0.43
		Solyc01g034130.1	Solyc01g034130.1	Ulp1 protease family C-terminal catalytic domain containing protein (AHRD V1 *-*- Q60D46_SOLDE)	SL2.50ch01:36095043-36098773	0	0.67	0	0	0	0	0	0	0	0.22	0.22	0	0.67
		Solyc01g034140.1	Solyc01g034140.1	Unknown Protein (AHRD V1)	SL2.50ch01:36172544-36173079	0	0	0	0	0	0	0	0	0	0	0	0	0
		Solyc01g034150.2	Solyc01g034150.2	DNA polymerase IV (AHRD V1 *-** C9SBX6_VERA1); contains Interpro domain(s) IPR017061 DNA polymerase eta	SL2.50ch01:36249550-36267375	0.58	0	0.85	1.54	1.48	13.79	1.3	0.6	7.65	0.48	0.8	1.29	13.79
		Solyc01g034160.1	Solyc01g034160.1	Pol polyprotein (AHRD V1 ***- Q94FM1_CITPA); contains Interpro domain(s) IPR013103 Reverse transcriptase, RNA-dependent DNA polymerase	SL2.50ch01:36304835-36305913	0	0	0	0	0	0	0	0	0	0	0	0	0
		Solyc01g034170.1	Solyc01g034170.1	Unknown Protein (AHRD V1)	SL2.50ch01:36396097-36396464	0	0	0	0	0	0	0	0	0	0	0	0	0
		Solyc01g034180.1	Solyc01g034180.1	Unknown Protein (AHRD V1); contains Interpro domain(s) IPR001463 Sodium:alanine symporter	SL2.50ch01:36466656-36470627	0	0.67	0	0.77	0	0	1.3	0	0	0.22	0.48	0.26	1.3
		Solyc01g034190.1	Solyc01g034190.1	Unknown Protein (AHRD V1); contains Interpro domain(s) IPR003340 Transcriptional factor B3	SL2.50ch01:36565152-36565645	0	0	0	0	0	0	0	0	0	0	0	0	0
		Solyc01g034200.1	Solyc01g034200.1	Uncharacterized mitochondrial protein AtMg00820 (AHRD V1 **-- M820_ARATH); contains Interpro domain(s) IPR013103 Reverse transcriptase, RNA-dependent DNA polymerase	SL2.50ch01:36592798-36593180	0	0	0	0	0	0	0	0	0	0	0	0	0
		Solyc01g034210.1	Solyc01g034210.1	Polyprotein (AHRD V1 ***- Q9SXQ3_ARATH)	SL2.50ch01:36599955-36601460	0	0	0	0	0	0	0	0	0	0	0	0	0
		Solyc01g034220.1	Solyc01g034220.1	Unknown Protein (AHRD V1); contains Interpro domain(s) IPR001463 Sodium:alanine symporter	SL2.50ch01:36617897-36621114	0.29	0	2.55	0.77	0.74	0	0	0	0	0.95	1.11	1.35	2.55
		Solyc01g035220.1	Solyc01g035220.1	NAD(P)H-quinone oxidoreductase subunit 2 chloroplastic (AHRD V1 ***- A6YA17_9MAGN)	SL2.50ch01:36754849-36755234	0	0	0	0	0	0	0	0	0	0	0	0	0
[truncated: 32,868 more rows]

## Sheet: Comparing trans. (~4K tr.)
		Transcript description:							Normelized transcript sample count						PZ vs. CZ comparison			LP vs. CZ comparison			LP vs. PZ comparison
	Gene ID	Name	Gene Annotation from Sol Genomics	gene pos	CZ_01	CZ_02	CZ_03	PZ_04	PZ_05	PZ_06	LP_07	LP_08	LP_09	Log2(Fold change)	p-value (T-test), sig. in grey	FDR adjusted q-value, sig. in grey	Log2(Fold change)	p-value (T-test), sig. in grey	FDR adjusted q-value, sig. in grey	Log2(Fold change)	p-value (T-test), sig. in grey	FDR adjusted q-value, sig. in grey
	Solyc00g005050.2	Solyc00g005050.2	Arabinogalactan protein (AHRD V1 ***- B6SST2_MAIZE)	SL2.50ch00:570344-575454	2.02	8.67	0.85	2.31	2.96	0.69	1.73	1.21	3.28	0.95	0.529331	0.929894	-0.89	0.546128	0.875017	0.06	0.929328	0.98408
	Solyc00g006800.2	Solyc00g006800.2	Transaldolase (AHRD V1 ***- Q9FVH1_SOLLC); contains Interpro domain(s) IPR014634 Transaldolase, bacterial/plant type	SL2.50ch00:5777117-5780877	5.19	2.67	2.55	3.85	1.48	2.07	10.36	0.6	1.09	0.49	0.42158	0.962116	0.21	0.881534	0.971104	0.7	0.676954	0.935933
	Solyc00g007010.2	Solyc00g007010.2	Phosphatidylinositol phosphate (PtdInsP) phosphatase involved in hydrolysis of PtdIns (AHRD V1 **** D6VWZ1_YEAST); contains Interpro domain(s) IPR002013 Synaptojanin, N-terminal	SL2.50ch00:6556370-6569989	1.15	0	0	3.85	0	8.28	0.43	3.02	1.09	-3.4	0.264093	1.08206	1.98	0.285489	0.913384	-1.42	0.404333	0.947897
	Solyc00g007070.2	Solyc00g007070.2	Heterogeneous nuclear ribonucleoprotein H1 (AHRD V1 **-- Q8C2Q7_MOUSE); contains Interpro domain(s) IPR012677 Nucleotide-binding, alpha-beta plait	SL2.50ch00:6691163-6693677	5.19	6.67	16.16	5.4	5.92	4.83	3.02	9.05	8.74	0.79	0.368578	0.992363	-0.43	0.584239	0.887886	0.37	0.512431	0.909289
	Solyc00g007120.2	Solyc00g007120.2	Calcium-binding EF hand family protein (AHRD V1 ***- D7KK32_ARALY); contains Interpro domain(s) IPR011992 EF-Hand type	SL2.50ch00:6727955-6738660	0.87	2.67	3.4	0.77	0.74	6.9	0.86	0.6	1.09	-0.28	0.839199	0.975487	-1.44	0.187427	0.914299	-1.72	0.441023	0.92218
	Solyc00g007200.2	Solyc00g007200.2	MLO-like protein 3 (AHRD V1 ***- C6EWE6_VITVI); contains Interpro domain(s) IPR004326 Mlo-related protein	SL2.50ch00:6816892-6823617	0.58	0	1.7	0.77	6.66	0	0.86	3.02	1.09	-1.7	0.503021	0.936565	1.12	0.354807	0.900151	-0.58	0.740877	0.937161
	Solyc00g007260.2	Solyc00g007260.2	Sentrin-specific protease 7 (AHRD V1 *-*- SENP7_HUMAN); contains Interpro domain(s) IPR003653 Peptidase C48, SUMO/Sentrin/Ubl1	SL2.50ch00:6896013-6900721	8.48	7.67	7.1	4.63	2.96	5.52	2.59	1.21	1.09	0.83	0.0275716	0.921484	-2.25	0.000719296	0.023649	-1.42	0.0459784	0.791219
	Solyc00g007270.2	Solyc00g007270.2	Translation initiation factor (AHRD V1 ***- A6ZWQ9_YEAS7); contains Interpro domain(s) IPR002769 Translation initiation factor IF6	SL2.50ch00:6900791-6904901	9.52	7.34	5.96	6.94	16.29	15.86	11.66	9.05	7.65	-0.78	0.210361	1.14341	0.31	0.304793	0.90498	-0.46	0.365028	0.968619
	Solyc00g008680.2	Solyc00g008680.2	Calcium binding protein-like (AHRD V1 *--- Q656S9_ORYSJ); contains Interpro domain(s) IPR011992 EF-Hand type	SL2.50ch00:8473134-8491676	4.62	6	1.7	2.31	5.18	4.14	7.34	2.41	5.46	0.08	0.888107	0.978079	0.3	0.641884	0.91144	0.39	0.521663	0.906968
	Solyc00g009020.2	Solyc00g009020.2	Mitochondrial ATP synthase (AHRD V1 ***- B6TLY8_MAIZE)	SL2.50ch00:8742084-8746774	11.25	4	5.96	10.02	14.81	10.34	6.91	9.05	4.37	-0.73	0.162702	1.18553	-0.06	0.915065	0.980012	-0.79	0.0748468	0.906229
	Solyc00g011890.2	Solyc00g011890.2	Galactokinase like protein (AHRD V1 **** O23461_ARATH); contains Interpro domain(s) IPR012369 Galactokinase, glycosyltransferase	SL2.50ch00:10333716-10350566	0.29	2.67	0	1.54	0.74	0	0.43	0.6	6.55	0.38	0.827649	0.975805	1.36	0.536744	0.872425	1.73	0.474618	0.915724
	Solyc00g015720.1	Solyc00g015720.1	Glycosyltransferase-like protein (AHRD V1 **-- D8QTD2_SELML); contains Interpro domain(s) IPR006740 Protein of unknown function DUF604	SL2.50ch00:11222172-11225169	2.02	1.33	22.97	0.77	0.74	14.48	0	2.41	2.18	0.72	0.707771	0.958228	-2.52	0.415165	0.886445	-1.8	0.494791	0.90869
	Solyc00g044350.2	Solyc00g044350.2	EPIDERMAL PATTERNING FACTOR-like protein 1 (AHRD V1 ***- EPFL1_ARATH)	SL2.50ch00:13365005-13365885	2.6	7.34	4.25	5.4	7.4	4.14	1.73	0	1.09	-0.26	0.618412	0.946936	-2.33	0.0987861	0.83401	-2.59	0.0213401	0.546198
	Solyc00g082150.2	Solyc00g082150.2	Kinesin light chain (AHRD V1 **-- B6SKU4_MAIZE); contains Interpro domain(s) IPR011990 Tetratricopeptide-like helical	SL2.50ch00:15059436-15061824	3.46	4	1.7	10.02	1.48	13.79	5.61	3.02	12.02	-1.47	0.276006	1.07015	1.17	0.286298	0.913082	-0.29	0.750804	0.940308
	Solyc00g128870.2	Solyc00g128870.2	Nudix hydrolase 1 (AHRD V1 ***- A6ANR4_VIBHA); contains Interpro domain(s) IPR000086 NUDIX hydrolase domain	SL2.50ch00:16727160-16728859	7.21	4.67	3.4	0.77	1.48	6.9	2.59	1.21	1.09	0.74	0.424366	0.949191	-1.64	0.0737486	0.725643	-0.9	0.543236	0.910611
	Solyc00g170210.2	Solyc00g170210.2	Unknown Protein (AHRD V1)	SL2.50ch00:18004524-18005626	3.75	7.34	1.7	0.77	6.66	2.76	2.59	1.21	0	0.33	0.735209	0.959401	-1.75	0.203158	0.928327	-1.42	0.34806	0.980191
	Solyc00g300730.1	Solyc00g300730.1	E3 ubiquitin-protein ligase sina (AHRD V1 ***- B0WR23_CULQU); contains Interpro domain(s) IPR004162 Seven in absentia protein	SL2.50ch00:21267224-21268832	2.6	4.67	8.51	3.85	0.74	4.83	1.3	3.02	4.37	0.74	0.380583	0.985325	-0.86	0.311845	0.907267	-0.12	0.881277	0.973472
	Solyc01g005210.2	Solyc01g005210.2	Alpha alpha-trehalose-phosphate synthase (UDP-forming) (AHRD V1 **** A3CXN9_METMJ); contains Interpro domain(s) IPR001830 Glycosyl transferase, family 20	SL2.50ch01:165134-169551	8.08	6.67	5.96	0.77	8.88	6.9	2.59	8.45	5.46	0.32	0.631656	0.94573	-0.33	0.502486	0.868771	0	0.995823	1.00127
	Solyc01g005240.2	Solyc01g005240.2	Aspartokinase (AHRD V1 ***- B9RGY9_RICCO); contains Interpro domain(s) IPR001341 Aspartate kinase region	SL2.50ch01:185714-191885	1.73	6	4.25	0	0.74	2.07	5.18	6.03	4.37	2.09	0.116423	1.23573	0.38	0.442586	0.873935	2.47	0.00613737	0.278871
	Solyc01g005250.2	Solyc01g005250.2	Aspartate-semialdehyde dehydrogenase (AHRD V1 ***- B6TWW1_MAIZE); contains Interpro domain(s) IPR005986 Aspartate-semialdehyde dehydrogenase, bacterial	SL2.50ch01:191656-195078	3.75	1.33	3.4	7.71	5.18	2.07	4.75	3.62	7.65	-0.82	0.32059	1.0405	0.92	0.164284	0.9253	0.1	0.870668	0.97077
	Solyc01g005330.2	Solyc01g005330.2	microtubule associated protein Type 1 (AHRD V1 **-* Q9C9X0_ARATH); contains Interpro domain(s) IPR009768 Myosin II heavy chain-like	SL2.50ch01:232156-237013	4.62	1.33	5.96	10.02	2.96	3.45	5.61	4.83	2.18	-0.46	0.607406	0.944023	0.08	0.897872	0.974764	-0.38	0.648979	0.932316
	Solyc01g005410.2	Solyc01g005410.2	Calcium binding protein Caleosin (AHRD V1 **-* A8N0P5_COPC7); contains Interpro domain(s) IPR007736 Caleosin related	SL2.50ch01:286564-290372	0.29	0.67	0	0.77	7.4	4.14	2.16	0.6	2.18	-3.68	0.185558	1.14915	2.36	0.113564	0.856812	-1.32	0.327201	0.997889
	Solyc01g005440.2	Solyc01g005440.2	Jasmonate ZIM-domain protein 3 (AHRD V1 **-- B2XVS2_SOLLC); contains Interpro domain(s) IPR010399 Tify	SL2.50ch01:308888-312623	2.88	5.34	1.7	6.94	11.85	9.65	1.73	11.47	5.46	-1.52	0.0287331	0.944688	0.91	0.4185	0.887941	-0.61	0.381113	0.962059
	Solyc01g005460.2	Solyc01g005460.2	Dynein light chain 1 cytoplasmic (AHRD V1 ***- C1BWV4_ESOLU); contains Interpro domain(s) IPR001372 Dynein light chain, type 1 and 2	SL2.50ch01:317699-320836	4.62	8	0	0.77	3.7	1.38	3.02	1.21	1.09	1.11	0.440421	0.944861	-1.25	0.405818	0.888056	-0.14	0.879888	0.973801
	Solyc01g005550.2	Solyc01g005550.2	Carboxyl-terminal peptidase (AHRD V1 ***- B6U8T6_MAIZE); contains Interpro domain(s) IPR004314 Protein of unknown function DUF239, plant	SL2.50ch01:382300-385529	7.5	8.67	9.36	8.48	8.14	17.93	9.5	15.09	4.37	-0.44	0.448439	0.943052	0.18	0.749071	0.935529	-0.25	0.697461	0.936432
	Solyc01g005560.2	Solyc01g005560.2	Isocitrate dehydrogenase (AHRD V1 ***- D2D324_GOSHI); contains Interpro domain(s) IPR004790 Isocitrate dehydrogenase NADP-dependent, eukaryotic	SL2.50ch01:394402-399448	4.9	4	3.4	1.54	5.18	3.45	3.02	1.81	6.55	0.27	0.581923	0.940942	-0.11	0.853009	0.964914	0.16	0.83167	0.95629
	Solyc01g005620.2	Solyc01g005620.2	Mitochondrial 2-oxoglutarate/malate carrier protein (AHRD V1 **** Q9FSF4_TOBAC); contains Interpro domain(s) IPR001993 Mitochondrial substrate carrier	SL2.50ch01:430322-435101	12.12	11.34	11.06	10.79	10.36	13.79	12.95	10.86	13.11	-0.02	0.910798	0.982204	0.1	0.392765	0.891325	0.08	0.641891	0.928733
	Solyc01g005810.2	Solyc01g005810.2	Mak16 protein (AHRD V1 *-*- Q2HUC0_MEDTR); contains Interpro domain(s) IPR006958 Mak16 protein	SL2.50ch01:530323-534929	7.5	5.34	3.4	10.02	10.36	4.83	5.61	4.83	4.37	-0.63	0.246069	1.10813	-0.13	0.732119	0.931328	-0.77	0.188296	1.10039
	Solyc01g005820.2	Solyc01g005820.2	Splicing factor arginine/serine-rich 4 (AHRD V1 *--- B6U7F9_MAIZE); contains Interpro domain(s) IPR012677 Nucleotide-binding, alpha-beta plait	SL2.50ch01:537499-541932	22.5	32.68	11.06	26.21	28.87	6.21	12.09	29.57	22.94	0.11	0.870615	0.973933	-0.04	0.949301	0.986375	0.08	0.906678	0.979068
	Solyc01g005960.2	Solyc01g005960.2	ATP dependent RNA helicase (AHRD V1 ***- B3LKV6_YEAS1); contains Interpro domain(s) IPR011545 DNA/RNA helicase, DEAD/DEAH box type, N-terminal	SL2.50ch01:625583-633196	4.33	4	0.85	5.4	5.92	6.9	3.02	4.22	3.28	-0.99	0.0981501	1.21382	0.2	0.732989	0.93097	-0.79	0.0117497	0.399293
	Solyc01g006020.2	Solyc01g006020.2	At3g32930-like protein (Fragment) (AHRD V1 *-*- B3SKU7_ARAHA)	SL2.50ch01:679253-682301	6.06	16.67	5.96	5.4	3.7	9.65	3.02	6.64	10.92	0.61	0.466395	0.939294	-0.48	0.562578	0.883178	0.13	0.84368	0.961082
	Solyc01g006100.2	Solyc01g006100.2	Cytosine-specific methyltransferase (AHRD V1 *-*- B4XTS9_ELAGV); contains Interpro domain(s) IPR001525 C-5 cytosine-specific DNA methylase	SL2.50ch01:756627-764851	4.33	4	4.25	4.63	4.44	6.21	2.59	2.41	5.46	-0.28	0.247729	1.1009	-0.27	0.549223	0.875121	-0.55	0.247674	1.06439
	Solyc01g006120.2	Solyc01g006120.2	Casein kinase-like protein (AHRD V1 ***- Q9LID3_ARATH); contains Interpro domain(s) IPR002290 Serine/threonine protein kinase	SL2.50ch01:776048-784578	7.21	11.34	4.25	3.85	9.62	4.83	2.16	4.22	7.65	0.32	0.61137	0.946185	-0.7	0.32821	0.908475	-0.38	0.584813	0.913474
	Solyc01g006160.2	Solyc01g006160.2	Unknown Protein (AHRD V1)	SL2.50ch01:805577-808340	30.29	13.34	37.43	51.66	18.51	21.38	27.21	15.09	21.85	-0.18	0.799828	0.968124	-0.34	0.531262	0.869104	-0.51	0.485872	0.910504
	Solyc01g006170.2	Solyc01g006170.2	rRNA processing protein ebna1-binding protein-related (AHRD V1 *--* C4QG91_SCHMA); contains Interpro domain(s) IPR008610 Eukaryotic rRNA processing	SL2.50ch01:808935-810275	3.46	2	4.25	6.94	0.74	3.45	3.45	0	2.18	-0.2	0.823142	0.976183	-0.79	0.331027	0.907575	-0.98	0.435841	0.928141
	Solyc01g006190.2	Solyc01g006190.2	E3 ubiquitin-protein ligase sina (AHRD V1 **-* B0WR23_CULQU); contains Interpro domain(s) IPR004162 Seven in absentia protein	SL2.50ch01:819050-823951	4.62	8	5.1	4.63	1.48	4.14	4.32	2.41	7.65	0.79	0.159155	1.18313	-0.3	0.585485	0.888444	0.49	0.497755	0.906313
	Solyc01g006280.2	Solyc01g006280.2	Formate-tetrahydrofolate ligase (AHRD V1 ***- D0MR27_PHYIN); contains Interpro domain(s) IPR000559 Formate-tetrahydrofolate ligase, FTHFS	SL2.50ch01:874303-881144	1.73	6.67	2.55	6.94	0.74	4.83	5.18	4.22	5.46	-0.19	0.837822	0.975288	0.44	0.486496	0.872456	0.25	0.711486	0.935387
	Solyc01g006350.2	Solyc01g006350.2	Glucan synthase like 7 (AHRD V1 ***- D8TE42_SELML); contains Interpro domain(s) IPR003440 Glycosyl transferase, family 48	SL2.50ch01:934229-952385	2.02	5.34	0.85	4.63	0	2.76	1.3	8.45	1.09	0.15	0.892668	0.978837	0.4	0.771406	0.941613	0.55	0.70464	0.93551
	Solyc01g006390.2	Solyc01g006390.2	Cysteine-rich extensin-like protein-4 (AHRD V1 *-*- Q08197_TOBAC)	SL2.50ch01:1017109-1018640	4.62	2.67	3.4	6.94	3.7	1.38	3.02	12.07	4.37	-0.17	0.815317	0.973757	0.86	0.409355	0.887632	0.7	0.497682	0.906996
	Solyc01g006400.2	Solyc01g006400.2	Cysteine-rich extensin-like protein-4 (AHRD V1 *-*- Q08197_TOBAC)	SL2.50ch01:1020951-1023144	8.08	2.67	3.4	4.65	4.44	5.52	28.07	20.52	15.92	-0.05	0.936823	0.988393	2.19	0.0256661	0.416842	2.14	0.041417	0.768305
	Solyc01g006430.2	Solyc01g006430.2	Omega-6 fatty acid desaturase (AHRD V1 **** Q461Q1_HEVBR); contains Interpro domain(s) IPR005804 Fatty acid desaturase, type 1	SL2.50ch01:1033339-1035178	8.37	23.34	4.25	17.73	19.99	13.1	15.55	15.69	3.28	-0.5	0.490137	0.9354	-0.06	0.949754	0.986086	-0.56	0.32359	1.0043
	Solyc01g006450.2	Solyc01g006450.2	Enoyl reductase (AHRD V1 ***- P93062_BRANA); contains Interpro domain(s) IPR014358 Enoyl-[acyl-carrier-protein] reductase (NADH)	SL2.50ch01:1058119-1063505	3.46	6.67	1.7	7.71	29.61	13.1	2.59	6.64	7.65	-2.09	0.185433	1.15014	0.51	0.472365	0.871065	-1.58	0.227924	1.08951
	Solyc01g006520.2	Solyc01g006520.2	Receptor-like protein kinase (AHRD V1 ***- Q39202_ARATH); contains Interpro domain(s) IPR002290 Serine/threonine protein kinase	SL2.50ch01:1099482-1103006	1.44	0	1.7	0.77	11.85	0.69	0	0.6	0	-2.08	0.457595	0.941737	-2.39	0.245924	0.904929	-4.47	0.371396	0.967734
	Solyc01g006700.2	Solyc01g006700.2	Downstream neighbor of SON (AHRD V1 *-*- Q5U2V7_RAT)	SL2.50ch01:1277185-1285298	3.75	6	7.66	8.48	7.4	13.1	4.75	3.62	1.09	-0.74	0.149592	1.19085	-0.88	0.166153	0.925511	-1.62	0.0437706	0.786703
	Solyc01g006750.2	Solyc01g006750.2	Unknown Protein (AHRD V1)	SL2.50ch01:1344184-1344925	2.02	0.67	4.25	6.17	0.74	2.76	1.3	5.43	3.28	-0.48	0.660223	0.944778	0.53	0.554231	0.877569	0.05	0.957367	0.995012
	Solyc01g006800.2	Solyc01g006800.2	Methionine aminopeptidase (AHRD V1 ***- B9ST99_RICCO); contains Interpro domain(s) IPR002468 Peptidase M24A, methionine aminopeptidase, subfamily 2	SL2.50ch01:1367104-1371878	4.33	0.67	1.7	13.88	0.74	0.69	4.75	0.6	2.18	-1.19	0.584225	0.939032	0.17	0.873376	0.969778	-1.02	0.619594	0.920176
	Solyc01g006900.2	Solyc01g006900.2	Phosphatidylglycerol/phosphatidylinositol transfer protein (AHRD V1 -**- C5M4H0_CANTT); contains Interpro domain(s) IPR003172 MD-2-related lipid-recognition	SL2.50ch01:1472803-1478670	11.83	16.67	12.76	20.05	17.03	9.65	18.14	35	14.2	-0.18	0.632989	0.945974	0.71	0.304592	0.905714	0.53	0.406359	0.949895
	Solyc01g006970.2	Solyc01g006970.2	ATP-dependent RNA helicase A-like protein (AHRD V1 ***- Q9FF84_ARATH); contains Interpro domain(s) IPR007502 Helicase-associated region	SL2.50ch01:1541848-1551589	0.58	1.33	0	0	46.64	2.07	0.86	4.83	0	-4.67	0.412998	0.965971	1.57	0.489465	0.870065	-3.1	0.445618	0.922723
	Solyc01g006980.2	Solyc01g006980.2	Malonyl CoA-acyl carrier protein transacylase containing protein expressed (AHRD V1 ***- Q10MS3_ORYSJ); contains Interpro domain(s) IPR004410 Malonyl CoA-acyl carrier protein transacylase	SL2.50ch01:1552093-1556134	4.62	6	0.85	2.31	2.22	0.69	4.32	3.02	1.09	1.14	0.30763	1.04807	-0.44	0.609892	0.902453	0.69	0.3901	0.958424
	Solyc01g007120.2	Solyc01g007120.2	Serine/threonine protein kinase (AHRD V1 **** Q2U6C8_ASPOR); contains Interpro domain(s) IPR000687 RIO kinase	SL2.50ch01:1663484-1668757	1.44	1.33	5.1	0	0.74	4.14	6.91	0.6	5.46	0.69	0.604927	0.945622	0.72	0.502826	0.868244	1.41	0.313861	1.01459
	Solyc01g007150.2	Solyc01g007150.2	Coatomer subunit beta-1 (AHRD V1 ***- D7MB61_ARALY); contains Interpro domain(s) IPR016460 Coatomer, beta subunit	SL2.50ch01:1711795-1718473	7.21	2	1.7	3.85	7.4	2.07	5.61	1.81	7.65	-0.29	0.752748	0.959683	0.47	0.605308	0.899289	0.18	0.81396	0.951346
	Solyc01g007200.2	Solyc01g007200.2	Unknown Protein (AHRD V1)	SL2.50ch01:1774695-1778543	7.5	10	5.1	3.08	2.96	2.76	2.16	3.62	5.46	1.36	0.0823384	1.19776	-1.01	0.100179	0.833591	0.35	0.484356	0.910193
	Solyc01g007790.2	Solyc01g007790.2	UPF0554 protein C2orf43 homolog (AHRD V1 **-- CB043_CHICK); contains Interpro domain(s) IPR019363 Protein of unknown function DUF2305	SL2.50ch01:1939495-1949162	2.02	2	0	1.54	0	2.07	0.43	6.03	1.09	0.16	0.888345	0.978075	0.91	0.584441	0.887859	1.06	0.54304	0.910847
	Solyc01g007860.2	Solyc01g007860.2	Ubiquitin-conjugating enzyme family protein-like (AHRD V1 ***- Q3HVN0_SOLTU); contains Interpro domain(s) IPR000608 Ubiquitin-conjugating enzyme, E2	SL2.50ch01:2018107-2022494	21.92	15.34	23.82	20.05	18.51	14.48	17.7	27.76	21.85	0.2	0.438156	0.947034	0.14	0.622037	0.90682	0.34	0.246946	1.06922
	Solyc01g007930.2	Solyc01g007930.2	Sel1 domain protein repeat-containing protein (AHRD V1 *-*- A5GBQ0_GEOUR); contains Interpro domain(s) IPR011990 Tetratricopeptide-like helical	SL2.50ch01:2117625-2120595	1.44	3.33	0.85	0.77	10.36	0	0.86	3.62	0	-0.99	0.640195	0.945907	-0.33	0.790045	0.947492	-1.31	0.581795	0.911577
	Solyc01g007950.2	Solyc01g007950.2	Peroxidase 1 (AHRD V1 *-*- B6T173_MAIZE); contains Interpro domain(s) IPR000823 Plant peroxidase	SL2.50ch01:2134514-2143061	2.02	0.67	1.7	6.17	2.96	4.14	1.3	1.21	0	-1.6	0.0702686	1.19901	-0.81	0.344028	0.908718	-2.4	0.0449612	0.790535
	Solyc01g008000.2	Solyc01g008000.2	ADP-ribosylation factor (AHRD V1 ***- Q76ME3_WHEAT); contains Interpro domain(s) IPR006688 ADP-ribosylation factor	SL2.50ch01:2175122-2179407	16.44	26.01	18.72	18.5	17.77	22.76	22.02	15.69	16.39	0.05	0.841424	0.974991	-0.18	0.543298	0.873598	-0.13	0.554452	0.910355
	Solyc01g008060.2	Solyc01g008060.2	Phosphoglycerate mutase (AHRD V1 *--- A4TBN9_MYCGI); contains Interpro domain(s) IPR002156 Ribonuclease H	SL2.50ch01:2202763-2211256	3.17	3.33	2.55	0	11.85	7.59	3.89	6.03	5.46	-1.1	0.422959	0.951305	0.77	0.0667269	0.691906	-0.34	0.735844	0.937541
	Solyc01g008080.2	Solyc01g008080.2	Ribosomal protein S27 (AHRD V1 ***- Q3HVK9_SOLTU); contains Interpro domain(s) IPR000592 Ribosomal protein S27e	SL2.50ch01:2219439-2224108	98.27	88.03	98.68	56.28	62.93	60	44.05	50.69	32.77	0.67	0.00260829	0.215263	-1.16	0.00201079	0.0462024	-0.49	0.0670441	0.903754
	Solyc01g008090.2	Solyc01g008090.2	Ribosomal protein S27 (AHRD V1 ***- Q3HVK9_SOLTU); contains Interpro domain(s) IPR000592 Ribosomal protein S27e	SL2.50ch01:2223664-2226034	16.15	12.67	22.12	21.59	7.4	11.72	28.07	21.12	13.11	0.32	0.540074	0.935357	0.29	0.507964	0.867119	0.61	0.298424	1.00318
	Solyc01g008110.2	Solyc01g008110.2	Cytochrome P450	SL2.50ch01:2241615-2244366	2.31	5.34	1.7	4.63	2.96	3.45	8.64	2.41	0	-0.24	0.680679	0.948868	0.24	0.854193	0.965983	0	0.999094	1.00157
	Solyc01g008180.2	Solyc01g008180.2	DNA-binding protein (Fragment) (AHRD V1 *--* Q42051_ARATH); contains Interpro domain(s) IPR005516 Remorin, C-terminal region	SL2.50ch01:2327630-2334359	1.44	4.67	1.7	3.08	1.48	6.9	0.43	13.88	2.18	-0.55	0.564788	0.939918	1.08	0.567681	0.885687	0.52	0.738997	0.936835
	Solyc01g008330.2	Solyc01g008330.2	Acetyl-CoA carboxylase biotin carboxylase (AHRD V1 ***- B4VQU4_9CYAN); contains Interpro domain(s) IPR004549 Acetyl-CoA carboxylase, biotin carboxylase	SL2.50ch01:2451880-2461956	9.23	4.67	12.76	6.17	22.21	13.1	3.89	3.02	7.65	-0.64	0.413282	0.965518	-0.87	0.229331	0.910124	-1.51	0.185708	1.10118
	Solyc01g008370.2	Solyc01g008370.2	26S proteasome regulatory subunit (AHRD V1 ***- A8J8V5_CHLRE); contains Interpro domain(s) IPR000555 Mov34/MPN/PAD-1	SL2.50ch01:2477306-2483463	15.58	18.67	17.87	13.88	19.99	13.1	12.52	7.24	5.46	0.15	0.526032	0.929752	-1.05	0.0357828	0.50774	-0.9	0.0756088	0.901952
	Solyc01g008420.2	Solyc01g008420.2	Mate efflux family protein (AHRD V1 **-- D7KHQ9_ARALY); contains Interpro domain(s) IPR002528 Multi antimicrobial extrusion protein MatE	SL2.50ch01:2504346-2512280	33.21	32	31.7	0.77	8	0.69	0.2	1	0	3.36	0.00545547	0.350189	-6.34	2.67608e-06	0.0108221	-2.98	0.37363	0.966705
	Solyc01g008460.2	Solyc01g008460.2	2Fe-2S ferredoxin (AHRD V1 **-- B6U5I8_MAIZE); contains Interpro domain(s) IPR001041 Ferredoxin	SL2.50ch01:2542072-2547308	1.15	6	0	2.31	0.74	0	1.3	0.6	2.18	1.23	0.544153	0.936805	-0.81	0.637904	0.911871	0.42	0.699915	0.935843
	Solyc01g008550.2	Solyc01g008550.2	Cinnamoyl CoA reductase-like protein (AHRD V1 ***- B9HNY0_POPTR); contains Interpro domain(s) IPR016040 NAD(P)-binding domain	SL2.50ch01:2646412-2650332	12.69	7.34	6.81	9.25	11.85	13.79	7.34	6.03	5.46	-0.38	0.313781	1.04611	-0.51	0.288771	0.911623	-0.89	0.0397922	0.748463
	Solyc01g008600.2	Solyc01g008600.2	Zinc finger CCCH domain-containing protein 53 (AHRD V1 ***- C3H53_ORYSJ); contains Interpro domain(s) IPR000571 Zinc finger, CCCH-type	SL2.50ch01:2684942-2688979	4.33	3.33	0	5.4	5.92	8.28	4.75	4.22	5.46	-1.36	0.0740704	1.20298	0.91	0.221865	0.904457	-0.44	0.181678	1.10648
	Solyc01g008690.2	Solyc01g008690.2	GDP-mannose transporter (AHRD V1 **** B2VUF6_PYRTR)	SL2.50ch01:2740275-2744521	0	2	1.7	0	24.43	4.14	0	1.21	0	-2.95	0.386647	0.984015	-1.61	0.335494	0.905699	-4.56	0.35039	0.981967
	Solyc01g008770.2	Solyc01g008770.2	Rho GTPase activating protein 12 (AHRD V1 *--* Q6P4P5_DANRE); contains Interpro domain(s) IPR000198 RhoGAP	SL2.50ch01:2797441-2815905	2.88	4.67	0.85	3.08	5.92	2.76	3.89	9.05	6.55	-0.49	0.494953	0.931405	1.21	0.122901	0.859882	0.73	0.234339	1.08553
	Solyc01g008850.2	Solyc01g008850.2	CBL-interacting protein kinase 18 (AHRD V1 ***- C4P7W7_VITVI); contains Interpro domain(s) IPR002290 Serine/threonine protein kinase	SL2.50ch01:2877780-2884089	0.87	0.67	0.85	0	1.48	2.76	0.86	7.24	5.46	-0.83	0.520522	0.930177	2.5	0.189091	0.917987	1.68	0.239175	1.07231
	Solyc01g008950.2	Solyc01g008950.2	Calmodulin 5/6/7/8-like protein (AHRD V1 ***- Q3HVL6_SOLTU); contains Interpro domain(s) IPR011992 EF-Hand type	SL2.50ch01:2959856-2963201	23.66	19.34	28.92	23.9	33.32	44.14	21.59	24.14	36.05	-0.5	0.231104	1.1126	0.19	0.571225	0.88711	-0.31	0.428109	0.924824
	Solyc01g008960.2	Solyc01g008960.2	Argonaute 4-like protein (AHRD V1 ***- D5FQ91_PELHO); contains Interpro domain(s) IPR003165 Stem cell self-renewal protein Piwi	SL2.50ch01:2976372-2985161	40.68	40.02	52.74	55.51	54.79	47.58	22.02	43.45	28.4	-0.24	0.182736	1.16192	-0.51	0.168439	0.928021	-0.75	0.0628799	0.901725
	Solyc01g009020.2	Solyc01g009020.2	Cysteine proteinase inhibitor (AHRD V1 **** Q2VY67_9ERIC); contains Interpro domain(s) IPR000010 Proteinase inhibitor I25, cystatin	SL2.50ch01:3021736-3024369	2.88	4	0.85	2.31	6.66	4.14	2.59	7.24	0	-0.76	0.32035	1.04139	0.35	0.783454	0.943785	-0.42	0.685178	0.936734
	Solyc01g009040.2	Solyc01g009040.2	Cyclin B1 (AHRD V1 **** Q9LD02_TOBAC); contains Interpro domain(s) IPR014400 Cyclin, A/B/D/E	SL2.50ch01:3041736-3044940	2.31	1.33	0.85	9.25	2.96	2.76	2.16	2.41	2.18	-1.74	0.239992	1.11427	0.59	0.218705	0.914624	-1.15	0.327203	0.997144
	Solyc01g009050.2	Solyc01g009050.2	Molybdenum cofactor biosynthesis protein (AHRD V1 ***- Q309F9_MAIZE); contains Interpro domain(s) IPR005110 MoeA, N-terminal, domain I and II	SL2.50ch01:3045361-3064835	4.62	0	0.85	11.56	2.96	4.83	1.3	4.83	1.09	-1.82	0.214908	1.13755	0.4	0.770726	0.942206	-1.42	0.260144	1.04888
	Solyc01g009090.2	Solyc01g009090.2	Serrate RNA effector molecule homolog (AHRD V1 *-*- SRRT_DROWI)	SL2.50ch01:3095257-3108637	3.46	2	8.51	6.17	6.66	2.76	5.18	3.62	4.37	-0.16	0.829654	0.975893	-0.09	0.906174	0.976177	-0.24	0.588039	0.913222
	Solyc01g009100.2	Solyc01g009100.2	Ribosomal protein L30 (AHRD V1 ***- B3TLP4_ELAGV); contains Interpro domain(s) IPR000231 Ribosomal protein L30e	SL2.50ch01:3112345-3115791	25.96	11.34	24.67	22.36	18.51	15.17	32.39	18.1	24.03	0.15	0.72696	0.958222	0.27	0.540215	0.872108	0.41	0.277541	1.025
	Solyc01g009280.2	Solyc01g009280.2	Serine/threonine-protein phosphatase (AHRD V1 **** D7LGU6_ARALY); contains Interpro domain(s) IPR012391 Serine/threonine protein phosphatase, BSU1	SL2.50ch01:3302609-3320461	0.87	0.67	1.7	3.08	0.74	2.07	0.43	1.81	7.65	-0.86	0.327043	1.02445	1.61	0.422342	0.888633	0.75	0.614538	0.921807
	Solyc01g009310.2	Solyc01g009310.2	Sterol reductase (AHRD V1 **** A8IA67_CHLRE); contains Interpro domain(s) IPR001171 Ergosterol biosynthesis ERG4/ERG24	SL2.50ch01:3485878-3495406	5.77	2.67	1.7	14.65	4.44	4.14	5.61	10.86	22.94	-1.2	0.334752	1.01404	1.96	0.192482	0.921178	0.76	0.438871	0.926787
	Solyc01g009420.2	Solyc01g009420.2	Bifunctional polymyxin resistance arnA protein (AHRD V1 ***- B6TQB1_MAIZE); contains Interpro domain(s) IPR001509 NAD-dependent epimerase/dehydratase	SL2.50ch01:3621816-3626939	3.46	9.34	0.85	3.08	5.18	5.52	4.32	9.66	0	-0.01	0.988114	0.997238	0.03	0.978055	0.994532	0.02	0.983482	0.999296
	Solyc01g009520.2	Solyc01g009520.2	Ribosomal protein (AHRD V1 ***- Q6ER67_ORYSJ); contains Interpro domain(s) IPR002143 Ribosomal protein L1	SL2.50ch01:3780910-3784439	11.83	14.01	10.21	5.4	9.62	2.07	12.95	6.64	9.83	1.08	0.082807	1.20026	-0.29	0.369338	0.89706	0.78	0.224185	1.09626
	Solyc01g009630.2	Solyc01g009630.2	Cleavage and polyadenylation specificity factor subunit 5 (AHRD V1 ***- C1BVK1_9MAXI); contains Interpro domain(s) IPR016706 Cleavage and polyadenylation specificity factor, 25 kDa subunit	SL2.50ch01:3865190-3874283	7.21	2	7.66	5.4	0.74	4.83	4.75	1.21	1.09	0.62	0.449031	0.942335	-1.26	0.217709	0.913295	-0.64	0.530018	0.907833
	Solyc01g009750.2	Solyc01g009750.2	Unknown Protein (AHRD V1)	SL2.50ch01:4122212-4126861	1.73	4.67	7.66	5.4	1.48	1.38	4.75	3.62	4.37	0.77	0.425088	0.94766	-0.14	0.82288	0.95817	0.63	0.377004	0.964939
	Solyc01g009850.2	Solyc01g009850.2	Unknown Protein (AHRD V1)	SL2.50ch01:4369328-4376050	20.19	12	11.91	13.11	13.33	16.55	18.57	7.85	14.2	0.04	0.909477	0.981565	-0.12	0.793902	0.948741	-0.08	0.829269	0.955432
	Solyc01g009900.2	Solyc01g009900.2	Glutaredoxin (AHRD V1 ***- B9GF65_POPTR); contains Interpro domain(s) IPR011905 Glutaredoxin-like, plant II	SL2.50ch01:4462531-4463201	2.02	0.67	0.85	1.54	6.66	1.38	0.86	0	0	-1.44	0.365683	0.994501	-2.04	0.165217	0.926682	-3.48	0.233532	1.08552
	Solyc01g009990.2	Solyc01g009990.2	Peptidyl-prolyl cis-trans isomerase (AHRD V1 ***- B9RMA5_RICCO); contains Interpro domain(s) IPR002130 Peptidyl-prolyl cis-trans isomerase, cyclophilin-type	SL2.50ch01:4594127-4598293	9.81	2	2.55	9.25	0	4.83	11.66	5.43	6.55	0.03	0.980933	0.996206	0.72	0.387195	0.894752	0.75	0.392535	0.956848
	Solyc01g010310.2	Solyc01g010310.2	Glucan endo-1 3-beta-glucosidase 3 (AHRD V1 *-*- B6UAN6_MAIZE); contains Interpro domain(s) IPR012946 X8	SL2.50ch01:5134494-5138389	2.02	3.33	0.85	0.77	1.48	6.21	3.45	3.62	1.09	-0.45	0.71435	0.959426	0.4	0.580443	0.887453	-0.05	0.961322	0.995795
	Solyc01g010440.2	Solyc01g010440.2	Unknown Protein (AHRD V1)	SL2.50ch01:5342192-5348166	4.9	1.33	2.55	1.54	2.22	6.21	1.3	4.22	3.28	-0.18	0.836894	0.975332	0	0.996321	1.00078	-0.18	0.831469	0.956332
	Solyc01g010540.2	Solyc01g010540.2	Ribosomal protein (AHRD V1 ***- B3TM27_ELAGV); contains Interpro domain(s) IPR002942 RNA-binding S4 IPR018079 Ribosomal protein S4, conserved site IPR001912 Ribosomal protein S4	SL2.50ch01:5553483-5556872	10.96	6	5.1	3.85	0.74	3.45	3.89	3.02	3.28	1.46	0.107069	1.21968	-1.11	0.15959	0.919346	0.34	0.543717	0.909719
	Solyc01g010580.2	Solyc01g010580.2	Ribosomal protein (AHRD V1 ***- B3TM27_ELAGV); contains Interpro domain(s) IPR002942 RNA-binding S4 IPR018079 Ribosomal protein S4, conserved site IPR001912 Ribosomal protein S4	SL2.50ch01:5590470-5593594	17.31	17.34	22.97	13.88	16.29	9.65	16.41	22.33	14.2	0.53	0.0932365	1.20463	-0.12	0.639767	0.910992	0.41	0.235336	1.08147
	Solyc01g010640.2	Solyc01g010640.2	Uncharacterized membrane protein (AHRD V1 **-- Q46JN3_PROMT); contains Interpro domain(s) IPR001395 Aldo/keto reductase	SL2.50ch01:5646161-5647313	0.87	0.67	3.4	3.85	2.22	6.9	1.73	0	1.09	-1.39	0.187966	1.14824	-0.81	0.532991	0.869821	-2.2	0.119687	1.09013
	Solyc01g010760.2	Solyc01g010760.2	Porin/voltage-dependent anion-selective channel protein (AHRD V1 **** A9P802_POPTR); contains Interpro domain(s) IPR001925 Porin, eukaryotic type	SL2.50ch01:5821504-5825800	6.92	4	8.51	3.08	5.92	2.07	3.45	6.64	9.83	0.81	0.188374	1.14726	0.04	0.946343	0.986597	0.85	0.258572	1.04881
	Solyc01g010820.2	Solyc01g010820.2	Cullin C (AHRD V1 ***- D3BHJ6_POLPA); contains Interpro domain(s) IPR001373 Cullin, N-terminal	SL2.50ch01:6221769-6229993	3.46	6	1.7	9.25	2.22	0.69	1.3	0.6	2.18	-0.12	0.916559	0.982132	-1.45	0.190798	0.919652	-1.58	0.414831	0.944582
	Solyc01g010870.2	Solyc01g010870.2	Dehydration-responsive family protein (AHRD V1 ***- D7KPN7_ARALY); contains Interpro domain(s) IPR004159 Protein of unknown function DUF248, methyltransferase putative	SL2.50ch01:6308507-6315760	1.44	1.33	1.7	3.08	2.22	6.21	1.73	1.81	3.28	-1.36	0.191648	1.15331	0.61	0.257608	0.911431	-0.76	0.328755	0.991414
[truncated: 3,949 more rows]

## Sheet: DEGs (223 tr.) - GO
		Transcript description:			DEGS Orientation				Major GO Annotations
	Index	Gene ID	Gene Annotation from Sol Genomics	PZ vs. CZ	LP vs. CZ	LP vs. PZ	Anot # 1	Anot # 2	Anot # 3	Anot # 4	Anot # 5	Anot # 6
[truncated: 223 more rows]
