# Supplementary material for: Transcriptome analysis highlights nuclear control of chloroplast development in the shoot apex
Source: Sci Rep. 2018 Jun 11;8:8881. doi: 10.1038/s41598-018-27305-4 (PMC5995843; doi:10.1038/s41598-018-27305-4)
Supplement: Supplementary file 2 — Dataset 2 [file 41598_2018_27305_MOESM2_ESM.xlsx]

## Sheet: Raw Data
																	Techincal samples
	Name	CZ-1	CZ-1	CZ-1	CZ-2	CZ-2	CZ-2	CZ-3	CZ-3	CZ-3	CZ-4	CZ-4	CZ-4	PZ-1	PZ-1	PZ-1	PZ-2	PZ-2	PZ-2	PZ-3	PZ-3	PZ-3	LP-1	LP-1	LP-1	LP-2	LP-2	LP-2	LP-3	LP-3	LP-3
	Solyc01g080280	15.92	16.58	16.31	15.32	15.13	15.16	16.02	15.9	15.95	15.78	15.68	15.65	16.55	16.48	16.47	17.44	17.43	17.41	17.16	17.25	17.09	14.47	14.48	14.47	11.07	11.03	10.97	18.06	18.01	18.64
	Solyc03g120730	20.11	22.2	20.91	17.66	17.68	17.71	999	999	999	17.75	17.92	17.89	999	999	999	21.38	20.85	22.35	20.95	21.34	20.3	999	22.07	23.08	20.64	20.36	21.09	16.46	16.23	16.35
	Solyc01g104400	6.15	6.28	6.44	7.81	7.71	7.77	9.76	9.79	9.72	9.59	9.53	9.64	3.52	3.56	3.6	5.31	5.52	5.21	4.31	4.27	4.35	5.58	5.59	5.53	4.38	4.44	4.33	11.5	11.56	11.66
	Solyc06g006000	19.24	18.72	20.38	20.17	19.64	19.01	19.51	19.29	19.4	19.09	18.15	19.44	16.31	17.09	16.53	17.03	17.18	17.03	11.62	11.48	11.41	15.28	15.39	15.08	11.36	11.32	11.34	12.93	13.01	13.23
	Solyc04g054490	14.42	14.44	14.52	16.58	16.38	16.45	20.39	20.36	19.94	17.3	17.07	17.15	999	999	999	999	999	999	999	999	999	17.27	17.77	17.37	20.18	20.97	22.66	19.53	19.21	20.21
	Solyc04g015030	11.09	11.23	11.2	13.15	13.08	13.01	13.7	13.69	13.62	13.51	13.3	13.19	9.08	9.3	9.35	11.07	11.11	11.23	9.55	9.33	9.48	8.36	8.3	8.38	7.57	7.65	7.5	13.57	13.4	13.69
	Solyc07g064880	7.18	7.34	7.35	7.28	7.1	7.13	9.17	9.09	9.22	8.97	8.9	9.01	9.22	9.38	9.39	8.94	8.76	8.82	9.2	9.01	9.23	8.06	8.01	8.29	7.54	7.62	7.42	11.53	11.49	11.88
	Solyc08g079100	19.75	21.55	21.88	19.81	20.09	18.65	999	999	999	17.74	17.87	18.31	20.19	20.21	19.55	20.24	999	20.72	21.29	21.61	20.94	18.36	19.05	19.15	17.77	17.66	18.43	16.46	16.28	16.6
	Solyc05g010420	12.38	12.58	12.58	13.12	13.01	13.07	12.28	12.34	12.31	12.81	12.86	12.85	12.25	12.38	12.46	15.11	15.12	15.22	10.9	10.85	10.92	13.48	13.55	13.41	11.09	11.19	11.01	13.54	13.64	13.8
	Solyc12g042720	8.42	8.35	8.46	9.17	9.01	8.98	10.49	10.53	10.5	10.57	10.52	10.77	10.64	10.96	10.86	10.56	10.53	10.74	11.01	10.9	10.97	9.8	9.82	9.79	9.47	9.66	9.5	12.95	12.97	13.14
	Solyc09g090980	12.84	12.85	12.85	11.94	11.84	11.77	14.78	14.81	14.86	12.55	12.62	12.65	9.33	9.53	9.47	11.27	11.3	11.2	9.29	9.14	9.02	9.41	9.46	9.38	5.29	5.27	5.29	11.15	11.12	11.41
	Solyc12g087940	15.59	15.58	15.62	20.74	20.93	20.56	17.61	17.29	17.9	999	999	999	13.86	14.17	14.07	15.85	16.14	15.9	12.7	12.52	12.54	11.1	11.13	11.15	9.27	9.2	9.14	14.99	14.89	15.14
	Solyc02g069590	10.18	10.3	10.43	10.09	9.98	9.92	12.85	13.01	13.04	12.78	12.73	12.95	12.59	12.84	12.9	12.38	12.83	12.6	11.75	11.68	11.67	12.67	12.78	12.73	9.49	9.38	9.36	14.42	14.42	14.85
	Solyc03g005770	10.18	10.28	10.28	11.52	11.38	11.32	11.37	11.28	11.34	12.92	13.03	13.01	11.37	11.87	11.59	11.69	11.82	11.83	10.46	10.24	10.29	9.25	9.44	9.41	6.96	7.09	6.87	11.84	11.86	12.12
	Solyc05g053940	12.34	12.5	12.42	11.53	11.41	11.54	13.38	13.31	13.31	13.01	13.12	13.11	14.28	14.88	14.53	16.02	15.95	15.98	14	14.03	13.84	13.23	13.1	13.28	13.1	13.19	13.09	15.68	15.65	15.95
	Solyc07g041980	10.28	10.37	10.43	12.63	12.58	12.68	14.11	14.05	14.24	16.14	15.95	15.7	11.9	12.23	12.33	13.46	13.61	13.69	12.03	11.91	11.93	20.95	21.81	21.1	13.61	13.58	13.64	999	999	999
	Solyc06g068620	8.94	9.01	9.08	9.17	9.01	8.86	10.37	10.32	10.54	12.08	11.95	12.21	10.54	10.82	10.85	9.5	9.52	9.52	9.54	9.56	9.63	9.44	9.38	9.42	6.5	6.54	6.14	11.53	11.42	11.82
	Solyc10g054780	21.45	21.77	20.65	21.26	21.51	22.97	21.84	23.72	999	21.86	21.4	22.45	999	999	999	23.24	23.46	999	21	19.85	20.87	999	999	999	19.78	20.76	19.53	22.62	21.72	20.58
	Solyc06g074200	14.44	14.61	14.68	13.44	13.57	13.57	15.42	15.23	15.43	15.62	15.44	15.29	10.44	10.71	10.7	14.58	14.62	14.81	11.16	10.98	11.08	9.6	9.76	9.76	8.2	8.11	8.01	12.92	12.97	13.23
	Solyc08g083240	22.46	22.59	20.8	14.97	14.7	14.76	17.74	17.16	17.23	15.6	15.68	16.1	19.2	19.65	19.32	999	999	999	15.46	15.68	15.34	21.67	999	999	13.71	13.75	13.49	18.24	18.91	18.74
	Solyc08g007990	10.96	11	11.05	10.97	10.88	10.8	12.8	12.77	12.93	11.13	11.24	11.14	13.14	13.55	13.48	14.33	14.34	14.27	11.82	11.67	11.79	13.3	13.41	13.34	8.22	8.31	8.02	14.3	14.39	14.49
	Solyc10g008880	13.64	13.62	13.68	14.11	14.03	14.14	15.97	15.82	15.99	14.16	14.09	14.13	17.43	17.74	17.13	18.47	17.73	18.41	17.18	16.97	16.93	18.84	18.67	18.21	16.93	16.93	16.65	20.49	21.08	20.64
	Solyc12g100140	16.02	15.93	15.96	16.88	16.53	16.58	19.36	19.93	19.31	16.23	16.41	16.15	20.59	20.65	20.56	999	999	999	19.24	18.75	19.26	999	999	999	999	999	999	18.3	18.85	19.12
	Solyc04g007220	13.31	13.43	13.48	14.44	14.52	14.52	15.36	15.08	15.36	15.43	15.41	15.4	18.96	19.32	19.39	17.1	17.11	16.87	18.08	18.17	17.92	17.87	17.46	18	16.77	16.67	16.7	17.95	17.75	18.01
	Solyc02g081160	12.5	12.61	12.67	13.31	13.33	13.22	11.68	11.68	11.59	11.44	11.49	11.54	12.43	12.68	12.51	17.51	16.68	16.97	9.57	9.41	9.47	14.5	14.51	14.58	12.89	12.67	12.57	14.89	14.86	14.97
	Solyc03g044140	12.44	12.53	12.64	13.17	13.31	13.12	13.36	13.21	13.23	13.23	13.04	13.3	16.54	17.38	17.21	18.01	18.73	18.67	14.59	14.21	14.41	13.5	13.73	13.52	16.7	16.64	16.45	16.17	16.01	16.14
	Solyc09g009700	16.83	16.66	16.57	16.18	16.31	16.29	21.78	22.59	21.15	16.96	16.95	16.82	17.64	17.44	17.78	18.12	17.92	17.41	17.07	17.35	16.93	999	999	999	18.8	18.76	17.95	18.03	18.9	18.17
	Solyc06g076140	9.26	9.26	9.35	11.6	11.43	11.4	11.82	11.97	12.11	12.81	12.8	12.8	7.17	7.26	7.4	9.01	9.01	8.92	7.94	7.7	7.7	4.85	4.79	4.94	3.81	3.74	3.63	9.42	9.41	9.75
	Solyc08g083240	22.54	20.18	999	14.79	14.64	14.58	17.15	17.82	17.36	15.81	15.91	15.89	19.41	19.81	19.16	999	999	999	15.69	15.27	15.29	999	21.62	22.54	13.59	13.58	13.36	18.27	18.98	18.75
	Solyc06g066620	13.96	13.95	14.04	13.41	13.4	13.3	14.14	14.31	14.28	13.6	13.67	13.55	10.98	11.19	11.33	13.8	13.72	13.58	12.06	11.93	11.95	10.03	9.94	9.95	8.22	8.14	8.05	16.86	16.6	17.15
	Solyc06g065970	16.54	16.84	16.41	15.28	14.87	14.84	15.03	15.06	15.11	16.3	16	16.02	11.63	11.84	11.94	17.13	17.56	17.48	11.11	10.96	10.96	11.08	11.12	11.07	10	10.03	9.9	11.3	11.37	11.64
	Solyc06g074820	16.82	16.95	16.69	999	999	999	15.11	15.32	15.27	14.72	14.63	14.91	13.77	14.14	14.03	19.18	19.43	18.89	13.72	13.56	13.59	12.55	12.54	12.51	10.86	10.86	10.7	13.29	13.29	13.45
	Solyc07g052920	8.79	8.83	8.81	9.46	9.22	9.27	11.49	11.49	11.57	11.95	12.06	12.05	8.77	8.88	8.96	10.35	10.37	10.5	9.66	9.44	9.53	9.19	9.25	9.36	7.57	7.53	7.41	13.85	13.96	13.99
	Solyc09g065170	11.43	11.42	11.55	11.95	11.84	11.8	15.24	15.43	15.26	13.83	14.02	13.75	16.99	17.24	17.46	15.27	15.24	15.46	15.45	15.16	15.44	18.79	18.78	18.6	13.56	13.41	13.33	16.7	16.79	16.55
	Solyc04g064510	10.92	11.15	11.06	11.33	11.38	11.33	11.82	11.95	11.97	12.62	12.6	12.49	11.66	11.87	11.92	14.68	14.79	14.66	10.98	10.87	11.05	12.58	12.59	12.67	11.36	11.47	11.35	14.63	14.51	14.72
	Solyc02g071170	10.72	10.66	10.53	10.23	9.96	10.09	11.24	11.22	11.36	9.29	9.21	9.39	9.28	9.54	9.51	12.26	12	12.25	9.76	9.73	9.7	10.75	10.7	10.62	9.54	9.69	9.5	14.28	14.26	14.47
	Solyc01g006450	10.92	11	10.94	12.83	12.5	12.52	13.97	13.8	14.09	13.83	14.02	13.92	13.75	14.39	14.33	14.27	14.12	14.21	14.11	14.04	13.89	10.27	10.37	10.37	10.42	10.38	10.35	999	999	999
	Solyc01g103590	14.59	14.66	14.8	15.85	15.6	15.52	15.84	15.92	16.05	15.26	15.25	15.37	14.48	14.49	14.73	16.44	16.38	16.5	13.05	13.01	13	13.82	13.66	13.58	13.67	13.6	13.42	14.49	14.63	14.67
	Solyc08g081100	12.66	12.69	12.62	14.32	14.03	14.2	16.47	16.77	16.41	15.47	15.43	15.23	18.59	18.28	18.52	18.66	18.43	18.07	16.87	16.95	16.66	20.93	20.74	19.79	14.17	14.12	14.05	21.5	19.7	20.28
	Solyc06g069790	12.9	12.8	12.8	11.54	11.41	11.37	16.78	17.37	17.49	15.72	16.38	16.19	12.41	12.63	12.69	14.05	14.29	14.22	12.29	12.25	12.28	9.85	9.92	9.9	8.27	8.3	8.25	13.23	13.42	13.5
	Solyc05g023760	10.3	10.45	10.32	11.21	10.97	11.12	12.91	12.94	13.1	11.85	12.01	11.99	12.19	12.36	12.46	12.86	12.84	13.01	10.95	10.95	11.07	18.75	19.17	18.37	12.24	12.16	12.05	20.32	999	20.82
	Solyc02g070800	20.69	20.49	20.23	20.95	21.03	20.04	999	999	999	20.78	23.84	22.09	21.01	21.56	23.04	19.66	20.03	20.04	19.78	19.64	20.27	15.66	15.77	15.57	15.1	15.34	14.84	16.28	16.39	16.24
	Solyc01g109090	15	15.15	15.38	16.05	15.43	15.49	17.14	17.15	17.52	15.8	15.42	15.69	12.58	12.81	13.17	15.68	15.53	15.44	10.84	10.81	10.77	12.51	12.48	12.55	9.89	9.98	9.83	11.82	11.87	11.97
	Solyc07g006380	999	999	999	999	999	999	999	999	999	17.58	17.4	17.38	15.09	15.75	15.8	16.48	16.21	16.04	14.99	14.74	14.85	10.93	11	10.89	8.49	8.39	8.18	13.27	13.15	13.37
	Solyc06g073320	14.77	15.04	14.87	16.78	16.5	16.64	17.58	16.94	17.26	16.78	16.61	16.78	19.14	19	19.19	18.49	18.34	18.39	18.81	18.06	19.16	21.07	20.59	21.12	17.85	18.44	18.05	19.95	19.7	19.42
	Solyc11g011380	12.68	12.68	12.94	13.51	13.44	13.44	13.4	13.57	13.51	14.42	14.52	14.46	13.63	14.27	14.1	14.88	14.98	15.4	12.2	11.88	12.2	18.6	18.97	18.39	11.1	11.04	10.9	14.33	14.61	14.68
	Solyc09g010400	3.93	4	3.96	4.92	4.75	4.74	5.95	6.1	6.08	6.34	6.2	6.28	4.07	4.43	4.31	4.96	4.98	4.91	4.65	4.61	4.69	5.03	5.09	5.09	3.3	3.26	3.01	9.47	9.55	9.7
	Solyc04g015030	10.99	11.16	11.06	13.33	13.23	13.08	13.61	13.51	13.63	13.17	13.12	13.24	9.16	9.54	9.65	11.31	11.26	11.49	9.23	9.37	9.39	8.45	8.5	8.54	7.36	7.39	7.23	13.49	13.52	13.7
	Solyc03g025280	38.26	22.72	34.25	999	999	999	999	999	999	999	999	999	999	999	999	26.85	31.19	29.09	999	999	999	999	23.56	24.2	999	27.31	37.67	999	37.08	28.01
	Solyc07g054490	9.92	9.82	9.68	11.52	11.37	11.37	11.96	12.03	11.94	10.41	10.38	10.29	9.7	9.99	9.89	12.36	12.38	12.5	8.96	8.92	8.91	17.77	17.61	17.78	12.08	12.06	11.95	16.12	16.05	16.4
	Solyc06g065970	16.37	16.5	16	15.3	15.01	14.95	14.87	14.93	14.97	16.01	16.32	16.19	11.78	12.03	12	17.79	17.7	18.02	11.12	11.14	11.09	11.19	11.21	11.1	10.05	9.98	9.71	11.39	11.29	11.46
	Solyc07g056140	10.84	10.84	10.82	10.26	10	10.12	11.97	11.95	11.98	12.39	12.28	12.36	10.11	10.34	10.34	12.62	12.74	12.83	10.78	10.68	10.68	9.98	10.1	10.08	7.53	7.5	7.26	16.17	15.79	15.98
	Solyc10g081100	14.56	14.55	14.58	15.09	14.85	14.64	17.16	17.11	17.18	15.51	15.6	15.59	16.42	16.51	16.87	15.88	16.18	15.88	16.47	16.78	16.44	12.27	12.43	12.33	12.68	12.74	12.63	16.32	16.52	16.63
	Solyc07g043420	10	10.11	9.96	10.24	9.95	10.04	9.73	9.72	9.7	8.65	8.71	8.73	9.4	9.55	9.59	10.88	10.96	10.94	8.52	8.56	8.6	7.63	7.69	7.76	5.01	4.96	4.85	9.88	9.72	9.92
	Solyc05g006160	13.54	13.47	13.46	13.91	13.54	13.54	14.49	14.34	14.51	9.17	9.29	9.29	8.55	8.8	8.86	12.24	12.18	12.32	8.68	8.69	8.8	13.53	13.42	13.47	9.13	9.11	8.99	15.29	15.52	15.41
	Solyc11g071380	6.84	6.94	6.87	7.93	7.69	7.61	9.02	8.88	9.12	9.09	9.29	9.21	9.08	9.36	9.41	10.26	10.37	10.35	8.89	8.93	9.06	999	999	999	999	999	999	15.84	16.13	15.99
	Solyc12g056220	9.85	10	9.9	13.28	12.81	12.84	13.21	13.19	13.21	14.29	14.38	14.42	10.42	10.61	10.65	10.49	10.53	10.57	11.17	11.21	11.17	12.9	12.96	12.95	7.7	7.7	7.58	15.52	15.53	15.48
	Solyc06g071790	12.27	12.37	12.3	13.58	13.39	13.29	14.07	14.02	14.19	13.81	14.06	14.08	11.22	11.4	11.39	12.26	12.37	12.42	15.01	14.84	14.78	11.58	11.57	11.51	8.63	8.75	8.52	19.17	18.73	18.73
	Solyc02g077740	14.98	14.79	14.87	13.17	12.82	12.88	15.01	15.11	14.99	14.31	14.3	14.4	17.86	17.86	17.88	18	17.54	18.89	15.47	15.72	15.53	19.26	18.59	19.4	18.74	17.99	17.49	17.9	18.09	18.82
	Solyc03g115900	13.6	13.63	13.58	13.9	13.72	13.58	15.01	15.39	15.37	15.43	15.66	15.55	15.5	15.73	15.68	16.32	16.24	16.53	14.47	14.75	14.56	11.14	11.19	11.23	9.3	9.23	9.14	12.72	12.77	12.81
	Solyc06g069170	14.81	14.85	14.69	14.07	14.01	13.93	16.52	16.06	16.34	17.1	16.85	17.04	13.65	13.91	13.98	14.86	14.85	14.79	13.7	13.48	13.61	11.62	11.66	11.69	9.51	9.49	9.47	13.94	14.1	14.28
	Solyc08g062610	12.29	12.34	12.33	12.08	11.69	11.74	14.18	14.17	14.38	12.82	12.78	12.89	13.24	13.47	13.39	14.91	14.9	14.77	11.4	11.3	11.54	11.66	11.67	11.61	10.27	10.14	10.2	16.14	16.13	16.6
	Solyc09g092110	18.55	18.51	18.2	18.52	19.05	18.16	19.19	21.92	19.66	17.67	17.87	18.56	17.9	18.85	18.37	18.17	18.17	18.16	15.94	15.8	15.81	11.84	11.88	11.92	10.62	10.58	10.6	13.27	13.54	13.57
	Solyc01g006400	16.42	16.4	15.94	14.52	14.27	14.28	15.57	15.69	15.62	14.86	14.8	14.96	12.43	12.59	12.51	13.55	13.65	13.88	10.61	10.56	10.54	9.72	9.77	9.76	7.68	7.64	7.56	11.98	12.09	12.21
	Solyc02g083520	9.44	9.47	9.51	9.11	8.81	8.82	10.91	10.91	10.84	10.44	10.43	10.49	10.58	10.66	10.84	11.7	11.73	11.77	10.52	10.43	10.64	12.48	12.69	12.53	10.36	10.4	10.16	15.45	15.6	15.64
	Solyc01g100760	18.11	17.73	17.37	16.03	16.04	16	17.62	17.82	17.83	14.88	15.01	15.21	16.37	16.26	16.24	17.1	16.76	17.53	16.32	16.09	16.44	12.57	12.55	12.42	10.53	10.49	10.35	13.19	13.14	13.3
	Solyc12g011450	13.07	13.2	13.23	13.35	12.9	12.79	13.41	13.37	13.36	14.33	14.1	14.12	12.47	12.64	12.65	14.97	15.3	15.09	12.03	12.07	12.18	10.36	10.43	10.59	8.06	8.05	7.87	11.66	11.57	11.84
	Solyc11g017250	16.01	16.06	15.83	22.05	21.29	24.79	18.59	18.39	18.82	21.57	21.67	21.06	22.79	999	22.28	22.69	20.57	22.61	999	999	999	20.88	21.95	21.33	999	999	999	999	999	999
	Solyc01g111170	5.7	5.8	5.75	6.2	5.88	5.96	6.8	6.82	6.84	6.06	6.01	5.92	6.61	6.99	7.03	8.65	8.56	8.73	5.39	5.26	5.25	8.18	8.21	8.29	5.46	5.37	5.27	9.56	9.49	9.69
	Solyc01g098390	11.19	11.16	11.17	11.82	11.56	11.59	13.25	13.35	13.34	11.02	10.94	11.04	11.01	11.25	11.28	12.56	12.6	12.65	10.52	10.39	10.42	11.59	11.55	11.55	18.67	18.58	18.26	16.49	16.54	16.93
	Solyc03g007050	14.45	14.72	14.67	14.3	14.11	13.93	17.07	16.91	17.3	15.1	15.24	15.44	999	999	999	21.14	22.85	22.01	16.05	16.13	16.15	19.37	20	19.35	15.47	15.32	15.54	999	999	999
	Solyc04g071140	14.43	14.48	14.67	14.53	14.27	14.25	15.32	14.99	15.11	14.13	14.42	14.5	16.62	17.01	16.85	17.5	18.01	17.75	13.21	13.28	13.15	15.94	16.03	16.19	14.38	14.29	14.2	15.97	16.51	16.33
	Solyc07g044840	12.42	12.58	12.4	15.47	15.11	15.08	14.47	14.76	14.65	14.05	14.11	14	16.89	16.92	16.76	17.74	18.04	17.81	15.45	15.63	15.57	19.05	19.55	19.55	13.54	13.48	13.37	17.2	17.67	17.71
	Solyc03g006360	16.08	16.14	16.29	16.47	16.24	16.5	16.27	16.09	16.65	15.36	15.52	15.13	15.05	15.23	15	15.65	15.64	15.69	11.59	11.63	11.63	12.45	12.47	12.43	10.53	10.5	10.34	12.66	12.77	12.83
	Solyc06g006000	18.96	22.21	19.03	20.5	19.51	20	19.06	19.21	18.34	18.85	18.84	18.89	16.5	16.79	16.91	17.16	16.94	17	11.52	11.57	11.5	15.17	15.33	15.21	11.08	11.12	10.95	12.93	13.03	13.11
	Solyc01g103590	14.68	14.87	14.83	15.94	15.53	15.5	15.89	15.88	16.07	15.56	15.4	15.58	14.56	14.78	14.85	16.47	16.32	16.49	13.09	13.02	13.07	13.8	13.66	13.73	14	14.33	14.14	14.62	14.49	14.54
	Solyc10g086570	999	999	999	23.14	23.45	22.87	19.51	20.74	21.83	22.49	999	21.93	18.03	18.01	18.5	999	999	999	15.23	15.21	15.16	9.61	9.63	9.74	8.17	8.25	8	15.44	15.32	15.72
	Solyc11g012440	13.67	13.56	13.69	13.61	13.2	13.29	12.91	12.96	13.04	12.12	12.15	12.26	12.57	12.84	12.79	15.79	15.5	15.9	11.9	11.93	12.05	18.2	18.46	18.45	14.62	14.27	14.36	19.99	999	20.02
	Solyc11g009080	15.46	15.4	15.46	16.19	15.74	16.2	15.2	15.19	15.27	14.57	14.64	14.57	17.99	18.41	18.32	18.88	19.59	18.96	19.27	19.02	18.55	22.94	23.1	20.5	14.23	14.02	13.99	16.06	16.18	15.94
	Solyc05g055440	6.38	6.47	6.49	5.68	5.43	5.43	8.48	8.45	8.58	6.6	6.45	6.65	7.13	7.2	7.14	7.94	7.88	7.85	6.22	6.13	6.23	6.64	6.86	6.93	5.7	6.04	5.73	11.03	10.97	11.17
	Solyc02g090840	10.15	10.21	10.2	10.82	10.5	10.5	10.88	10.97	11.05	10.99	10.86	10.88	10.15	10.32	10.43	13.93	13.75	14.03	8.25	8.3	8.12	10.2	10.34	10.43	9.9	9.95	10.03	15.38	15.27	15.24
	Solyc03g025340	17.65	17.67	17.84	22.62	23.24	22.87	18.38	17.94	18.29	19.72	19.93	19.91	22.86	21.17	21.16	22.43	21.16	21.45	20.09	20.91	20.75	22.15	21.76	20.91	17.83	18.39	18.82	25.64	29.13	26.45
	Solyc06g068870	11.9	11.93	12	11.58	11.42	11.3	13.88	13.85	13.92	10.51	10.61	10.49	13.18	13.25	13.36	15.76	15.79	15.51	11.82	11.7	11.76	12.5	12.64	12.67	12.07	12.1	11.82	14.94	14.88	14.88
	Solyc04g080340	13.64	13.47	13.79	13.49	13.15	12.93	15.19	15.55	15.36	14.8	14.69	14.51	16.43	16.51	16.84	17.11	17.1	17.67	15.2	15.45	15.62	999	999	999	14.48	14.44	14.34	18.63	18.61	18.49
	Solyc02g088130	12.57	12.67	12.69	10.45	10.33	10.13	15.06	14.82	15.1	11.88	11.75	11.86	10.96	11.09	11.12	12.54	12.58	12.55	11.63	11.65	11.64	9.18	9.22	9.32	6.98	6.93	6.86	13.76	13.61	13.93
	Solyc03g118410	11.66	11.78	11.69	12.85	12.67	12.47	12.39	12.21	12.31	12.65	12.61	12.75	9.37	9.63	9.7	11.66	11.58	11.82	9.05	9.19	9.27	7.77	8.04	8	4.68	4.5	4.45	10.39	10.38	10.6
	Solyc02g070500	9.76	9.89	9.88	10.36	10.25	10.21	10.78	10.74	10.82	10.51	10.49	10.59	8.71	8.77	8.72	10.13	10.19	10.17	9.66	9.59	9.78	7.04	7.11	7.04	5.26	5.31	5.16	10.4	10.52	10.59
	Solyc04g076880	15.29	15.41	15.42	20.62	20.69	20.67	16.09	16.33	15.73	18.05	17.82	17.68	16.43	16.49	16.3	18.29	17.93	17.69	13.33	13.3	13.37	16.78	16.5	16.36	12.58	12.5	12.44	17.13	16.83	16.89
	Solyc11g007720	13.23	13.2	13.12	15.74	15.92	15.74	15.21	15.14	15.29	14.8	14.89	14.78	15.48	15.95	15.92	15.17	15.52	15.42	15.55	15.33	15.36	18.7	19.66	18.48	999	999	999	16.97	16.95	17.02
	Solyc11g065190	10.77	10.75	10.87	10.49	10.26	10.31	12.16	12.16	12.04	11.31	11.32	11.32	13.75	14.04	14.15	12.73	12.6	12.55	12.17	12.25	12.2	11.72	11.83	11.94	10.61	10.52	10.24	13.35	13.31	13.63
	Solyc05g010140	19.65	20.29	19.83	22.18	20.74	999	20.19	21.11	19.58	16.36	16.24	16.82	999	999	999	999	999	999	999	999	999	999	999	999	999	999	999	999	999	999
	RefGene_Solyc11g006070	6.93	6.95	6.92	7.77	7.65	7.73	8.5	8.49	8.53	8.54	8.65	8.63	6.91	7.23	7.4	8.79	8.82	8.92	6.74	6.6	6.59	8.02	7.96	7.95	5.78	5.77	5.56	12.33	12.34	12.39
	RefGene_Solyc01g056940	9.16	9.24	9.27	9.27	8.96	8.77	10.08	10.18	10.18	9.12	9.12	9.18	9	9.23	9.18	11.82	11.95	11.83	8.27	8.24	8.28	10.87	10.85	10.85	7.85	7.8	7.49	12.53	12.49	12.69
	RefGene_Solyc06g005060	10.35	10.37	10.3	12.34	11.96	11.83	11.2	11.21	11.18	10.65	10.68	10.71	14.97	15.39	15.23	15.95	16.14	16.2	11.92	11.97	12.18	14.39	14.45	14.32	12.03	11.97	11.78	14.59	14.39	15.02
	RefGene_Solyc12g010060	10.17	10.2	10.23	10	9.67	9.73	11.59	11.7	11.85	10.6	10.63	10.71	11.7	11.99	11.87	11.91	12.03	12.06	12.11	12.07	12	10.22	10.28	10.23	9.87	9.72	9.54	11.76	11.6	11.8

## Sheet: Ref reduc & QC
																	Techincal samples
	Name	CZ-1	CZ-1	CZ-1	CZ-2	CZ-2	CZ-2	CZ-3	CZ-3	CZ-3	CZ-4	CZ-4	CZ-4	PZ-1	PZ-1	PZ-1	PZ-2	PZ-2	PZ-2	PZ-3	PZ-3	PZ-3	LP-1	LP-1	LP-1	LP-2	LP-2	LP-2	LP-3	LP-3	LP-3
	Solyc01g080280	6.77	7.39	7.13	5.48	5.57	5.65	5.68	5.5	5.51	6.05	5.91	5.84	5.91	5.52	5.55	5.32	5.19	5.16	7.4	7.53	7.33	3.6	3.6	3.64	2.19	2.21	2.38	5.25	5.31	5.66
	Solyc03g120730	10.96	13.01	11.73	7.81	8.12	8.2				8.02	8.15	8.08				9.26	8.61	10.1	11.19	11.62	10.54		11.18	12.24	11.75	11.55	12.49	3.66	3.53	3.38
	Solyc01g104400	-3.01	-2.91	-2.74	-2.03	-1.85	-1.75	-0.58	-0.61	-0.72	-0.13	-0.24	-0.17	-7.13	-7.4	-7.32	-6.8	-6.72	-7.04	-5.46	-5.45	-5.42	-5.29	-5.29	-5.31	-4.5	-4.38	-4.26	-1.3	-1.15	-1.31
	Solyc06g006000	10.09	9.53	11.2	10.32	10.08	9.5	9.17	8.9	8.97	9.36	8.38	9.63	5.66	6.13	5.61	4.91	4.95	4.78	1.86	1.76	1.65	4.4	4.51	4.24	2.48	2.51	2.74	0.13	0.31	0.25
	Solyc04g054490	5.26	5.25	5.34	6.73	6.82	6.93	10.05	9.97	9.51	7.57	7.3	7.34										6.4	6.89	6.53	11.3	12.15	14.07	6.73	6.5	7.24
	Solyc04g015030	1.93	2.04	2.02	3.3	3.52	3.5	3.35	3.29	3.18	3.78	3.53	3.38	-1.56	-1.66	-1.57	-1.05	-1.13	-1.02	-0.21	-0.39	-0.29	-2.51	-2.58	-2.45	-1.31	-1.16	-1.09	0.77	0.7	0.71
	Solyc07g064880	-1.97	-1.85	-1.83	-2.57	-2.46	-2.39	-1.17	-1.3	-1.21	-0.76	-0.87	-0.8	-1.43	-1.58	-1.53	-3.18	-3.48	-3.43	-0.57	-0.71	-0.53	-2.81	-2.87	-2.55	-1.34	-1.2	-1.17	-1.28	-1.21	-1.1
	Solyc08g079100	10.6	12.36	12.7	9.96	10.53	9.14				8.02	8.1	8.5	9.55	9.25	8.63	8.12		8.47	11.53	11.89	11.18	7.48	8.17	8.31	8.88	8.85	9.83	3.66	3.58	3.63
	Solyc05g010420	3.22	3.39	3.4	3.27	3.45	3.56	1.94	1.95	1.87	3.08	3.09	3.04	1.61	1.42	1.54	2.99	2.88	2.97	1.14	1.13	1.16	2.61	2.67	2.57	2.21	2.37	2.41	0.74	0.94	0.82
	Solyc12g042720	-0.73	-0.84	-0.72	-0.67	-0.55	-0.53	0.15	0.14	0.07	0.84	0.75	0.96	0	0	-0.06	-1.56	-1.7	-1.51	1.25	1.18	1.21	-1.08	-1.06	-1.05	0.59	0.85	0.91	0.15	0.27	0.16
	Solyc09g090980	3.69	3.66	3.66	2.09	2.28	2.25	4.43	4.42	4.42	2.82	2.85	2.84	-1.31	-1.43	-1.46	-0.84	-0.94	-1.05	-0.47	-0.58	-0.74	-1.46	-1.43	-1.46	-3.59	-3.55	-3.3	-1.66	-1.58	-1.57
	Solyc12g087940	6.43	6.39	6.44	10.89	11.37	11.04	7.26	6.9	7.46				3.22	3.22	3.15	3.73	3.91	3.65	2.94	2.8	2.78	0.23	0.24	0.31	0.39	0.38	0.55	2.19	2.18	2.17
	Solyc02g069590	1.03	1.11	1.25	0.25	0.42	0.41	2.5	2.62	2.6	3.05	2.96	3.14	1.94	1.88	1.98	0.26	0.59	0.35	1.99	1.96	1.91	1.8	1.9	1.89	0.61	0.56	0.77	1.62	1.71	1.87
	Solyc03g005770	1.03	1.09	1.1	1.68	1.82	1.8	1.02	0.89	0.91	3.19	3.26	3.2	0.73	0.91	0.67	-0.43	-0.42	-0.42	0.7	0.52	0.52	-1.62	-1.44	-1.43	-1.92	-1.73	-1.73	-0.96	-0.84	-0.86
	Solyc05g053940	3.19	3.31	3.24	1.69	1.85	2.03	3.03	2.92	2.88	3.29	3.35	3.3	3.64	3.93	3.61	3.9	3.71	3.73	4.24	4.31	4.07	2.35	2.22	2.44	4.22	4.37	4.5	2.88	2.95	2.98
	Solyc07g041980	1.12	1.18	1.25	2.78	3.02	3.16	3.76	3.66	3.8	6.41	6.18	5.89	1.26	1.27	1.41	1.34	1.38	1.44	2.27	2.19	2.17	10.07	10.93	10.26	4.73	4.76	5.04
	Solyc06g068620	-0.22	-0.18	-0.1	-0.68	-0.55	-0.65	0.02	-0.07	0.11	2.36	2.18	2.4	-0.1	-0.14	-0.07	-2.62	-2.72	-2.73	-0.23	-0.16	-0.13	-1.44	-1.5	-1.42	-2.38	-2.28	-2.45	-1.27	-1.29	-1.16
	Solyc10g054780	12.3	12.58	11.47	11.42	11.95	13.45	11.49	13.32		12.14	11.63	12.64				11.12	11.23		11.24	10.13	11.11				10.89	11.95	10.94	9.81	9.01	7.6
	Solyc06g074200	5.29	5.42	5.5	3.59	4.01	4.05	5.08	4.84	4.99	5.89	5.66	5.48	-0.21	-0.24	-0.22	2.46	2.39	2.56	1.4	1.26	1.32	-1.27	-1.12	-1.08	-0.68	-0.71	-0.58	0.12	0.27	0.25
	Solyc08g083240	13.3	13.4	11.62	5.12	5.14	5.25	7.4	6.76	6.79	5.88	5.91	6.29	8.56	8.69	8.4				5.7	5.96	5.58	10.8			4.82	4.93	4.9	5.44	6.2	5.77
	Solyc08g007990	1.81	1.81	1.87	1.12	1.32	1.29	2.45	2.38	2.5	1.4	1.47	1.33	2.49	2.59	2.56	2.21	2.1	2.02	2.06	1.95	2.03	2.42	2.53	2.51	-0.66	-0.5	-0.57	1.5	1.68	1.51
	Solyc10g008880	4.49	4.43	4.5	4.26	4.47	4.63	5.62	5.42	5.55	4.43	4.32	4.32	6.79	6.78	6.21	6.35	5.49	6.16	7.42	7.25	7.16	7.97	7.79	7.37	8.05	8.11	8.06	7.69	8.37	7.66
	Solyc12g100140	6.87	6.74	6.78	7.03	6.97	7.06	9.02	9.53	8.87	6.5	6.64	6.34	9.94	9.69	9.64				9.48	9.03	9.49							5.5	6.15	6.15
	Solyc04g007220	4.15	4.24	4.3	4.59	4.96	5.01	5.02	4.68	4.92	5.7	5.64	5.59	8.32	8.36	8.47	4.98	4.87	4.62	8.32	8.45	8.16	7	6.58	7.16	7.88	7.86	8.11	5.15	5.05	5.04
	Solyc02g081160	3.35	3.42	3.49	3.46	3.77	3.71	1.34	1.28	1.15	1.71	1.72	1.73	1.78	1.72	1.59	5.4	4.44	4.72	-0.19	-0.31	-0.3	3.63	3.63	3.74	4.01	3.85	3.98	2.09	2.15	1.99
	Solyc03g044140	3.28	3.34	3.46	3.32	3.76	3.61	3.02	2.82	2.79	3.51	3.27	3.49	5.89	6.42	6.29	5.9	6.5	6.42	4.83	4.49	4.65	2.63	2.85	2.68	7.82	7.82	7.86	3.37	3.31	3.16
	Solyc09g009700	7.67	7.47	7.39	6.33	6.75	6.77	11.44	12.2	10.71	7.23	7.18	7.01	7	6.49	6.86	6	5.69	5.16	7.31	7.63	7.16				9.92	9.95	9.36	5.23	6.19	5.2
	Solyc06g076140	0.1	0.07	0.17	1.75	1.87	1.89	1.48	1.58	1.67	3.08	3.03	2.99	-3.48	-3.7	-3.52	-3.11	-3.22	-3.33	-1.82	-2.02	-2.06	-6.02	-6.09	-5.9	-5.07	-5.08	-4.96	-3.38	-3.3	-3.23
	Solyc08g083240	13.39	10.99		4.94	5.08	5.07	6.8	7.43	6.92	6.08	6.14	6.08	8.77	8.85	8.24				5.93	5.55	5.53		10.74	11.7	4.71	4.76	4.77	5.47	6.28	5.77
	Solyc06g066620	4.8	4.76	4.86	3.56	3.84	3.79	3.79	3.91	3.84	3.88	3.9	3.74	0.34	0.23	0.41	1.68	1.49	1.33	2.3	2.21	2.18	-0.84	-0.94	-0.89	-0.66	-0.68	-0.54	4.06	3.9	4.18
	Solyc06g065970	7.39	7.65	7.23	5.43	5.31	5.32	4.69	4.67	4.67	6.57	6.23	6.21	0.99	0.88	1.02	5.01	5.32	5.23	1.34	1.24	1.2	0.2	0.24	0.24	1.12	1.22	1.3	-1.5	-1.33	-1.34
	Solyc06g074820	7.67	7.76	7.5				4.77	4.93	4.84	4.99	4.86	5.11	3.13	3.19	3.11	7.06	7.19	6.64	3.96	3.84	3.83	1.68	1.66	1.67	1.98	2.05	2.1	0.49	0.58	0.47
	Solyc07g052920	-0.36	-0.36	-0.37	-0.39	-0.34	-0.25	1.14	1.1	1.14	2.22	2.29	2.24	-1.87	-2.08	-1.96	-1.77	-1.86	-1.75	-0.11	-0.28	-0.24	-1.69	-1.63	-1.48	-1.31	-1.29	-1.19	1.04	1.26	1.01
	Solyc09g065170	2.28	2.23	2.37	2.1	2.28	2.28	4.89	5.04	4.82	4.1	4.25	3.95	6.34	6.28	6.54	3.16	3.01	3.21	5.68	5.44	5.68	7.92	7.9	7.76	4.68	4.59	4.73	3.9	4.08	3.57
	Solyc04g064510	1.77	1.96	1.88	1.48	1.82	1.82	1.48	1.55	1.53	2.89	2.83	2.69	1.02	0.91	1	2.56	2.55	2.41	1.22	1.15	1.29	1.7	1.71	1.83	2.47	2.65	2.75	1.83	1.81	1.75
	Solyc02g071170	1.56	1.47	1.35	0.38	0.4	0.58	0.89	0.83	0.92	-0.44	-0.56	-0.41	-1.37	-1.42	-1.41	0.14	-0.24	0	0	0.01	-0.06	-0.12	-0.19	-0.22	0.66	0.87	0.91	1.48	1.56	1.49
	Solyc01g006450	1.77	1.81	1.76	2.98	2.94	3.01	3.63	3.41	3.66	4.1	4.25	4.12	3.1	3.43	3.41	2.15	1.89	1.96	4.35	4.32	4.13	-0.6	-0.51	-0.47	1.54	1.56	1.75
	Solyc01g103590	5.44	5.47	5.62	6	6.04	6	5.5	5.52	5.61	5.53	5.48	5.56	3.83	3.53	3.81	4.32	4.14	4.25	3.29	3.29	3.24	2.95	2.77	2.74	4.79	4.78	4.83	1.69	1.92	1.69
	Solyc08g081100	3.51	3.5	3.43	4.47	4.47	4.69	6.13	6.37	5.97	5.74	5.66	5.42	7.95	7.32	7.6	6.54	6.2	5.82	7.11	7.23	6.9	10.06	9.86	8.95	5.29	5.31	5.46	8.7	6.99	7.3
	Solyc06g069790	3.75	3.61	3.62	1.69	1.85	1.86	6.44	6.97	7.05	5.99	6.61	6.38	1.76	1.67	1.77	1.93	2.05	1.97	2.53	2.54	2.52	-1.02	-0.96	-0.94	-0.62	-0.52	-0.35	0.43	0.71	0.52
	Solyc05g023760	1.15	1.26	1.14	1.36	1.41	1.61	2.56	2.54	2.67	2.12	2.24	2.18	1.55	1.4	1.54	0.74	0.6	0.76	1.18	1.23	1.31	7.88	8.29	7.53	3.36	3.34	3.45	7.52		7.85
	Solyc02g070800	11.53	11.3	11.05	11.11	11.47	10.52				11.05	14.07	12.28	10.36	10.6	12.12	7.54	7.79	7.79	10.02	9.92	10.51	4.79	4.88	4.73	6.22	6.52	6.25	3.48	3.68	3.26
	Solyc01g109090	5.84	5.96	6.2	6.21	5.87	5.98	6.79	6.75	7.08	6.07	5.65	5.88	1.94	1.85	2.25	3.56	3.29	3.19	1.07	1.09	1.01	1.64	1.6	1.71	1.01	1.16	1.24	-0.98	-0.84	-1.01
	Solyc07g006380										7.85	7.63	7.57	4.45	4.79	4.88	4.36	3.97	3.79	5.22	5.02	5.09	0.05	0.11	0.06	-0.39	-0.43	-0.42	0.47	0.45	0.39
	Solyc06g073320	5.62	5.85	5.69	6.93	6.94	7.12	7.23	6.54	6.83	7.05	6.84	6.97	8.49	8.04	8.27	6.38	6.1	6.14	9.05	8.34	9.4	10.2	9.71	10.28	8.96	9.62	9.46	7.15	6.99	6.44
	Solyc11g011380	3.52	3.49	3.76	3.66	3.88	3.93	3.05	3.18	3.08	4.7	4.75	4.66	2.99	3.31	3.18	2.77	2.74	3.15	2.44	2.16	2.43	7.73	8.09	7.55	2.22	2.22	2.31	1.53	1.9	1.71
	Solyc09g010400	-5.23	-5.19	-5.22	-4.92	-4.81	-4.77	-4.4	-4.3	-4.36	-3.38	-3.57	-3.53	-6.58	-6.53	-6.61	-7.16	-7.26	-7.34	-5.11	-5.11	-5.07	-5.84	-5.79	-5.75	-5.58	-5.56	-5.58	-3.34	-3.15	-3.28
	Solyc04g015030	1.83	1.97	1.88	3.48	3.67	3.56	3.27	3.12	3.19	3.45	3.35	3.43	-1.48	-1.42	-1.27	-0.81	-0.98	-0.76	-0.53	-0.35	-0.37	-2.42	-2.38	-2.3	-1.52	-1.43	-1.36	0.69	0.81	0.72
	Solyc03g025280	29.11	13.53	25.07													14.73	18.95	16.84					12.68	13.36		18.49	29.07		24.38	15.03
	Solyc07g054490	0.77	0.63	0.5	1.67	1.81	1.86	1.61	1.64	1.51	0.69	0.61	0.48	-0.94	-0.97	-1.03	0.25	0.14	0.25	-0.8	-0.8	-0.85	6.9	6.73	6.94	3.19	3.24	3.36	3.32	3.35	3.42
	Solyc06g065970	7.22	7.31	6.82	5.45	5.46	5.43	4.53	4.53	4.53	6.29	6.55	6.38	1.14	1.08	1.08	5.67	5.46	5.77	1.36	1.42	1.33	0.31	0.33	0.26	1.16	1.16	1.12	-1.41	-1.41	-1.52
	Solyc07g056140	1.69	1.65	1.64	0.41	0.44	0.61	1.62	1.56	1.55	2.67	2.51	2.56	-0.53	-0.62	-0.58	0.5	0.5	0.58	1.01	0.96	0.92	-0.89	-0.79	-0.76	-1.35	-1.31	-1.33	3.37	3.09	3
	Solyc10g081100	5.4	5.36	5.4	5.24	5.29	5.13	6.81	6.71	6.75	5.78	5.83	5.79	5.78	5.55	5.95	3.76	3.95	3.63	6.71	7.07	6.68	1.4	1.55	1.49	3.8	3.93	4.03	3.52	3.81	3.65
	Solyc07g043420	0.84	0.92	0.78	0.4	0.39	0.53	-0.61	-0.67	-0.73	-1.08	-1.06	-1.08	-1.24	-1.41	-1.33	-1.24	-1.27	-1.31	-1.25	-1.16	-1.16	-3.25	-3.2	-3.08	-3.88	-3.86	-3.74	-2.92	-2.99	-3.06
	Solyc05g006160	4.39	4.28	4.28	4.06	3.99	4.03	4.15	3.95	4.07	-0.55	-0.49	-0.52	-2.1	-2.16	-2.07	0.12	-0.06	0.07	-1.08	-1.03	-0.97	2.66	2.54	2.63	0.25	0.29	0.4	2.49	2.81	2.44
	Solyc11g071380	-2.31	-2.25	-2.31	-1.92	-1.87	-1.9	-1.33	-1.51	-1.31	-0.64	-0.48	-0.6	-1.57	-1.6	-1.51	-1.85	-1.86	-1.9	-0.87	-0.79	-0.7							3.04	3.42	3.01
	Solyc12g056220	0.69	0.81	0.72	3.43	3.25	3.33	2.87	2.8	2.77	4.56	4.61	4.61	-0.22	-0.35	-0.27	-1.63	-1.71	-1.68	1.41	1.49	1.41	2.03	2.08	2.11	-1.18	-1.11	-1.02	2.72	2.82	2.5
	Solyc06g071790	3.12	3.18	3.12	3.73	3.83	3.78	3.73	3.63	3.76	4.09	4.29	4.27	0.57	0.44	0.47	0.14	0.13	0.17	5.24	5.12	5.02	0.7	0.69	0.67	-0.25	-0.06	-0.07	6.37	6.03	5.76
	Solyc02g077740	5.83	5.6	5.69	3.33	3.26	3.36	4.66	4.71	4.56	4.58	4.53	4.59	7.22	6.9	6.96	5.88	5.31	6.64	5.71	6	5.77	8.39	7.71	8.56	9.85	9.17	8.89	5.1	5.39	5.84
	Solyc03g115900	4.45	4.44	4.4	4.05	4.16	4.06	4.66	5	4.93	5.71	5.89	5.74	4.85	4.77	4.75	4.2	4	4.28	4.71	5.03	4.8	0.27	0.31	0.39	0.42	0.41	0.55	-0.08	0.06	-0.16
	Solyc06g069170	5.66	5.66	5.51	4.22	4.45	4.42	6.18	5.66	5.91	7.38	7.08	7.23	3.01	2.95	3.06	2.74	2.61	2.54	3.94	3.76	3.85	0.75	0.78	0.85	0.62	0.67	0.87	1.14	1.39	1.3
	Solyc08g062610	3.13	3.15	3.15	2.23	2.13	2.23	3.84	3.78	3.95	3.09	3.01	3.08	2.59	2.51	2.47	2.79	2.67	2.52	1.64	1.58	1.78	0.78	0.79	0.77	1.39	1.33	1.61	3.34	3.42	3.62
	Solyc09g092110	9.39	9.32	9.02	8.68	9.49	8.64	8.84	11.52	9.22	7.95	8.1	8.75	7.25	7.89	7.45	6.06	5.93	5.91	6.18	6.08	6.05	0.97	1	1.08	1.74	1.76	2	0.47	0.84	0.6
	Solyc01g006400	7.27	7.21	6.76	4.67	4.71	4.77	5.23	5.29	5.18	5.13	5.03	5.15	1.78	1.63	1.59	1.43	1.42	1.63	0.85	0.84	0.78	-1.15	-1.11	-1.08	-1.2	-1.17	-1.04	-0.82	-0.61	-0.76
	Solyc02g083520	0.29	0.28	0.33	-0.74	-0.75	-0.69	0.57	0.51	0.4	0.71	0.66	0.68	-0.06	-0.3	-0.08	-0.42	-0.51	-0.48	0.75	0.71	0.87	1.61	1.81	1.69	1.47	1.59	1.57	2.65	2.89	2.66
	Solyc01g100760	8.96	8.54	8.19	6.19	6.48	6.48	7.28	7.43	7.4	5.15	5.24	5.4	5.73	5.3	5.32	4.98	4.52	5.28	6.56	6.37	6.68	1.7	1.67	1.58	1.65	1.68	1.76	0.39	0.43	0.32
	Solyc12g011450	3.92	4.01	4.04	3.5	3.34	3.28	3.07	2.97	2.92	4.61	4.33	4.31	1.82	1.68	1.73	2.85	3.06	2.84	2.27	2.35	2.42	-0.51	-0.45	-0.25	-0.82	-0.77	-0.72	-1.14	-1.13	-1.14
	Solyc11g017250	6.86	6.87	6.65	12.21	11.73	15.28	8.25	8	8.39	11.85	11.9	11.25	12.14		11.36	10.58	8.33	10.36				10.01	11.07	10.49
	Solyc01g111170	-3.46	-3.39	-3.43	-3.65	-3.68	-3.56	-3.55	-3.58	-3.6	-3.67	-3.76	-3.89	-4.04	-3.97	-3.89	-3.46	-3.68	-3.52	-4.37	-4.46	-4.51	-2.7	-2.67	-2.55	-3.42	-3.45	-3.33	-3.24	-3.21	-3.29
	Solyc01g098390	2.03	1.97	1.99	1.97	2	2.08	2.9	2.95	2.91	1.29	1.17	1.23	0.36	0.29	0.36	0.45	0.37	0.4	0.76	0.67	0.66	0.72	0.67	0.71	9.79	9.77	9.66	3.69	3.84	3.95
	Solyc03g007050	5.3	5.53	5.49	4.46	4.55	4.41	6.73	6.52	6.86	5.37	5.47	5.64				9.02	10.61	9.76	6.29	6.41	6.39	8.5	9.12	8.51	6.58	6.5	6.95
	Solyc04g071140	5.28	5.29	5.49	4.69	4.71	4.74	4.98	4.6	4.68	4.41	4.65	4.69	5.98	6.05	5.93	5.39	5.77	5.5	3.45	3.56	3.39	5.07	5.15	5.36	5.5	5.48	5.61	3.16	3.81	3.35
	Solyc07g044840	3.26	3.39	3.22	5.62	5.55	5.57	4.12	4.37	4.21	4.32	4.34	4.19	6.25	5.96	5.83	5.62	5.8	5.56	5.69	5.91	5.81	8.18	8.67	8.72	4.66	4.66	4.78	4.4	4.97	4.73
	Solyc03g006360	6.93	6.95	7.11	6.62	6.68	6.99	5.92	5.69	6.22	5.63	5.75	5.32	4.41	4.27	4.08	3.53	3.41	3.44	1.82	1.91	1.87	1.58	1.59	1.59	1.65	1.69	1.75	-0.14	0.06	-0.14
	Solyc06g006000	9.81	13.02	9.84	10.65	9.95	10.49	8.72	8.81	7.9	9.13	9.07	9.08	5.86	5.83	5.99	5.04	4.71	4.75	1.76	1.85	1.74	4.3	4.45	4.37	2.19	2.3	2.35	0.13	0.33	0.14
	Solyc01g103590	5.53	5.68	5.65	6.09	5.97	5.98	5.55	5.49	5.63	5.83	5.63	5.77	3.91	3.82	3.93	4.35	4.08	4.24	3.32	3.3	3.3	2.93	2.78	2.9	5.11	5.51	5.55	1.82	1.79	1.56
	Solyc10g086570				13.29	13.89	13.35	9.16	10.35	11.39	12.76		12.12	7.39	7.05	7.58				5.47	5.49	5.39	-1.26	-1.25	-1.1	-0.71	-0.56	-0.59	2.64	2.62	2.74
	Solyc11g012440	4.52	4.37	4.51	3.76	3.64	3.78	2.56	2.57	2.6	2.4	2.38	2.45	1.92	1.88	1.87	3.67	3.26	3.65	2.14	2.21	2.29	7.33	7.58	7.61	5.74	5.45	5.76	7.19		7.04
	Solyc11g009080	6.31	6.21	6.28	6.35	6.18	6.69	4.86	4.79	4.83	4.84	4.87	4.76	7.35	7.45	7.4	6.77	7.35	6.71	9.51	9.3	8.78	12.07	12.22	9.66	5.35	5.2	5.39	3.26	3.48	2.96
	Solyc05g055440	-2.77	-2.72	-2.69	-4.17	-4.12	-4.08	-1.86	-1.94	-1.86	-3.13	-3.32	-3.16	-3.52	-3.76	-3.78	-4.18	-4.36	-4.4	-3.54	-3.59	-3.53	-4.23	-4.02	-3.91	-3.19	-2.78	-2.87	-1.77	-1.74	-1.8
	Solyc02g090840	1	1.02	1.02	0.97	0.94	0.98	0.54	0.58	0.61	1.26	1.09	1.07	-0.5	-0.64	-0.49	1.81	1.51	1.78	-1.52	-1.42	-1.65	-0.68	-0.54	-0.41	1.01	1.13	1.44	2.58	2.56	2.26
	Solyc03g025340	8.5	8.48	8.66	12.77	13.68	13.36	8.04	7.54	7.86	9.99	10.16	10.1	12.21	10.21	10.24	10.31	8.93	9.2	10.33	11.19	10.98	11.27	10.88	10.07	8.94	9.57	10.22	12.84	16.43	13.48
	Solyc06g068870	2.75	2.74	2.82	1.73	1.86	1.79	3.53	3.46	3.49	0.79	0.83	0.68	2.53	2.29	2.44	3.64	3.56	3.26	2.06	1.98	2	1.63	1.76	1.83	3.19	3.29	3.23	2.14	2.17	1.9
	Solyc04g080340	4.49	4.28	4.61	3.64	3.59	3.41	4.84	5.15	4.93	5.07	4.92	4.7	5.79	5.55	5.92	4.99	4.86	5.42	5.44	5.73	5.86				5.59	5.62	5.74	5.83	5.9	5.51
	Solyc02g088130	3.42	3.48	3.51	0.6	0.77	0.62	4.72	4.43	4.66	2.15	1.98	2.05	0.32	0.14	0.2	0.42	0.34	0.3	1.87	1.93	1.87	-1.7	-1.67	-1.52	-1.9	-1.89	-1.74	0.96	0.91	0.96
	Solyc03g118410	2.51	2.59	2.51	3.01	3.11	2.95	2.05	1.82	1.87	2.92	2.84	2.94	-1.28	-1.33	-1.22	-0.46	-0.66	-0.43	-0.71	-0.53	-0.49	-3.1	-2.84	-2.84	-4.2	-4.31	-4.15	-2.41	-2.33	-2.37
	Solyc02g070500	0.6	0.7	0.7	0.51	0.69	0.7	0.44	0.35	0.38	0.78	0.72	0.78	-1.94	-2.19	-2.2	-1.99	-2.04	-2.08	-0.1	-0.12	0.02	-3.83	-3.77	-3.8	-3.62	-3.51	-3.43	-2.4	-2.18	-2.39
	Solyc04g076880	6.13	6.22	6.24	10.77	11.13	11.15	5.74	5.93	5.3	8.32	8.05	7.88	5.79	5.53	5.38	6.17	5.69	5.44	3.57	3.58	3.61	5.91	5.61	5.52	3.7	3.68	3.85	4.33	4.12	3.91
	Solyc11g007720	4.08	4.01	3.94	5.89	6.36	6.22	4.86	4.74	4.85	5.07	5.12	4.97	4.84	4.99	5	3.05	3.28	3.17	5.79	5.61	5.6	7.83	8.78	7.64				4.17	4.25	4.04
	Solyc11g065190	1.62	1.56	1.69	0.65	0.7	0.8	1.82	1.77	1.61	1.58	1.55	1.51	3.11	3.08	3.23	0.61	0.36	0.3	2.41	2.53	2.44	0.85	0.94	1.1	1.73	1.7	1.65	0.55	0.61	0.65
	Solyc05g010140	10.49	11.1	10.65	12.33	11.18		9.85	10.71	9.15	6.63	6.47	7.01

## Sheet: Analysis
					Biological samples							CZ			PZ			LP		PZ vs. CZ comparison		LP vs. CZ comparison		LP vs. PZ comparison
Name	CZ-1	CZ-2	CZ-3	CZ-4	PZ-1	PZ-2	PZ-3	LP-1	LP-2	LP-3	average	S.D.	Count	average	S.D.	Count	average	S.D.	Count	Log2(Fold change)	p-value (T-test), sig. in grey	Log2(Fold change)	p-value (T-test), sig. in grey	Log2(Fold change)	p-value (T-test), sig. in grey
Solyc01g006400	7.08	4.72	5.23	5.1	1.67	1.49	0.82	-1.11	-1.14	-0.73	5.68	1.24	4	2.75	2.03	3	-0.48	1.12	3	4.21	0.0016	6.53	0.0007	2.32	0.0041
Solyc01g098390	2	2.02	2.92	1.23	0.34	0.4	0.7	0.7	9.74	3.83	2.31	0.53	4	0.66	0.5	3	3.71	5.22	3	1.56	0.0158	-2.71	0.4139	-4.28	0.2478
Solyc01g100760	8.56	6.38	7.37	5.26	5.45	4.93	6.54	1.65	1.69	0.38	7.44	1.09	4	5.21	0.26	3	3.29	2.81	3	1.26	0.2	5.65	0.0013	4.4	0.0024
Solyc01g103590	5.51	6.02	5.54	5.52	3.72	4.24	3.27	2.82	4.8	1.77	5.69	0.29	4	4.49	0.93	3	3.63	1.04	3	1.9	0.0103	2.52	0.1028	0.62	0.5668
Solyc01g104400	-2.88	-1.88	-0.64	-0.18	-7.28	-6.85	-5.44	-5.3	-4.38	-1.25	-1.8	1.12	4	-4.77	3.98	3	-5.04	0.58	3	5.13	0.0017	2.25	0.199	-2.88	0.1282
Solyc01g109090	6	6.02	6.88	5.87	2.01	3.35	1.06	1.65	1.14	-0.94	6.3	0.5	4	3.74	1.96	3	1.28	0.32	3	4.05	0.0171	5.58	0.0139	1.52	0.2168
Solyc02g070500	0.67	0.63	0.39	0.76	-2.11	-2.04	-0.07	-3.8	-3.52	-2.32	0.56	0.15	4	-1.13	1.64	3	-2.46	2.08	3	2.02	0.0924	3.83	0.0118	1.81	0.0979
Solyc02g070800	11.29	11.03		12.47	11.03	7.71	10.15	4.8	6.33	3.47	11.16	0.18	3	10.4	2.44	3	7.09	2.76	3	1.97	0.1756	6.73	0.0052	4.76	0.0224
Solyc02g077740	5.71	3.32	4.64	4.57	7.03	5.94	5.83	8.22	9.31	5.44	4.56	1.2	4	5.85	1.23	3	7.79	1.78	3	-1.71	0.0405	-3.1	0.0978	-1.39	0.3512
Solyc02g083520	0.3	-0.73	0.49	0.68	-0.15	-0.47	0.78	1.7	1.54	2.74	0.02	0.66	4	0.02	0.59	3	1.34	0.49	3	0.13	0.7982	-1.81	0.0178	-1.94	0.0214
Solyc02g088130	3.47	0.66	4.6	2.06	0.22	0.35	1.89	-1.63	-1.84	0.94	2.91	2.03	4	0.88	1.03	3	-0.53	2.1	3	1.88	0.1252	3.54	0.0378	1.66	0.2011
Solyc03g005770	1.07	1.77	0.94	3.22	0.77	-0.42	0.58	-1.49	-1.79	-0.89	1.26	0.45	4	1.19	1.86	3	-0.9	1.29	3	1.44	0.0752	3.14	0.0047	1.7	0.0239
Solyc03g006360	7	6.76	5.94	5.57	4.25	3.46	1.87	1.59	1.69	-0.07	6.57	0.56	4	4.43	1.07	3	1.72	0.14	3	3.12	0.029	5.25	0.0028	2.12	0.0813
Solyc03g115900	4.43	4.09	4.87	5.78	4.79	4.16	4.85	_	0.46	-0.06	4.46	0.39	4	4.91	0.82	3	1.88	2.58	3	0.19	0.6765	4.55	0.0003	4.36	0.0002
Solyc03g118410	2.54	3.02	1.91	2.9	-1.27	-0.52	-0.58	-2.93	-4.22	-2.37	2.49	0.56	4	0.37	2.22	3	-2.58	1.85	3	3.38	0.0002	5.77	0.0031	2.38	0.0332
Solyc04g015030	2	3.44	3.28	3.56	-1.6	-1.07	-0.29	-2.52	-1.19	0.72	2.91	0.79	4	0.3	2.84	3	-1.33	1.12	3	4.05	0.0008	4.06	0.0358	0.01	0.9947
Solyc06g006000	10.27	9.96	9.01	9.13	5.8	4.88	1.76	4.38	2.58	0.23	9.75	0.66	4	6.6	2.24	3	2.91	1.34	3	5.45	0.0399	7.2	0.0211	1.75	0.3655
Solyc06g065970	7.42	5.36	4.67	6.33	0.96	5.19	1.26	0.23	1.21	-1.39	5.82	1.43	4	4.16	2.83	3	0.9	0.58	3	3.48	0.1084	5.93	0.0031	2.45	0.2099
Solyc06g069170	5.61	4.36	5.92	7.23	3.01	2.63	3.85	0.79	0.72	1.28	5.3	0.83	4	4.29	2.55	3	1.79	1.79	3	2.62	0.0143	4.85	0.0024	2.23	0.0126
Solyc06g069790	3.66	1.8	6.82	6.33	1.73	1.98	2.53	-0.97	-0.49	0.55	4.09	2.54	4	3.35	2.59	3	0.36	1.9	3	2.57	0.1151	4.96	0.0186	2.39	0.0182
Solyc06g074200	5.4	3.89	4.97	5.68	-0.22	2.47	1.33	-1.16	-0.66	0.21	4.75	0.78	4	2.64	2.95	3	-0.16	1.32	3	3.79	0.0223	5.52	0.0002	1.72	0.1446
Solyc06g074820	7.64		4.84	4.99	3.14	6.97	3.88	1.67	2.04	0.51	6.24	1.98	3	5.03	1.92	3	2.53	1.18	3	1.16	0.4792	4.42	0.0234	3.25	0.0942
Solyc06g076140	0.12	1.84	1.58	3.04	-3.57	-3.22	-1.96	-6	-5.04	-3.3	1.18	0.93	4	-1.25	3.72	3	-4.33	2.11	3	4.56	0.002	6.42	0.0028	1.86	0.1293
Solyc07g006380				7.68	4.71	4.04	5.11	0.08	-0.41	0.44			1	5.48	1.94	3	1.59	3.06	3	3.06		7.65		4.59	0.0004
Solyc07g043420	0.85	0.44	-0.67	-1.07	-1.33	-1.27	-1.19	-3.17	-3.82	-2.99	0.21	0.79	4	-1.22	0.14	3	-2.73	1.37	3	1.15	0.0848	3.21	0.0023	2.07	0.013
Solyc07g054490	0.63	1.78	1.59	0.6	-0.98	0.21	-0.82	6.85	3.26	3.36	1.33	0.62	4	-0.06	0.82	3	3.1	3.84	3	1.68	0.0229	-3.35	0.0966	-5.02	0.0408
Solyc09g090980	3.67	2.21	4.43	2.84	-1.4	-0.94	-0.6	-1.45	-3.48	-1.6	3.44	1.13	4	0.17	2.33	3	-1.84	1.48	3	4.27	0.0011	5.46	0.0026	1.2	0.2008
Solyc09g092110	9.25	8.94	9.86	8.27	7.53	5.97	6.11	1.01	1.84	0.64	9.35	0.47	4	7.26	1.17	3	2.99	2.74	3	2.54	0.016	7.92	0	5.37	0.0015
Solyc10g086570		13.51	10.3	12.44	7.34		5.45	-1.2	-0.62	2.67	11.91	2.27	3	9.89	3.61	2	1.21	3.68	3	5.69	0.0299	11.8	0.0019	6.12	0.0286
Solyc12g011450	3.99	3.37	2.99	4.42	1.74	2.92	2.35	-0.4	-0.77	-1.14	3.45	0.5	4	3.03	1.34	3	0.39	1.7	3	1.35	0.0362	4.46	0.0001	3.11	0.003
Solyc12g087940	6.42	11.1	7.21		3.19	3.76	2.84	0.26	0.44	2.18	8.24	2.51	4	3.48	0.4	2	1.18	1.44	3	4.98	0.0705	7.28	0.0239	2.31	0.0468
Solyc01g006450	1.78	2.98	3.56	4.16	3.32	2	4.26	-0.53	1.62		2.77	0.91	4	3.16	1.09	3	1.78	2.4	3	0.07	0.9343	-2.57	0.2063	-2.65	0.1869
Solyc01g080280	7.1	5.56	5.57	5.93	5.66	5.22	7.42	3.61	2.26	5.41	6.08	0.89	4	5.6	0.36	3	4.43	2.68	3	0.06	0.9405	-2.28	0.1148	-2.34	0.1137
Solyc01g103590	5.62	6.01	5.56	5.74	3.89	4.23	3.31	2.87	5.39	1.72	5.73	0.24	4	4.62	0.98	3	3.86	1.35	3	-1.93	0.0106	-2.41	0.1556	-0.48	0.7056
Solyc01g111170	-3.43	-3.63	-3.57	-3.77	-3.97	-3.55	-4.45	-2.64	-3.4	-3.25	-3.54	0.1	4	-3.76	0.21	3	-3.5	0.91	3	-0.39	0.2674	0.51	0.1516	0.89	0.0621
Solyc02g069590	1.13	0.36	2.57	3.05	1.93	0.4	1.95	1.86	0.64	1.73	1.35	1.12	4	1.79	1.33	3	1.48	0.73	3	-0.35	0.6849	-0.36	0.6426	-0.02	0.9816
Solyc02g071170	1.46	0.45	0.88	-0.47	-1.4	-0.03	-0.02	-0.18	0.81	1.51	0.93	0.51	4	-0.63	0.7	3	0.2	0.53	3	-1.07	0.1491	0.13	0.8417	1.2	0.1484
Solyc02g081160	3.42	3.65	1.26	1.72	1.7	4.85	-0.26	3.66	3.95	2.08	2.78	1.32	4	2.76	1.81	3	2.45	2.35	3	-0.42	0.8147	0.72	0.4304	1.13	0.537
Solyc02g090840	1.01	0.96	0.58	1.14	-0.54	1.7	-1.53	-0.54	1.19	2.47	0.85	0.24	4	0.77	1.17	3	-0.29	1.38	3	-1.05	0.3879	0.12	0.9056	1.16	0.4198
Solyc03g007050	5.44	4.47	6.7	5.49		9.8	6.36	8.71	6.68		5.54	1.12	4	7.65	3.05	2	7.25	1.27	3	2.55	0.365	2.17	0.2395	-0.39	0.8674
Solyc03g025280	22.57					16.84		13.02	23.78	19.7	22.57	#DIV/0!	2	16.84	#DIV/0!	1	18.4	7.61	2	-5.73		-3.74		2
Solyc03g025340	8.55	13.27	7.81	10.08	10.89	9.48	10.83	10.74	9.58	14.25	9.88	2.96	4	10.15	0.71	3	10.38	0.7	3	0.47	0.7348	1.59	0.4335	1.12	0.5142
Solyc03g044140	3.36	3.56	2.88	3.42	6.2	6.27	4.65	2.72	7.83	3.28	3.27	0.35	4	5.3	1.63	3	5.07	2.58	3	2.4	0.0366	1.31	0.5048	-1.1	0.5751
Solyc03g120730	11.9	8.04		8.08		9.33	11.12	11.71	11.93	3.52	9.97	2.73	3	8.71	0.88	2	11.59	0.42	3	0.88	0.6131	-0.29	0.9314	-1.17	0.7218
Solyc04g007220	4.23	4.85	4.87	5.64	8.38	4.82	8.31	6.91	7.95	5.08	4.65	0.36	4	6.28	1.86	3	7.72	0.73	3	2.27	0.1872	1.74	0.1628	-0.53	0.7357
Solyc04g015030	1.89	3.57	3.19	3.41	-1.39	-0.85	-0.42	-2.37	-1.44	0.74	2.88	0.88	4	0.39	2.63	3	-1.41	0.98	3	-3.9	0.0005	-4.04	0.0331	-0.13	0.9014
Solyc04g054490	5.28	6.83	9.84	7.4				6.6	12.51	6.82	7.32	2.32	4			1	9.56	4.18	2	-7.34		1.3	0.5874	8.64
Solyc04g064510	1.87	1.71	1.52	2.8	0.98	2.51	1.22	1.75	2.63	1.8	1.7	0.18	4	2.1	0.98	3	1.87	0.71	3	-0.41	0.5092	0.08	0.85	0.49	0.4382
Solyc04g071140	5.35	4.71	4.75	4.58	5.98	5.55	3.46	5.19	5.53	3.44	4.94	0.36	4	5.37	0.72	3	4.73	1.11	3	0.15	0.866	-0.13	0.8625	-0.28	0.796
Solyc04g076880	6.2	11.02	5.66	8.08	5.56	5.77	3.58	5.68	3.74	4.12	7.63	2.95	4	6.47	1.4	3	4.33	1.17	3	-2.77	0.1098	-3.22	0.0713	-0.46	0.6439
Solyc04g080340	4.46	3.55	4.97	4.9	5.75	5.09	5.68		5.65	5.75	4.33	0.72	4	5.25	0.45	3	5.67	0.02	2	1.04	0.0467	1.23	0.0315	0.19	0.4546
Solyc05g006160	4.32	4.03	4.05	-0.52	-2.11	0.05	-1.03	2.61	0.31	2.58	4.13	0.16	4	-0.86	1.12	3	0.63	1.84	3	-4	0.0342	-1.14	0.4531	2.86	0.0455
Solyc05g010140	10.75	11.76	9.9	6.7									1
Solyc05g010420	3.34	3.43	1.92	3.07	1.52	2.95	1.15	2.62	2.33	0.83	2.9	0.85	4	2.51	0.86	3	2.03	0.78	3	-1.07	0.1854	-1.01	0.2059	0.05	0.9476
Solyc05g023760	1.18	1.46	2.59	2.18	1.5	0.7	1.24	7.9	3.38	7.68	1.74	0.75	4	1.46	0.74	3	4.17	3.4	3	-0.71	0.1378	4.47	0.0869	5.18	0.0686
Solyc05g053940	3.25	1.86	2.94	3.31	3.72	3.78	4.21	2.34	4.36	2.93	2.68	0.73	4	3.6	0.26	3	3.64	1.13	3	1.06	0.0442	0.37	0.6234	-0.69	0.3693
Solyc05g055440	-2.73	-4.13	-1.89	-3.2	-3.68	-4.31	-3.55	-4.05	-2.94	-1.77	-2.92	1.13	4	-3.73	0.56	3	-3.51	0.56	3	-0.86	0.1689	0.06	0.9421	0.93	0.2932
Solyc06g006000	10.89	10.36	8.48	9.09	5.89	4.83	1.78	4.37	2.28	0.2	9.91	1.27	4	6.6	2.22	3	2.81	1.37	3	-5.54	0.0295	-7.42	0.0128	-1.89	0.3353
Solyc06g065970	7.12	5.45	4.53	6.41	1.1	5.63	1.37	0.3	1.15	-1.45	5.7	1.31	4	4.38	2.87	3	0.94	0.57	3	-3.17	0.1511	-5.87	0.0035	-2.7	0.2013
Solyc06g066620	4.81	3.73	3.85	3.84	0.33	1.5	2.23	-0.89	-0.63	4.04	4.13	0.59	4	1.89	1.79	3	0.24	1.73	3	-2.7	0.0238	-3.21	0.1801	-0.51	0.7872
Solyc06g068620	-0.16	-0.63	0.02	2.31	-0.1	-2.69	-0.17	-1.45	-2.37	-1.24	-0.26	0.34	4	-0.16	2.5	3	-1.33	1.1	3	-1.37	0.2685	-2.07	0.0444	-0.7	0.5083
Solyc06g068870	2.77	1.79	3.49	0.77	2.42	3.49	2.01	1.74	3.24	2.07	2.68	0.85	4	2.23	1.37	3	2.33	0.8	3	0.43	0.583	0.14	0.8564	-0.29	0.6694
Solyc06g071790	3.14	3.78	3.7	4.22	0.49	0.15	5.13	0.69	-0.13	6.05	3.54	0.35	4	1.62	2.26	3	1.9	2.83	3	-1.79	0.3817	-1.51	0.5192	0.28	0.9168
Solyc06g073320	5.72	7	6.87	6.95	8.27	6.21	8.93	10.06	9.35	6.86	6.53	0.7	4	7.14	1.04	3	9.45	0.57	3	1.17	0.2888	2.12	0.1504	0.96	0.4944
Solyc07g041980	1.19	2.99	3.74	6.16	1.31	1.39	2.21	10.42	4.84		2.64	1.31	4	2.95	2.78	3	5.82	4.19	3	-1.88	0.1646	4.11	0.359	5.99	0.2743
Solyc07g044840	3.29	5.58	4.24	4.29	6.02	5.66	5.8	8.52	4.7	4.7	4.37	1.15	4	5.32	0.91	3	6.34	1.97	3	1.48	0.0485	1.62	0.3307	0.15	0.9187
Solyc07g052920	-0.37	-0.33	1.13	2.25	-1.97	-1.8	-0.21	-1.6	-1.26	1.1	0.14	0.85	4	-0.51	2.39	3	-1.02	0.72	3	-2	0.0647	-1.26	0.3011	0.74	0.5136
Solyc07g056140	1.66	0.49	1.58	2.58	-0.58	0.53	0.96	-0.81	-1.33	3.15	1.24	0.65	4	0.84	1.6	3	-0.39	1.2	3	-1.27	0.1031	-1.24	0.4782	0.03	0.985
Solyc07g064880	-1.88	-2.47	-1.23	-0.81	-1.51	-3.36	-0.6	-2.74	-1.24	-1.19	-1.86	0.62	4	-1.89	1.32	3	-1.53	1.1	3	-0.23	0.8163	-0.13	0.8518	0.1	0.9214
Solyc08g007990	1.83	1.24	2.44	1.4	2.55	2.11	2.01	2.49	-0.58	1.57	1.84	0.6	4	2.02	0.58	3	1.31	1.65	3	0.49	0.1806	-0.57	0.5991	-1.07	0.3609
Solyc08g062610	3.15	2.2	3.85	3.06	2.52	2.66	1.67	0.78	1.44	3.46	3.07	0.83	4	2.75	0.28	3	1.3	0.46	3	-0.78	0.151	-1.17	0.2819	-0.39	0.6878
Solyc08g079100	11.89	9.88		8.21	9.14	8.3	11.53	7.99	9.19	3.62	10.89	1.42	3	8.55	0.51	3	9.57	1.8	3	-0.33	0.8291	-3.06	0.2137	-2.73	0.2515
Solyc08g081100	3.48	4.54	6.16	5.61	7.62	6.19	7.08	9.62	5.35	7.66	4.73	1.35	4	6.47	1.03	3	7.35	2.15	3	2.02	0.0398	2.6	0.1561	0.58	0.6905
Solyc08g083240	12.77	5.17	6.98	6.02	8.55		5.75	10.8	4.88	5.8	8.31	3.97	4	7.29	1.79	2	7.14	3.2	3	-0.59	0.8052	-0.58	0.8287	0.01	0.9958
Solyc08g083240	12.19	5.03	7.05	6.1	8.62		5.67	11.22	4.75	5.84	8.09	3.69	4	7.36	1.78	2	7.21	3.5	3	-0.45	0.8485	-0.32	0.9047	0.12	0.9634
Solyc09g009700	7.51	6.62	11.45	7.14	6.78	5.61	7.37		9.74	5.54	8.53	2.57	4	6.51	0.8	3	8.56	1.68	2	-1.59	0.2589	-0.54	0.8459	1.05	0.7044
Solyc09g010400	-5.21	-4.84	-4.35	-3.49	-6.57	-7.26	-5.1	-5.79	-5.57	-3.26	-4.8	0.43	4	-5.77	2.01	3	-5.49	0.35	3	-1.84	0.08	-0.4	0.6843	1.43	0.2409
Solyc09g065170	2.29	2.22	4.92	4.1	6.39	3.12	5.6	7.86	4.67	3.85	3.14	1.54	4	4.54	1.68	3	6.04	1.64	3	1.66	0.2414	2.08	0.2275	0.42	0.8012
Solyc10g008880	4.47	4.45	5.53	4.36	6.59	6	7.28	7.71	8.07	7.91	4.82	0.62	4	5.65	1.16	3	7.69	0.4	3	1.92	0.0141	3.19	0.0005	1.27	0.0654
Solyc10g054780	12.12	12.27	12.41	12.14		11.17	10.82		11.26	8.81	12.27	0.15	4	11.66	0.69	2	11.04	0.31	2	-1.23	0.0573	-2.2	0.3228	-0.96	0.5744
Solyc10g081100	5.39	5.22	6.76	5.8	5.76	3.78	6.82	1.48	3.92	3.66	5.79	0.84	4	5.11	1.15	3	4.07	2.67	3	-0.34	0.7494	-2.77	0.0518	-2.43	0.1097
Solyc11g007720	4.01	6.16	4.82	5.05	4.94	3.17	5.67	8.08		4.15	5	1.09	4	4.39	1.06	3	6.88	1.7	2	-0.42	0.6589	1.11	0.6728	1.53	0.5764
Solyc11g009080	6.26	6.41	4.83	4.83	7.4	6.94	9.2	11.32	5.31	3.23	5.83	0.87	4	6.39	1.37	3	8.61	3.05	3	2.27	0.0569	1.04	0.7116	-1.23	0.6687
Solyc11g011380	3.59	3.82	3.1	4.7	3.16	2.89	2.35	7.79	2.25	1.71	3.5	0.37	4	3.58	0.98	3	4.13	3.17	3	-1.01	0.059	0.11	0.9593	1.12	0.6235
Solyc11g012440	4.46	3.73	2.58	2.41	1.89	3.53	2.21	7.5	5.65	7.12	3.59	0.95	4	2.61	0.84	3	5.12	2.68	3	-0.75	0.3335	3.46	0.0075	4.21	0.0052
Solyc11g017250	6.79	13.07	8.21	11.67	11.75	9.76		10.52			9.36	3.29	4	11.06	1.13	3	10.52		1	0.82	0.6681	0.59		-0.23
Solyc11g065190	1.62	0.71	1.73	1.55	3.14	0.43	2.46	0.96	1.7	0.6	1.35	0.56	4	1.71	1.36	3	1.71	0.75	3	0.6	0.541	-0.32	0.47	-0.92	0.3808
Solyc11g071380	-2.29	-1.9	-1.38	-0.57	-1.56	-1.87	-0.79			3.16	-1.86	0.46	4	-1.33	0.68	3	-0.79	#DIV/0!	1	0.13	0.8016	4.69		4.56
Solyc12g042720	-0.76	-0.59	0.12	0.85	-0.02	-1.59	1.21	-1.06	0.78	0.19	-0.41	0.47	4	-0.25	1.24	3	0.31	1.21	3	-0.04	0.9699	0.07	0.925	0.1	0.922
Solyc12g056220	0.74	3.33	2.81	4.6	-0.28	-1.67	1.44	2.07	-1.1	2.68	2.29	1.37	4	0.88	3.29	3	0.8	1.68	3	-3.04	0.0578	-1.65	0.3129	1.39	0.4035
Solyc12g100140	6.8	7.02	9.14	6.49	9.76		9.34			5.93	7.65	1.29	4	8.13	2.31	2	9.34		1	2.18	0.0312	-1.43		-3.62
